# Supplementary material for: An SNP-based saturated genetic map and QTL analysis of fruit-related traits in Zucchini using Genotyping-by-sequencing
Source: BMC Genomics. 2017 Jan 18;18:94. doi: 10.1186/s12864-016-3439-y (PMC5241963; doi:10.1186/s12864-016-3439-y)
Supplement: Additional file 3: — a) Genetic map developed using the GBS approach with the RIL population derived from the cross Zucchini x Scallop. The genetic and physical position of each of the the 7,718 SNP markers (in the C. pepo genome version 3.2) is indicated and the flanking sequenced of each SNPs is also included. b) Physical position and annotation (in the C. pepo genome version 3.2) of the SNPs that showed statistically significant distorted segregation. Chi-square p-values were corrected for multiple testing using Benjamini and Yekutieli correction [36]. Distorted SNPs are integrated with the 7,718 non-distorted SNPs used for the map construction for which the genetic position is also indicated. c) Main regions with distorted segregation (main genomic blocks with most of the SNPs with distorted segregation). (XLS 4656 kb) [file 12864_2016_3439_MOESM3_ESM.xls]

## Sheet: a)Mapped SNPs
Additional File 3. a) Genetic map developed using the GBS approach with the RIL population derived from the cross Zucchini x Scallop. The genetic and physical position of each of the 7718 SNP marker (in the C. pepo genome version 3.2) is indicated and the flanking sequenced of each SNPs is also included
Marker	Linkage group	Genetic position	Scaffold	Physical position	Frequency of genotype AA (homozygous for the Zucchini allele)	p-value	Flanking sequence
CP32_scaffold000010_1678356	1	0	10	1678356	0.55	0.494	AATCGGCAAACGAGCGAAAAGGATGGTCCATAACGATCCATGATCTTTCCGGATCGCCGGTTGCCGCTGCGTCGATGGTGACGCCGTTCGTYCCGTCGCC[A/G]GGATCACACCGTGTAAGCCGCTCAAATCCCGGCGCGTGGCTAATTCTCCGGCCGGTAGATGGTAGCTGGAGGCCGTGGGGCCGTCTCGAGGCCTGGCGGG
CP32_scaffold000010_1678347	1	0	10	1678347	0.55	0.469	AGAAGGACCAATCGGCAAACGAGCGAAAAGGATGGTCCATAACGATCCATGATCTTTCCGGATCGCCGGTTGCCGCTGCGTCGATGGTGACGCCGTTCGT[C/T]CCGTCGCCRGGATCACACCGTGTAAGCCGCTCAAATCCCGGCGCGTGGCTAATTCTCCGGCCGGTAGATGGTAGCTGGAGGCCGTGGGGCCGTCTCGAGG
CP32_scaffold000010_1815362	1	1.05033	10	1815362	0.58	0.389	CTTTTCATACTCTTGGTCTATGGTTATGGCCATGGTRGCTGCTTCTTGGATGCTGTTTTGATTGCTTGTGAAGCTATTTTAATTTGTTGAAATTTGTATC[C/A]AAAAATTTGTTTAATTATTGTGGCTGCGTGAATTTGGTTTTGTTTTAATTATTTGATTAAATTGTCAGCATTTGTCAACTTTTGTCTTCATACGGTTAGT
CP32_scaffold000010_1788178	1	1.05033	10	1788178	0.58	0.389	CCTTCTGGGAAGAACAGCTAAGAACCCAAAACGCTCAACAACATGAACATGAACATGAACATCAGATGAACATCACCAGTTCCGGTCGGCTGTACACATT[G/A]TTGTCTCCATCCTCTAATGCTGGATAAGCTGCAACAAGAGTATCCTGACCACCAATGTACAGTGAGTTATAGATTTTCCAGTATACTTCTCGGACTTTCC
CP32_scaffold000010_2389258	1	3.90496	10	2389258	0.55	0.494	AATCAAAGCTATTTATATGGTCCACAGAGGTAATCTTTCTGGAGTACTGGCCATCGTGTATAGCGGCGGCCGCCTTGCTTTGTGCAGCAAATGAAGTCCC[G/C]AATTTGTCTGTTGTGAATCCAGAGCATGCTGAATCATGGTGCAGTGGTCTAAGGAAAGTAAGCACCAGATTGTGATTACGTCGGGCATGTGTGTTTTATG
CP32_scaffold000010_2479563	1	4.23614	10	2479563	0.54	0.604	CGCTCCAAAAGCAGTGCCACCCCGACATCGCCGGTCCTGCTGGCCATGACATGGCTATCATTCTCAATGAAGTGTATTCAGTTCTTTCGGATCCTAATTC[C/T]AGGTTGGCTTACGATAAGGTCAGAACTGAAAACTCTATTCTAATTTGTGCAGCTCTCTATAGAATTTGGAAACAAGATTGTTTGTGACAAAAATGATGTT
CP32_scaffold000010_2480409	1	4.23614	10	2480409	0.54	0.604	TTGTCTGCAATTCAAGCCATCAGATCAATCTCAAATTGCTTATTTTGGCAGACAGCCACCGGATCCAAACACAGTCAAAACCTGACGCTCGTCGTCAACA[C/A]ATCCACACCACAAATCAACAAACTTCAAGCTGCTATTACTGCAAGGAAACAACTCAAGGCAAAAACCGAAGACAAAAATGGAACTACAACAAAATACATA
CP32_scaffold000010_2464443	1	4.23614	10	2464443	0.54	0.604	TTTGCGAAGAAGAAGATGAAGAATTAGGAGTACATTCCTTTTTGTCTGATTTTGGAGAACAGATGCCATTCAAAATTTGCAATAAGTCCCGCTTGTTGAC[C/T]AGAGAAATTAAACTCRGTGAATTTGGGGATAGTTGACTCATCGTGATCATGACGCAACTGACATGAAAACGCTGCACACGACCAAGCCAAATTCCCAACC
CP32_scaffold000010_2464459	1	4.23614	10	2464459	0.54	0.604	TGAAGAATTAGGAGTACATTCCTTTTTGTCTGATTTTGGAGAACAGATGCCATTCAAAATTTGCAATAAGTCCCGCTTGTTGACYAGAGAAATTAAACTC[A/G]GTGAATTTGGGGATAGTTGACTCATCGTGATCATGACGCAACTGACATGAAAACGCTGCACACGACCAAGCCAAATTCCCAACCACCGATTGAGACTGCG
CP32_scaffold000010_2990611	1	6.91947	10	2990611	0.56	0.469	CTTCGATGCCGACATTCTCGCAGCTTTCGACCATGCAATCGCTGATGGGGTCGACATCATCTCCCTTTCCGTTGCAGGTTCTGACCTCAAGGATTACTTC[G/A]AGGATTCCATTGCAATTGGGGCTTTTCACGCGATGAAGAATGGGATTCTGACTTCGAATGCCGGTGGGAATAGTGGCCCTTTATTTGGTACTATTCAGAA
CP32_scaffold000010_3442880	1	11.3176	10	3442880	0.54	0.604	TGAAGTCAAGTATATGTTACCGTTGTGTCAAAACGTTGCATTATAAGTTACTAATTGTCAGCATGTCAAAAACGGTCTGCATTGGATAGGTGCTGCTGTG[G/T]TAATATTGACGTTGTTGAATGTCAGATTGAGATTGAAGTTACTGTATCTCATGCCTAACTCTTGCATCTCTTTTRATGCAGATTTTCTTGTTGGGAAGAA
CP32_scaffold000010_3442955	1	11.3176	10	3442955	0.54	0.604	TCTGCATTGGATAGGTGCTGCTGTGKTAATATTGACGTTGTTGAATGTCAGATTGAGATTGAAGTTACTGTATCTCATGCCTAACTCTTGCATCTCTTTT[G/A]ATGCAGATTTTCTTGTTGGGAAGAAATTGCAGTTGCCATCATTTCTTGACTGTTTAAAGGAACGTGGAACTGTACATATGCTGACCATAGGGCGGGATGC
CP32_scaffold000010_3616080	1	14.81	10	3616080	0.5	1	TCATCTCCCCCCTCCCAATTTCAACAGAAGTCCAACAGAAAATTAAAAGAAAATTAGACAAAGCGCGTACAGAAGAAGAACTGCAGGACCGGAAAGTCGA[A/G]GCGATGAAAACAAGGCGTTTAGTATCCTTCAATGCTGCCACCAAATCACACAGCCACGGACTCGGAGATGAATCACTCCCAGAAGAAGAAGAAGAAGAAG
CP32_scaffold000010_3630895	1	19.6341	10	3630895	0.42	0.389	CTTGTTTGGTAATATTGTACAAAATTTGAAAGAAAGTATGGTTCTAAATTGAATACCTTGAAGTGAACCTCATTCCAGTGGCTGCTCCCATGCCTTGGTT[A/G]TAAAGGCTTGCCTTGTACACAATGTTCCCAGCAGCAGTGGATGCGGTGTGCGTGCCATGCCCGTCCGAGTCTCGAGCCGACCGAAACGTCCCGGTCGTGT
CP32_scaffold000010_3605360	1	19.9791	10	3605360	0.4	0.311	TATGGCCGTTTCGACAAGCCTTTAGGGAAATTCCTATGCGATGATCTCTTTGCCCAGGTTTATTTTATTTCCTTATTCCGTATATATCCAATTGAAACAT[T/A]AAGTTGACTTCTCTGGGTAGCTGAGTAATTGTGGTTTGGGTTCTTGCTGCAGACATCAAGCTGTCGATCCTGTAAGGAGTCCGCTGAGGCCCACGTTCAG
CP32_scaffold000010_3599373	1	19.9791	10	3599373	0.4	0.329	TTCCCAACAAAAAGCAGCGATTCAAAGAAGAAAAAAGAGGATACCATACCATACCATACCATACCATTCACGTGGAGCTGAGTCAGGCATGATGACTAAT[T/C]CGCCCATGGGCGGCGCAGGCAGTACGTTTCTTTTCACCCACCCGCCCGACCGATGCCATTGGTGTATCAAAAATGACGCAAACATTTTCACAAACACTTG
CP32_scaffold000010_3630046	1	20.324	10	3630046	0.42	0.389	TTGGGCTCACAACGGGTGGCCAAGCAGCTAATATGTTAACCCCAGGGGCAGTTATGTCTGGCTTTATCACGTACGGCTCGAAGAAGCTGGGTCCTCTAGA[C/A]GAAAAGGCAGCCATTCTGGGTGCTCGACTCCCATATCTGGTCCCTTCAAACAGGATTGAAGCTTTCGGTGGCTGTTTTGATGAAGCTATATAGTTTGTGA
CP32_scaffold000010_3629928	1	20.324	10	3629928	0.42	0.389	GACCAATTCTTGTGAGCCGATTTAAGCAGAGCAGCTATTCCGCTAACATGGGGACAGGACATAGAAGTTCCCGAAATGATATTGAACAGCACTCTTCTTT[C/T]ATCAGATTTGAGCTCACTTGGGCTCACAACGGGTGGCCAAGCAGCTAATATGTTAACCCCAGGGGCAGTTATGTCTGGCTTTATCACGTACGGCTCGAAG
CP32_scaffold000010_3630783	1	20.324	10	3630783	0.42	0.389	ACTCCATCGACGACAGCGCGGTCTATGGCTGCCAAAATATCGGTGCTGGCGCACCCCTCTGGCCAGCATACTTTATATGCTGCAATCCTATACAGATTGT[G/C]AAAGTATAAAGCTTGTTTGGTAATATTGTACAAAATTTGAAAGAAAGTATGGTTCTAAATTGAATACCTTGAAGTGAACCTCATTCCAGTGGCTGCTCCC
CP32_scaffold000010_3772816	1	22.0682	10	3772816	0.45	0.469	CTTAAACTCCATCCCTATTTTTAATACCTTTCAAGAATGCACCACTGTCCTCCAGGGGCCGATAAGCTTCCGGCTGCGTAGCTCTTCCATTATCTAATGA[G/A]TTTTCACAATTGTTTGAGGATTTGCGGTTCTTTTTATTTTTCCTTTCTTTCYTTACTTCATCTACAAATAAAACTACCAGTTATGTCTAAAGACTCCCAA
CP32_scaffold000010_3772868	1	22.0682	10	3772868	0.48	0.79	CAGGGGCCGATAAGCTTCCGGCTGCGTAGCTCTTCCATTATCTAATGARTTTTCACAATTGTTTGAGGATTTGCGGTTCTTTTTATTTTTCCTTTCTTTC[T/C]TTACTTCATCTACAAATAAAACTACCAGTTATGTCTAAAGACTCCCAAGGTAGCACACACAGCAACAGTAACATTGACTGACAGCTGCAAAAAAGGTTGA
CP32_scaffold000010_3775317	1	22.0682	10	3775317	0.46	0.539	CACGAAACACAAGCAAAGAATAAGTTAATTATTAGCAAAAGATATAGAGATGATGAAAGCCCAATTGACAGACATATGTCAGAAATAAAAATGCAGCATA[C/T]GTCTTAATCCGAATAGTTCAATCGAGAAAAAAGACGCACATGAAGACTGGGAGAATAGCAGCAACAAGAAGAGAGTAGAAAATCAGAGAAAATCCGCTAG
CP32_scaffold000010_3398920	1	26.5871	10	3398920	0.44	0.445	ACCGCCATCGMCGCTGCCGGAAGTYGCCGGGCTACACATGACCCAGTTTCCTCCCTCCTCTGCCGGATGGCTTTCGATGGAGTACGGGGGTCCGGCTACC[G/A]TCCGGTCCAGCAAAGACGTCGGCGATCAGTTTCCGGTGTTGGACATGGTGGACGCCATGTTCAACTCCGGCACCGGCAGCAGTAATAGTGTAGACTCCAT
CP32_scaffold000010_3398844	1	26.5871	10	3398844	0.41	0.329	ATCCCCACACGTTCGAAGTCGCCTACCTTGGTGACCACACGTGCCACATGTCCGCCACCGCCCCCTCCGCTCCACCACCGCCATCGMCGCTGCCGGAAGT[C/T]GCCGGGCTACACATGACCCAGTTTCCTCCCTCCTCTGCCGGATGGCTTTCGATGGAGTACGGGGGTCCGGCTACCRTCCGGTCCAGCAAAGACGTCGGCG
CP32_scaffold000010_3398830	1	26.5871	10	3398830	0.42	0.356	GCGCCTCGATCACGATCCCCACACGTTCGAAGTCGCCTACCTTGGTGACCACACGTGCCACATGTCCGCCACCGCCCCCTCCGCTCCACCACCGCCATCG[A/C]CGCTGCCGGAAGTYGCCGGGCTACACATGACCCAGTTTCCTCCCTCCTCTGCCGGATGGCTTTCGATGGAGTACGGGGGTCCGGCTACCRTCCGGTCCAG
CP32_scaffold000010_3308337	1	29.5022	10	3308337	0.45	0.469	CTAGAAGTAATTAATAGTGAAGATTCTCACGTATCTTTGGCATTGGAGTTCAAAACGTACCTCGAATTYTTACAGGTGCAACATCATCCCGCTCGTGAAC[G/A]ACATGCTCTTGTCCAAACGAGGAGTCGGCGGATCAGAGAAGTATTTTCCATCACGGATCTCCTTGCAGCTCACTCCAACTCTACAAACAAACATAATGAG
CP32_scaffold000010_3311456	1	29.5022	10	3311456	0.45	0.469	ACTTTCTGCTCCGGCCCCAGTGCCTACATCGCTACCAGATGGAGTCAAGTTTGAGCTGCAGACATTGCCAGTAAGTGAGAAAGGATGCTTTTATGGGAAA[T/G]GACCAACCATTTTGTTGATAACAGGTGTGTTCTCATTTCTAAATGTTGAATTCATACCAGGTTGATGCAAAAGCTGTAGCAGATGGTGATACAGTGACAG
CP32_scaffold000010_3300828	1	29.5022	10	3300828	0.44	0.445	GTTCTTTCAGATCACAAGAAACACGATCTCCCCCGCAGCCAAAGAATTCAAATTGCAAAGAGTACAACAGGTAAGACTAACCCATGATTAAACTGCCATC[A/C]GGCGCCGATCAGGATCTGGCTATACACGCGCTGCAATTGCAGGACCTGCGGCTGAAGCAGCGGAGGCCGCGCCACCGAGAAATGATAGGAACCCTCCATT
CP32_scaffold000010_3308305	1	29.5022	10	3308305	0.44	0.445	AAAAACGATTCCGAAACTGATCTATCATGCTGCTAGAAGTAATTAATAGTGAAGATTCTCACGTATCTTTGGCATTGGAGTTCAAAACGTACCTCGAATT[C/T]TTACAGGTGCAACATCATCCCGCTCGTGAACRACATGCTCTTGTCCAAACGAGGAGTCGGCGGATCAGAGAAGTATTTTCCATCACGGATCTCCTTGCAG
CP32_scaffold000010_3253609	1	29.5022	10	3253609	0.43	0.431	ACTCTCCTTAGCTGAGCAACATACTCTGAGATTTTCTTGATTGCTTCCACCTACAAAGTTTGAAGAACAATTGTGAATATTTCAGCTCAYTTGTGAACAA[A/C]CATCATCATCAATAATTAATACCTGTTCTCCCAAAAACTCGCTTTCGACAAACTCGGTCAGCTGCACGTCTTTATTCTCTTCAGCTACCTAATGACAATG
CP32_scaffold000010_3253598	1	29.5022	10	3253598	0.43	0.431	GTCCCTTCCCCACTCTCCTTAGCTGAGCAACATACTCTGAGATTTTCTTGATTGCTTCCACCTACAAAGTTTGAAGAACAATTGTGAATATTTCAGCTCA[C/T]TTGTGAACAAMCATCATCATCAATAATTAATACCTGTTCTCCCAAAAACTCGCTTTCGACAAACTCGGTCAGCTGCACGTCTTTATTCTCTTCAGCTACC
CP32_scaffold000010_3268069	1	29.5022	10	3268069	0.44	0.445	CAAATTGCTTGAAAATGTTCAAAAAATAAGGCAGTAAAAGTCAAGATTCTGAAGGCTCCTTACTTGAATTTAACCTCATCAAAGTTAATATCTTCAATGG[A/G]AACAAAACCCTCGGTTGAAAGGGAGTGGCGTTTCACCTCGGACATCAAAGGCAGCTGCAACAAACCATACGCCATGGCCAACTTCCCTATTTCCAGTTCT
CP32_scaffold000010_3310384	1	29.5022	10	3310384	0.45	0.469	ATGGCGTCTCGCCGGCCACCGTCGGCGTCTCGGCTCTGGCTCACGATCTCTTTGATTTCGAGATCACCTCGCAGGTATGTTCTCAATCTGAAGCTCATCT[C/T]GAGCTGCATTTCTGGTTGATTGAATTTTGAATCGGATTCTGTCTGGTGATCTAGTGAAGTTTGTTGTTCACACGATCTATGCTTTGGTATTGATGATTTT
CP32_scaffold000010_3142933	1	30.4329	10	3142933	0.46	0.539	TATCGGCTTCTGATGATGTAGAAGGGTTCAAGAGAGAGGTTGAAGAAAATGGTTTGGATGTTAATGAACCAAGCTGCTGGTATGGCAGAGGAATTGGATC[G/A]AAGAAGATGGCTTTTGAAAAAAGAACTCCATTGATGATTGCTGCCATGTTTGGAAGCTCCAAGGTTGTCAAGCACTTAATTGGGACAGGCAAGGTTGATG
CP32_scaffold000010_3157137	1	30.4329	10	3157137	0.46	0.539	ACTTAAATGCCTTCACAACTTAGGTCTGGCAGCTGAGTGGGTGAAGATGAAGATTCATTCATCTCAAAACACACAGCATAACACAAATTGAATGAAATGT[GTTT/GTTTTT]AGATATTTTGAAAATTCGCTGCTTGGCTTAAGTAGAGACATCACCATAACTTACAAAATGAATGAAATGTTAAAAACAAGATTGCTTTTGACAGCAAATT
CP32_scaffold000010_3176930	1	30.4329	10	3176930	0.46	0.539	TAGCTTGATGCTAAGAACTTTGGTTGAACCTGAACAGGCCATCACACAAATACACGGAGCAGCTCAAGTACACTAACGTCAAGTATAATATTAAAGCATC[C/T]ATAAATTTTTCATCGTTCTTTGATTCCATCCCAACCATATCTTATAGTGGCAGAAAATGCAGCAAAGATATAAACGCTTATAATCAACACACGTGTGCAT
CP32_scaffold000010_3197984	1	30.4329	10	3197984	0.46	0.539	GTTTGCAGTTTAAGATACAGTAAAAAGCCCAAATCAGGAATTACGGCGGTGCTGTAACCAATGGAGCTGGTATACCATAAAGCAGCAATGACGAAAGGTC[G/A]TAATGGGTACCAGTCAGGGACAAAGGAAATATTTGGAATTTGAGGTAGAATTCATTTAATCATGAGATGTTCCAGWGGCAGCAGAGTCCAGGAAGAATCA
CP32_scaffold000010_3198913	1	30.4329	10	3198913	0.45	0.494	ATGGGAGTTCTAGTGGGTCGTTCTAAAGGAAGTGCCTGTGCAGATAACAACTTGTTACACGCAGCTGTTGGAGTCAACTCATCAATAGAGAAGAATGAAG[GGAGAGAGAGAA/GGAGAGAGAA]CTGAAAACTACGAGGAGCAAATAAAACCCAACAAAAWTTCTTCAGGGAAAACCAGAGGACGGACCTGTAATACAGAAGTATCACATGGGGGATAGACTCG
CP32_scaffold000010_3198961	1	30.4329	10	3198961	0.45	0.494	AACTTGTTACACGCAGCTGTTGGAGTCAACTCATCAATAGAGAAGAATGAAGG-----------CTGAAAACTACGAGGAGCAAATAAAACCCAACAAAA[A/T]TTCTTCAGGGAAAACCAGAGGACGGACCTGTAATACAGAAGTATCACATGGGGGATAGACTCGTTTTATACGGTCAGGAATTCTCCATAATTTTTCGATG
CP32_scaffold000010_3214846	1	30.4329	10	3214846	0.45	0.494	CTGATGAAGTGTTTAAGAGATGTCCGCTCGTGTAGTTCCGGACCTCTGCAACGATTTCGTTTTGTAAACTGCATTCGGAAATCTTTGCTGCGTAATCCTC[G/A]GTCAGATTGACAGCGGATGATGTAAGGTTGAGTTGGATTAGCGGCGCGGTCTGCTGCTCGTGCAAATATTCGAGGCAGTAAGCCATGCCCATTGCTATTC
CP32_scaffold000010_3228368	1	30.4329	10	3228368	0.45	0.494	CCTCTTCTAGAGACCAGATCCGAGACATCTTGAAGCCAAGATTGGTATATGTATCCAGGAACCATGGTCTGTTCATAGTCCATCTGAGAGGCTGCTGTCC[A/T]TTTTGTTTTCCTTTTTATTGCCACCTTCTTCACCTGGTGCGGAATGGATACTTTCATTGTCTGGTAAGCCTGCATTGCGTAGTTAATGTATTCTTTATTA
CP32_scaffold000010_3198060	1	30.4329	10	3198060	0.46	0.539	ATAAAGCAGCAATGACGAAAGGTCRTAATGGGTACCAGTCAGGGACAAAGGAAATATTTGGAATTTGAGGTAGAATTCATTTAATCATGAGATGTTCCAG[A/T]GGCAGCAGAGTCCAGGAAGAATCATCGTTTATCGTTGTCATATATGCATAGGCTTTTACTAGGGAGTGTTTAGATCCTAGGATGAAAGTTAGCTTGCAAA
CP32_scaffold000010_3034738	1	31.0398	10	3034738	0.44	0.445	AAAAAGAAAAATTTAGAAATGTTGGTAAAAAGCAATAGCTAAATGATCAAATGTAAGTTTGGAACATACGAGATAGAAAGTTCTTGCTGAAATTTCCAGT[T/C]TCCTTGAAGAGCTGCTCAAAATGAGGCTTACAGTATAGAACACCTTCCATTGAAGAATAATTACTCAGCTGAAAGCATTGGACAAGTCATTTCAGAAAAG
CP32_scaffold000010_3034602	1	31.0398	10	3034602	0.44	0.445	TTGGTGACCTAGTCTGGAGCCAACAAGAGGCTATGAGATGAGCGGCTGTTTATAAATATAATCACAACTAGTTGCAGCATTGGGGTTAAACTTACCAGTT[CTGGA/ATGGG]GTTGGCTTGTCGGCGGACTTTGCAGCTGTAGAAAAAGAAAAATTTAGAAATGTTGGTAAAAAGCAATAGCTAAATGATCAAATGTAAGTTTGGAACATAC
CP32_scaffold000010_3046277	1	31.0398	10	3046277	0.44	0.445	GCCATGCCCAAAAGTACTTCATGAGGCAGCTATCAGGAGGGAAGGACAAGAGACGGCCAAGCATCCATGACATCACGACCGTGAATCTCACAGAAGCCAC[T/A]GCATCAGAGAATGAGAAACTGTTGCCTTGTTTGGATCAGAATGAGAAGGCAGGCTGCTATCAAAAGGTGTTGTTTGATTGGAAAGGAGCCACCAACGGGG
CP32_scaffold000010_3070910	1	31.0398	10	3070910	0.44	0.445	CTCTGATCACCACCTGGTGGTACAAAGCTGCCAATCCTGCTCCAATGAACGGTCCAACCCAGAAAATCCACTGCAAAACACAAAATCAAATACGGTTTAA[T/A]TAACCCAACATTAACATTAACATTAACATTATGATTAAAACACCCACGTGGTCATCCCAGGCTTTCTCGTTGTTGTAGATGATGGCAGCTCCCAAACTCC
CP32_scaffold000010_3074526	1	31.0398	10	3074526	0.44	0.445	ACGGCCAATGACAAGGATGTAACCATGGAAACACCCAAGGCAAACTTCTCGAGGAGATCGTCCTCGGTTAGATCAAGCACCTCAGGGCTGAAGACTGAAC[CATTA/AATTG]TCATAAGCAGAYAGAACAACCAGACCATATGAGAATGGCCTAATTCCTAGCTTGGCAAGGAGAGCAGCCTCAGAAGATCCAACCTTCTCACCCTTCTTAA
CP32_scaffold000010_3074542	1	31.0398	10	3074542	0.44	0.445	ATGTAACCATGGAAACACCCAAGGCAAACTTCTCGAGGAGATCGTCCTCGGTTAGATCAAGCACCTCAGGGCTGAAGACTGAACC^ATTATCATAAGCAGA[C/T]AGAACAACCAGACCATATGAGAATGGCCTAATTCCTAGCTTGGCAAGGAGAGCAGCCTCAGAAGATCCAACCTTCTCACCCTTCTTAATAAGCTCCACGG
CP32_scaffold000010_2890042	1	32.2947	10	2890042	0.45	0.469	TCCAATAGTGAGAGAAGATTCCACGGGGATGGTCTTTACAAAAGGAGGAGATTTTTCGACCGAAGCTCCGTTGTGAATTCTGATGAAGGGATGAGCAGTG[A/G]AAGTGTATCGAACTCTCCCGAAAAGAGTATCCACATCGATAAGTCTGGCTTAGCTGCAGTATTACATGGAGGTCCTCAGCTTAATTTAGTGTCCTTTATG
CP32_scaffold000010_2914233	1	32.2947	10	2914233	0.45	0.469	GGTACCGATATTTCACTGCGATCGGCGCTGAAAAGTGGCGATTATGGTGAAGATTTGGGGATGTTGATGCGGCAGCAAAGGCAACAGCATGAAGCTATGA[G/A]TGACAGAGAGAAGGAGCTCAGCCTTTGCCGGAGTGGCTCTGCACCGCCGACCGTGGAGGGCTCTTTAAATGCCGTCGGAGGTATGTTTAATGCTTACGAC
CP32_scaffold000010_2898828	1	32.2947	10	2898828	0.45	0.469	GTTTTTGGAGTCTGTTATCTTCTGCAACAAGCCCCTCTCATCTCCGTTTATAAATTCTGAATCTAAAGCTCCAATTTACTAAATCTTCTCAAATTTCAGG[A/C]TTCAATTGGAGTATCATGGCTGAGGAAAAGAAGGATATCTGCCGCACGCCGCGACGGAAGAGCTGCCGGATTCCGGTGGCGATGTTGTGCCCGGCAGCGC
CP32_scaffold000010_2768353	1	32.6201	10	2768353	0.45	0.494	CATTTGAGCCATCTTGGGAATATAGACGTTTAAGCTCTGGTTCGATTCAATATAGTAAAGCTGCAATGCRCTAAAGATCATAGAAAACCATACTCTCGGA[C/T]CTCTTCGACATGTTCACGTTTATTTCAACGYACTGATATGGCCAAATGCTCAAGATTTTTATGRTTTGTATGTTTTGCCAACACTTTCCAGGAGATTAGA
CP32_scaffold000010_2768384	1	32.6201	10	2768384	0.45	0.494	AAGCTCTGGTTCGATTCAATATAGTAAAGCTGCAATGCRCTAAAGATCATAGAAAACCATACTCTCGGAYCTCTTCGACATGTTCACGTTTATTTCAACG[T/C]ACTGATATGGCCAAATGCTCAAGATTTTTATGRTTTGTATGTTTTGCCAACACTTTCCAGGAGATTAGAATGACAAGAAAACTGGAAGTTTAGGGCAGCC
CP32_scaffold000010_2768322	1	32.6201	10	2768322	0.45	0.494	AAAATTTAGCATATGTTATCCTCCGGTGGCTCATTTGAGCCATCTTGGGAATATAGACGTTTAAGCTCTGGTTCGATTCAATATAGTAAAGCTGCAATGC[A/G]CTAAAGATCATAGAAAACCATACTCTCGGAYCTCTTCGACATGTTCACGTTTATTTCAACGYACTGATATGGCCAAATGCTCAAGATTTTTATGRTTTGT
CP32_scaffold000010_2704221	1	32.6201	10	2704221	0.45	0.494	TGAACCTTAATTCTCGCTGCGCTCAAYCAAAAAATCAAGAGCAATCAATGAATGTTTATCAGCAACAAATAAATTACGAAGAAAAAGTTCTATAAACCAA[G/A]TTTGATACGAACTTACCCATTAGAATCTAGCAAGCAGAGACCGGCTGTTGTGTGTTTGGGAKACGGCGGAGGCCTGCAGCGTGCACAACCCTAGGTTGAA
CP32_scaffold000010_2747774	1	32.6201	10	2747774	0.45	0.494	GGTCTGCGTCACGGTCCTCCCTTCACCATCCTGATGTGAACAAAGATGGTGGAGACCCCAGTGGGCATCTTGGAGATAGTAATGGAACAAGCCGAATTTT[T/C]CATTCTCCATTAACTCCAAGATCACAGCAGCATTGCAAAGCAAGGTCGTGTTTGCCTCCTYTACAGCCTTTGTCGATAGCCCGGCGAAGCTTGGATGAGT
CP32_scaffold000010_2743719	1	32.6201	10	2743719	0.45	0.494	GATTCTGTGTCTATTAATGTATAGCTATTGACAGGCTGCGTGGTGGGATTTGTCCCAAGGCTGTTGCACATGGTTTTAGATGCATCTTTAGTGATCAAGG[T/A]GTTTGGTATCTCGACCATTTAGACGTCCCGTGGGATCGTGCGTACCGTGCTGATCCCCTTGAAGGAGTATCAGATTTTTCTCAGCAAAAGCTTATCATTG
CP32_scaffold000010_2736366	1	32.6201	10	2736366	0.45	0.494	TTATAGCTAGAGAACCACTTCTGATGGATGCGTAGACTTTAGCAGCAAACAGAACCATATTGGCAACATTTGATATTCTTATTGCAAATGTTTCACTCTT[A/T]GCTAAATCTTCACGTTCTTCCTGCAACCACCAAAAATAAAATTTGGTTTTGAGCAGTGAAGATTATCCTCTTCATTAAGAAAGCATAGAAGTACATAACA
CP32_scaffold000010_2704147	1	32.6201	10	2704147	0.45	0.494	GGAGAAGAGCAAGCTCCGCCTTAAGGTCTTTAAGCTGGGTCAGAAGATCCGCCTTCGACTTCTGTCTAAGCTCGTGAACCTTAATTCTCGCTGCGCTCAA[T/C]CAAAAAATCAAGAGCAATCAATGAATGTTTATCAGCAACAAATAAATTACGAAGAAAAAGTTCTATAAACCAARTTTGATACGAACTTACCCATTAGAAT
CP32_scaffold000010_2747835	1	32.6201	10	2747835	0.45	0.494	TGGGCATCTTGGAGATAGTAATGGAACAAGCCGAATTTTYCATTCTCCATTAACTCCAAGATCACAGCAGCATTGCAAAGCAAGGTCGTGTTTGCCTCCT[C/T]TACAGCCTTTGTCGATAGCCCGGCGAAGCTTGGATGAGTGGCCCAAAGCGGGGTCGGACGACATAGGGGAGTGGCTGCAACCTCCTACACCAAGTGGGAG
CP32_scaffold000010_2768417	1	32.6201	10	2768417	0.45	0.494	AATGCRCTAAAGATCATAGAAAACCATACTCTCGGAYCTCTTCGACATGTTCACGTTTATTTCAACGYACTGATATGGCCAAATGCTCAAGATTTTTATG[G/A]TTTGTATGTTTTGCCAACACTTTCCAGGAGATTAGAATGACAAGAAAACTGGAAGTTTAGGGCAGCCCATATTTTTAGTATGTTTCTTTGATTGAATTCA
CP32_scaffold000010_2789111	1	32.6201	10	2789111	0.45	0.494	TTTAACTTTTTATGTTGGAAAGAAAAATCTCAAGGGAATTATAAAAGGGACTGGATATTTGTGCAGCTGTGACAACTGCAATCATTCTAAGGTACCTTGA[TTTTT/ATTTG]TTTTTTTTTTTTTTTTTTTTTTTTTTTTTTTTTNCAGCTCTACGATTAAGGTTTCCAAATGAGTTACATTCCACAGGCTCTCAATGCTTATGAATTTGAG
CP32_scaffold000010_2806017	1	32.6201	10	2806017	0.45	0.494	CTCTGATTGAGAGAGACGTAAGAAAGAAGAAAAAAATGAGTGGAGGTTTCCATTTAATGAAGTGAAGGGGAGAGTGAAGCTACTATTCTCACAAATATCA[G/A]ACTCATGCAGCTACATTTGACTACCATTGACTACCAACAGGAGCTCATAGTATATTAAATCTTAGATATGTGACCGTGCCCACCACAATTTGAATTTGAA
CP32_scaffold000010_2845754	1	32.6201	10	2845754	0.45	0.494	TACAGCCTTTCATTTACCAATTCTTATCTTCTTTATGCTTGCTAGTCTCTACTTAAAAGATAATCTAGAGAAAGGACTGGCTAAACTTTCTCTCTGCTTC[GC/AT]CTTTGGGATCTTAGTTTCCTTCCTAATTACTATTTTGTTGCATTTGGGTCCTTGCTGCCATGGCATTTGGCAACAAAAAATTGTGGTATTTAATAGAAAT
CP32_scaffold000010_2704283	1	32.6201	10	2704283	0.45	0.494	CAACAAATAAATTACGAAGAAAAAGTTCTATAAACCAARTTTGATACGAACTTACCCATTAGAATCTAGCAAGCAGAGACCGGCTGTTGTGTGTTTGGGA[T/G]ACGGCGGAGGCCTGCAGCGTGCACAACCCTAGGTTGAAGAAGTAGAAGAAGATCAAACCTATTTAAGACGCCCGTAATTTCCTCTCTCAATTTCTTGGGC
CP32_scaffold000010_2528748	1	35.0362	10	2528748	0.43	0.392	AGCTGTAGATAGCGACGACAAGGAGAGAGAGAGCGAAAATGAATGCAAAGACATGGCTGGAAGTCCGAGGAGCTGCAAAGGCCAGCTCCGTCAAATCCCT[A/G]TCTTCCTGCTGATGAAGTTCTCCGGAGAAGCAAGTACCGACGAAGCTGTACGATTGCAGCAGCTTGAGAGACGGAGGGGATATGGCGGCGGCCGGCGAAG
CP32_scaffold000010_2536380	1	35.0362	10	2536380	0.42	0.389	ATAACGATCAATGGCTGCGATACGACGATGCATCTGTCACGACAATCGGGAAGAATCATGTGTTGCATGACAGGGCTTACGTTCTCTTCTATAAACGAGT[T/G]TAAGGTATCGATGTGGACGCAGAGTCCTTTCTGGATCTGATATCAACATAGAAAAACCCTTCTGCTGCTTGTGAGGCTTTGAGCTGTTGATAATGTGTGG
CP32_scaffold000010_2511493	1	35.0362	10	2511493	0.42	0.389	ACGCCGACGGCGGCGGCGCCGCCGTCGGCTCGCCGAGTAAGATCGAAATGATGGACCAGTGCCATGAGCTTCTCAGATCCAAATCCTCTGCTCAGCAGCG[T/C]CTCGCCGCCGCTTCTCAGCTCATGGCCTCTGCTAATGCCTTCCCTTACTCTCCCAAATCCATCAATTTCCTTCTCCAACAACAACAAAGCGATTCCCAGA
CP32_scaffold000010_2490377	1	36.738	10	2490377	0.42	0.389	TAATTGCATCACAAGCAATTCCCCTAGCTTCCATATCCTTGAACAAAGAAATCATCTTAATTCTGTGTCCTATTCGATTATAACCGAGTAAAAGAGAAGT[G/A]TACGTAAGAGTATTTGGCATGATATTTTTAGTTCCCATATCTAGAAAAAGCTGCTCTGCCTCCTCCATCATTTCTGCTTTGCTGTATGCATCGACCAGAA
CP32_scaffold000010_2427009	1	36.738	10	2427009	0.43	0.392	AATTAAAAATTGAAATCACGAGTGTATGTAGGATTCTGGTGTGGGAAGATGGTTTTTGCAATTTTGCAGCGTCATCATCCTCCGAGGAGAACGGCGGCGG[TGGC/CGGT]GGCGGCGGTGAATTTCCGGGATCATCGGTGGTGTATGGGTTGCAACCTTGTCGGGGTCTGCAGCCGGAGCTGTTCTTCAAGATGTCACATGAGATCTACA
CP32_scaffold000010_2352902	1	38.4098	10	2352902	0.43	0.392	TCTGCTGCCTCAAGAAACCCTCTCATTTCTTTCCCAAACCCACCTCCATTGTTCCCAATTTGAGCCATGAGCTGCCGGATTTCTGCAGTTCGGCTGGTCA[A/G]AGACGTTCCAGTGTTGGCGAAGCTCTCATAGTCGATCGTTGCTGCCTTCTTTACATTAGAGAACTCAGCGCTCAGACCTCCCACCACTGGCAACCCCAAC
CP32_scaffold000010_2331587	1	38.4098	10	2331587	0.43	0.392	GATCGTTTCTGAAAGAACTCAATATTCTCTCTCCTCTTATTATTGAGATTTTGATGCGCTCATTCAGATAGCCTTAGGCTGCTTCCTTAAACTGCAACTT[C/T]ACAAGAGTTTTAGTGTTTTGCATTTACCTTGACATTGTTATGCAA^GACCCATGCTTTCCCGAAGTCATGAGGCATGCAAACATCATGAGGAGCCAAACTT
CP32_scaffold000010_2292011	1	38.4098	10	2292011	0.42	0.389	GGATGAGTTTACCTGAACATTAACAACAAGGATAGGTGGGAGTTTTCCAGTGTAATGAGCTGCAGGCAGCTCGACGAATCGAGCGATATGATCCACTTTT[C/T]GATGCGACAAGAATACGTCGACTCCAAAGGGTTGGTAAGCAGCATGACTGGGAGCAAATTCCTTCTTCTTGTCCCTGCAAATTTGTAGGATTAATATCAT
CP32_scaffold000010_2265367	1	38.4098	10	2265367	0.42	0.389	TGTGCAAACTGATGCAGCAACTGAAATTTTGAAGGCACTGATGTGTAGATTAAAGCACTTTTTTGTGACCCTCTGCACATCGAAGGGACCTAAATTGTCC[CAAAAAAG/CAAAAAAAG]ATGTGATAAAGAAGGTTGTTTGCTGCTGAGGACACTGAAAAGCAGTGTTGTTTGTGATGACCAAAAACAGAGCTTTTTGGTTTGTTGTTGTTGCCCTCTT
CP32_scaffold000010_2233465	1	38.4098	10	2233465	0.42	0.389	TTCATACTTACCATTAATCTTTCGAATCCCACACAGTATTATATAGTACACATTCCAAACCAACAAAATCCACCATTTTAACAATCTAATGCAGCTCAGC[C/A]ATCCGGTTGATCAAAGAAAGAGCATTACTAGTCAACTGAGCAATGTTCACAATCTTCGACCTCACCGCCGCCTTAACGCCGCCGTTCACCGCCTTCCCTT
CP32_scaffold000010_2331632	1	38.4098	10	2331632	0.43	0.392	AGATTTTGATGCGCTCATTCAGATAGCCTTAGGCTGCTTCCTTAAACTGCAACTTYACAAGAGTTTTAGTGTTTTGCATTTACCTTGACATTGTTATGCA[AGACCC/AGACCGACCC]ATGCTTTCCCGAAGTCATGAGGCATGCAAACATCATGAGGAGCCAAACTTTCTGTGGGAGAAGATGTGCTGCTTCCCTTATTTTGTAGTACAGAACGGAC
CP32_scaffold000010_2209418	1	38.7282	10	2209418	0.42	0.356	GAAGATCACCACTGGCAAACACATCTTCGACCGTTGAACTTAATTGAGCCAACCCAGCAGCATCCTATTGAAAACAATTTTAAAAACAAAATACAAGTAC[G/A]TGCATGTGTCATCTACCCGTCAATTTGTGTAAGCACTTACATGAAAACTAGTGCACTTCATCTAACAGTCTCTACCTGTAATGTCTCATAGGCAGCTTCC
CP32_scaffold000010_2192034	1	38.7282	10	2192034	0.42	0.356	ATGGAGCAGAGGTKACGCTGCTCAGTAAAGCCCGCCACAGTCTCGTACAGTTCSCTCCGATCTAAGGGCTAGTATCACGGTCATTACTTGTTCCAGGTGT[G/A]TTGCATATGGTTACATATTACGATCACGTTTGTCCAAGACGTGTAGTATATAGCTGCATAACGTTTGTCCAAGACGTGTAGTATATAGCTGCATATTCTG
CP32_scaffold000010_2191987	1	38.7282	10	2191987	0.42	0.356	GGCACTATTGGGCTAGAAAGAACCCGTCAACACTATCCTTCCATCWAATGGAGCAGAGGTKACGCTGCTCAGTAAAGCCCGCCACAGTCTCGTACAGTTC[G/C]CTCCGATCTAAGGGCTAGTATCACGGTCATTACTTGTTCCAGGTGTRTTGCATATGGTTACATATTACGATCACGTTTGTCCAAGACGTGTAGTATATAG
CP32_scaffold000010_2191947	1	39.0536	10	2191947	0.42	0.389	CATAAAATTACCTCAGTTTTATATAAAAAGTGACTGTCGAGGCACTATTGGGCTAGAAAGAACCCGTCAACACTATCCTTCCATCWAATGGAGCAGAGGT[T/G]ACGCTGCTCAGTAAAGCCCGCCACAGTCTCGTACAGTTCSCTCCGATCTAAGGGCTAGTATCACGGTCATTACTTGTTCCAGGTGTRTTGCATATGGTTA
CP32_scaffold000010_2191932	1	39.0536	10	2191932	0.42	0.389	TGATATCTTTTCGTTCATAAAATTACCTCAGTTTTATATAAAAAGTGACTGTCGAGGCACTATTGGGCTAGAAAGAACCCGTCAACACTATCCTTCCATC[A/T]AATGGAGCAGAGGTKACGCTGCTCAGTAAAGCCCGCCACAGTCTCGTACAGTTCSCTCCGATCTAAGGGCTAGTATCACGGTCATTACTTGTTCCAGGTG
CP32_scaffold000010_2154976	1	40.0847	10	2154976	0.44	0.431	ACATTTTTCATCAACTGAGATCTGCGAATGCACTTGTTGATGACTTGGAGTCTACCATACGACCTGTGGAGAAGGAGCTAAATGAGCTGCAAGGAAAAAT[A/T]AAAAACATGGAGCACGTAGAAGAAATCTATCAACAAGTCCAACAGTTAAAGAAGAAGCTTGCGTGGTCATGGGTATATGATGTAGACAAGCAGCTTCTGG
CP32_scaffold000010_2026045	1	40.7797	10	2026045	0.45	0.469	ATGACAGATCAAAGAGATCGAGAGATTCTTATGCTAACAACGAAAAGGTGAGCAGAAGAGTGGGGGAATCGAGATCTTATGAACCCAATGCTTCTGAAAC[A/T]CCTCATGAGTCGCGCCATAAGCACCGTAGGCCTGCTACAAAGCTTTCAGAAGAAGAGCGTGCTGCTAGGCTGCGTGAGATGCAGCAGGATGCCGAGTTAC
CP32_scaffold000010_2026405	1	40.7797	10	2026405	0.45	0.469	GTATTCGTCGTAGGACGTATTATTCACAGGGTAAATCTGATATTGAAGCCAATGCTTTTCGACGGTAATGCACATCACCTATACACTTTGCTTATGATTA[T/C]TGTATAACATCCTTTCTTAGTGTTTCTGCTGCTGTTGACTCTGAAGAATTGCTTCTTGAAAACATTTGGAGTTCATGTATTTGTATTATCTTTTCAATCC
CP32_scaffold000010_2058986	1	40.7797	10	2058986	0.45	0.469	AAATTGGAGGATTTCTTCTTCGATTCTCAAATTACGCCGCCGCTGCCGCCGCCGGTCCCAGCGGAAGGGTCCGACAACGAGACGAAGTCCAGCGAAGTTG[T/C]CCACCCGTCGTTA^CCGAAGCCCGACATGTCGGGTCAAGTCTGTCATGTCAAGGCGGAAGATGCCGTGGCAGGGACCACCGGCGAGAAGGTGAAGAAGCAT
CP32_scaffold000010_2058999	1	40.7797	10	2058999	0.45	0.469	TCTTCTTCGATTCTCAAATTACGCCGCCGCTGCCGCCGCCGGTCCCAGCGGAAGGGTCCGACAACGAGACGAAGTCCAGCGAAGTTGYCCACCCGTCGTT[ACCG/GCCA]AAGCCCGACATGTCGGGTCAAGTCTGTCATGTCAAGGCGGAAGATGCCGTGGCAGGGACCACCGGCGAGAAGGTGAAGAAGCATTTCCGGGGAGTGCGGC
CP32_scaffold000010_2100197	1	40.7797	10	2100197	0.45	0.469	TAATTTCTATGGATCACAAAAAGCACATTTCCGATTTGACGGGTAGTAATAACAAATGTATCCATTGTTAATTTCTTTTTCTAATCACAGGCCTTGCAGC[A/G]TGGCAACATTAGCTCAATGAATATGGATGTTGTTAATAATTTGGCAAAGTCGTTCTTGTTACATCCAGAGGAATATACTCCTTGGCTGATTGAGAGTTGC
CP32_scaffold000010_2100378	1	40.7797	10	2100378	0.45	0.469	CTTGGCTGATTGAGAGTTGCAAAGCTTGTGATTCTTCCAGAGTACTCTTTCTCCTTGTCGTGCTGCAGTCAACTGTCATGCAAAAAGACAGTAGGATCTC[G/A]TTCTTTATTTTTTTCTTTACATACTAAATTTCCTTTTCTTTCTTTAAGTACGGCTGCAGGTTTTACTGACATGTGCCTTTCTAGTGTTCTGCTTTCATTC
CP32_scaffold000010_2129744	1	40.7797	10	2129744	0.45	0.469	CCAAGAGGACCCCAAGACCACGCAAACCCAGCAACATATATGCATATCAAAACAAGAACAAGATACGCATACCCTGTGCTCAGCCCGCCATGATCACCCA[G/C]TTGAGCAGCCATTATGCTTCCAATTACTATCTGCGAAACAAACATTTGAACTCCCCCAATTGTGAACAAAGCTCTTCGCCCAAGCTTGTCTACTAGAAGC
CP32_scaffold000010_1999597	1	41.1247	10	1999597	0.44	0.431	TGTTAAACTATTTCAAGTTTACCGTTGAGGCCCCGATCTTCGAATTGACGATTTTGAGTATGAGTGAATTTGTTTGCAGCTCTGGAAGTAATTCTTTCAG[A/G]TACATGCTGATATGCCAAGTAAGGAGGGACGGCTGCAGGTTTAAATTGATCGACCGGTCCATTACTTCATCGAGCAATTATAACTTATCGGTACGTTTTA
CP32_scaffold000010_1999190	1	41.1247	10	1999190	0.44	0.431	ATGAGGCCCTTGAGGCCACTGAAGCATTGAAACCAGGAGCAGAGACAAAGTTGGATTGGAAGACTATTGTGGGGATTGGTGAGGATGTTCCATGCTGCTC[G/A]TTGGAGTACGATCAAGTGTTGAATCTTTCGGTTGTCGATCTTGCAGTTATGTCTGGTTTGCTCGAAAGCAAGTCGGCTGCCCGTCGTTTGCTGAAGCAAG
CP32_scaffold000010_2004456	1	41.1247	10	2004456	0.44	0.431	CCTACTAGGACTCGTCTCAGATCGCAGCCTATAAAATTATCTCATTTTGCTCTCTCTTTCTATCATTCCATACCTTTCTCCCTTGATTCATCTTCGTTTT[T/C]ACTCAATCGACTTGAGATTTTTCTATCTTCCGTTCGTTTTYCGCGAATCTCTGTTTCAATTTTCTCTCAGAGTCGTTCCATTAGTAGTTGCGATGAATGC
CP32_scaffold000010_2006789	1	41.1247	10	2006789	0.44	0.431	ACAGGGAAAATGCTGGTGAAGTGAAAGCCAAGTTTATCGTTGAGGCAGCAAATCACCCCACAGATCCTGATGCAGATGAGGTAACTAGCCAATAAAGACA[C/T]GTTTTTCCAAACCATAAACAACCAGCATTGGTTTCTGATCTCTTAATCTTCATTGCTGCAGATCCTATCTAAGAAGGGCGTCATAATTCTACCCGACATA
CP32_scaffold000010_1996100	1	41.1247	10	1996100	0.44	0.431	CTTAGGAATTGGCACACAGGCAGCAATTTTACTTCTGGAAGAACTATAGGAACAATCGTTTGAAACATATTTTACCGCGATCATTTCCCGAACCTGCTGC[G/C]CTACCACCCCCAGTTTCTGCTCCATCTCAGGCACCTGTGCCTACCACAGCCCCTGCCATGGCAGCTTCTCCTGCTGCTACACCTGCCCTTTCGCCGATGC
CP32_scaffold000010_2004497	1	41.1247	10	2004497	0.44	0.431	TCATTTTGCTCTCTCTTTCTATCATTCCATACCTTTCTCCCTTGATTCATCTTCGTTTTYACTCAATCGACTTGAGATTTTTCTATCTTCCGTTCGTTTT[T/C]CGCGAATCTCTGTTTCAATTTTCTCTCAGAGTCGTTCCATTAGTAGTTGCGATGAATGCTCTCGCAGCAACGAACAGAAATTTCCGCCATGCTGCTCGGA
CP32_scaffold000010_1919771	1	41.4697	10	1919771	0.45	0.469	CTAATGCTATGCATGTGTTTGTCTAATTTAGATGTAGTGCTGAGTTGAACAAATGTTTCCGTTCCCTCTAAATTTCATCAACCTATTGCTGGAGTCCACA[A/T]TTCCACATAACCAATTCATGAAGTTTTGAACTAAATTTCCTTATGCTGCAGCTTTTTATGACTGGAGCAGCTGTTCTTGCCGTTGATAGACTTGGGAGGA
CP32_scaffold000010_1919629	1	41.8084	10	1919629	0.44	0.445	TGCAGGATTCTCAGCAGCTTCAGATGCAACGCGGGTGTCAATTTTACTTGGTTTATTGAAGGTATTTGTTTACACATCCCCATAGATCTGTCTTAAAAGA[A/G]AACTCGTGCAAGTTCTATGAGATGAGAATTAGCTTGCAATTCTAATGCTATGCATGTGTTTGTCTAATTTAGATGTAGTGCTGAGTTGAACAAATGTTTC
CP32_scaffold000010_1955264	1	41.8084	10	1955264	0.44	0.445	ATGCATAAAGGCTTATCAAGAAATGGTACGCTARACGATCCTGCTGCTTATTCGATTTGATCTCGTTCTCTACCTTCTTAAGAGCTAATTCRGCTTTCTC[G/A]AGCTGTCCTGCCTTAACATAGATAGCAGCCAAGTTCGAAAACGTCGTCCAATCAAATTTGTTTCTGTCTTCGTTTTTCATCTCCTCGAGAATTTCTTCAA
CP32_scaffold000010_1955197	1	41.8084	10	1955197	0.44	0.445	TTTGTCATTGGATAAACTGATTTCAGTGCATTCCATATCCTATACACCTCACTCCGATTCGACGTCGATGCATAAAGGCTTATCAAGAAATGGTACGCTA[A/G]ACGATCCTGCTGCTTATTCGATTTGATCTCGTTCTCTACCTTCTTAAGAGCTAATTCRGCTTTCTCRAGCTGTCCTGCCTTAACATAGATAGCAGCCAAG
CP32_scaffold000010_1954979	1	41.8084	10	1954979	0.44	0.445	CCCTAAAGAAAGGTCCTTTACTTCTCTTAATGGCATCCTCAAAGACCAATGCAGCATCTTTGTACATGTCCTGTCGTAGGTAAGCCCCGATCGTAACATC[C/T]GCTAACCGCAAATCAAAGCTCGAGCAACTAGATTCCCATTCCTTATAAGTGCTTTTAAGACCCTCGAAATCCTTTAGTTTGCTTAGAGCCTGAAGCATGA
CP32_scaffold000010_1955255	1	41.8084	10	1955255	0.44	0.445	TCGACGTCGATGCATAAAGGCTTATCAAGAAATGGTACGCTARACGATCCTGCTGCTTATTCGATTTGATCTCGTTCTCTACCTTCTTAAGAGCTAATTC[G/A]GCTTTCTCRAGCTGTCCTGCCTTAACATAGATAGCAGCCAAGTTCGAAAACGTCGTCCAATCAAATTTGTTTCTGTCTTCGTTTTTCATCTCCTCGAGAA
CP32_scaffold000010_1847137	1	42.4908	10	1847137	0.45	0.494	AGGTTCTTCGAATCCCAACAGATTTGTTCTTCCAGGTGGGTTATCTGATATGTTTGTACTTCATTCATCCTGGCCCCTTGAATTCACATGATCTTCTATG[T/G]TGTGCAGAGGCGCTACGGTTGTCGAGCAGTGATGCTCGAAACGGTGGCAGCCGTCCCGGGGATGGTCGCCGGGATGCTGCTGCACTTGAAATCTCTCAGG
CP32_scaffold000010_1815298	1	42.8358	10	1815298	0.46	0.604	ATCCCCCGTCCTCCGAGCCTACTGCCTCTCCACCGCCGGGGGTGAATGCTGCCACCATGAACAGCTTTTCATACTCTTGGTCTATGGTTATGGCCATGGT[G/A]GCTGCTTCTTGGATGCTGTTTTGATTGCTTGTGAAGCTATTTTAATTTGTTGAAATTTGTATCMAAAAATTTGTTTAATTATTGTGGCTGCGTGAATTTG
CP32_scaffold000010_1788463	1	42.8358	10	1788463	0.47	0.661	TAACGGCGTTTATCACGTGTGGCGATGTTTCAAATATGTTCGGCCATACGTAGTTCAGCAAGTGGACTAACGCATCCTCACAACCTAAACCAGCAACTCC[T/C]AGAGCCATGTGTTTCACAGCAGAGGCTGCGGTTTGTCTGTGTACCAAGTCTCGATCCATTAGAGCGTCCTCGAGCAATGGCGTCACTGCATAGATATAAT
CP32_scaffold000010_1769289	1	42.8358	10	1769289	0.47	0.661	CCTCCGCTGCTCCCCTTGGCAGCTCCGTCATACCAATAGTTAACAAGCTTCAGGACATATTCGCTCAACTTGGAAGCCAATCCACCATCGAGCTCCCGCA[A/G]GTCGCTGTTGTCGGAAGTCAGAGTAGCGGCAAATCCAGCGTACTTGAGGCTCTTGTTGGTCGGGATTTCTTGCCTAGAGGTTCTGAAATATGTACCAGGA
CP32_scaffold000010_1769520	1	42.8358	10	1769520	0.47	0.661	AGACTGAAGAGGAATACGGCGAGTTCCTCCACTTGCCGGGGAAGAGGTTCTACGATTTTTCTGAGATTCGAAGGGAAATTCAGGTGAGATTTCTGCCATT[T/G]TTGCTGCTTAGTTTAACCTGCGTTTCGATCTGGAAGTAACTGTCCGATGGTAGAGCATTTCATGTTTGTTGAAGTGTGGTGATTGGTGTAGATTTCAATT
CP32_scaffold000010_1794685	1	42.8358	10	1794685	0.47	0.661	GACCCATAGCCTCCAATTTTCTAGCAGCCATGGCTGGAGCTTCTGGCGTGTTTTTGGTCTCTGGAGGAAACAGCTTATATAAGATTGCAGGCGTTGCCAA[C/T]AGACCAATGATGGCAGGGACACAAGCAAACTTAGCCCATGTAAGCCAAGGGCTAGATATTTGCACACCGAGCTGCTCAGCCAGTTTAATACACAACATAT
CP32_scaffold000010_1745185	1	43.5308	10	1745185	0.46	0.539	ATCTGATTTTCTCACAGAATGCAGCCTCAGGGATATTGCATCCACGCTATTTTTTTACGGCTCATTCATTTCTAAAAAAATAATTTAGCAACCTACATAC[T/G]CAATATTTTCTCATTATCTTATAAAATTTTGACGTAAGATAGGTGGAATCTCGGGCTGCTGATGGCTGGCCACCACGTAAATGAATGTGAAACCAAAGGT
CP32_scaffold000010_1656218	1	44.9417	10	1656218	0.45	0.494	CACTTGGATACCTGTAGAATTCAAACTCATATCCTATTTAACTTGTGGGATTCACACATTTCTTCTAATCACAATTCAGAAGACAGAGAAAACAAAAAAA[T/A]GATTCAAARTGCAGCACCTTCAGAAAAACCTTCATAGCTCGCTTGAACAGTAAATGGACGAGAGCCCTCGAATTTCTCAGCAGTAAACAACCAATTTGAA
CP32_scaffold000010_1653823	1	44.9417	10	1653823	0.46	0.539	TGATCACACACGAAGGGATTGTTAAGAAAGCAAGTGGAGAAAAGTGAGTTTTACCCAATTCCGCTGCAGAATTGCAAATTTCTTCGGCAATGCGATCGTG[CAA/CA]TGACACCCCAAGTTGATGTTGGGGAAGGAAATGTTTCCTATTTTCTTCACGACTCCATAACTCCATTCGGCTGCTGGCTATCTGCAGAACCGAAAGCGCT
CP32_scaffold000010_1656227	1	44.9417	10	1656227	0.45	0.494	ACCTGTAGAATTCAAACTCATATCCTATTTAACTTGTGGGATTCACACATTTCTTCTAATCACAATTCAGAAGACAGAGAAAACAAAAAAAWGATTCAAA[G/A]TGCAGCACCTTCAGAAAAACCTTCATAGCTCGCTTGAACAGTAAATGGACGAGAGCCCTCGAATTTCTCAGCAGTAAACAACCAATTTGAACCATCCTGA
CP32_scaffold000010_1659481	1	44.9417	10	1659481	0.46	0.539	TGAGCTTCTGTCAATTTCTTTGCTGTTTCTGTTTCGTCTTCTTCTTTCATGCTGCTGTATTGCAGGAAACTGCTCATTTCAGAAGAGCAAAATCCCTTTC[C/T]GGCGAGATCCTCGCGATCATCATCATTAATCGCTTTTTCTTCTTCTTTCATGCTGCTGTGTTGCAGGAAACTGCTCGTTTCAGAAGAGCAAAATCCTTTT
CP32_scaffold000010_1598279	1	45.9728	10	1598279	0.46	0.604	GCCTTGTACTGTGTCCTCTTTGCCTATGTTGGTAAGTTTTTTCGTATTGTAAAATCTTCAGTGCTCTGTGATCAATCCTGTTCAGTAAAACCCAAAAGAA[T/C]CAAAATGTAACAAGAGTCGACTGGCAGCTAAAGATTCGTAAAGATAGTGAATTTTGTCTTCTATTTACTGTTCTGTTCATAAAAACCATCTTTATTCCTT
CP32_scaffold000010_1541248	1	47.9928	10	1541248	0.43	0.392	AAGAGGAAAGCTGAGATACATGAGAAAGTTGCATCGATGTCGGTCGTCGAGAACTCGAAGAAGAGGAACGCAAGGCCACCGAAGATCATGAAGCTTGGTT[C/T]GGCTAGCTGCAATGAAGAGGATCACATTGGTCAGTGCACAAGTAGCTTCAGCTCTGAGGAGTCTCAAGAAATCAATGGTGGAATTAGTTCAAGTTCAAGC
CP32_scaffold000010_1541802	1	47.9928	10	1541802	0.43	0.431	AGCCGTTGAATATGTGAAGTTCTTGCAGCTTCAAATCAAGGTAAATGATGATTCAAAAGATTAGGGAATATGTTCTTGAATCAAGGCTTGATTTTTGTGT[C/T]GAATTTAATCTTTGCAGCTGTTGAGCTCTGATGATCTATGGATGTATGCACCAATTGCTTACAATGGAATGGATATTGGACTTAACTTGAAGCTCATGAA
CP32_scaffold000010_1491669	1	48.9602	10	1491669	0.43	0.392	CTTCTGGTGGGGAGAAGCTTCAAAGCTCCATTAGAAATGCATATGCAATGGGGAAGCTTAGAATGGTAGCTGCTGAGTTTGAAACTGCTACAAAGGTAAC[G/A]AAGAACAGAAATCCCTCAACCCAAGCCGAACCGGGTGGCTTTGTGCTATGGCAGATGAATCCAGATATGTGGTATGTTGAGCTTGCTGTTGGAGGTAGTA
CP32_scaffold000010_1517866	1	48.9602	10	1517866	0.43	0.431	TGAAATTTTGAAATATATCCTTCAAGATCTTTTGGGAATGACATGAAGAACTTAAACCTTTAATGTATGGCAGCAATGGAATACTAACTTCCGATGGTGA[C/G]CTTAGTGGTAAAGGCTAGCTTTAAGAGATAATAGGAAGTAAGGGGAAAAAGAGGCTATAAGAAGGCTGTTTGCTATTGCTAGTTGGGCTGCTCGCCTTTA
CP32_scaffold000010_1465243	1	49.2856	10	1465243	0.43	0.42	GAAAAAGGAAATCCCAGCTCAAACAAAACGGTACAAGAAAATAACATCTTGTTAAGGATAATGTTTTGGAACCAAAACAGAGCTGCAAAGAAAAAAGAAC[T/C]AAGAAGAAGAAGAATTACCTCCAATGTAGGTTGACTGAGCCTTCTATGTGATGACGAAGTGGTTCGTCTAACAGAAGAACTAGATTTCAAAGTGCCTTCA
CP32_scaffold000010_1382482	1	51.6172	10	1382482	0.4	0.329	TGCGAACTGACAGTCACCCATTAATGGATTCCCGGCAATTGGCTGCTTTACTCTCTTCTTTGATCTCCCAACTACTCCTACTGCTATTGCTACTCTTCCC[T/C]TCCTCCAACCCACATTCCCTTTTGTCCAATTCTTCATCTGATTCCAATTTCTATGCTAATCTCTTTCCTCTCTTCAATCACTTCCTGTTTTCCCAGCAAA
CP32_scaffold000010_1313267	1	53.1613	10	1313267	0.42	0.392	GATACAGAATTGCAGCCTGTTGAAACAAACCTTAGGGCAACTATCTCTGGAATTTCTGTCGTTATTTCCTTCCATGATGACAATCAGCATCATTCCACTG[A/T]CCCTGAGAAAGTACAGATCAAAACTGACTCAGAGGTTCATTTTGTGGCTGCTAAATTCAGTGATATCCATCTTCTTATGCAGGTAAAATTTTCCCTTGGG
CP32_scaffold000010_1306168	1	53.1613	10	1306168	0.41	0.329	TTCAATGGAAAGCACAAAGGAGCTCAGGGCCCTCGTTCGTTGGCTACGAGGCAGCATAGCTACCAAGCGCTAGAGAATTAATCAGTTCTCCTCGGACATC[G/A]ACAGCATAACAATTTGAACATTCTATAAAACTGCTTAGACATCATCAACCTAAAAGTAATTTTACTGTCAACAATTTATTACATTCACCTGTAAAGGAGT
CP32_scaffold000010_1257375	1	54.3637	10	1257375	0.39	0.238	GTGGTCATCATAGAGGAAAGTCCAATGCATCGTCGTTAAACGATCTACACGACCAGCCTCCTGTTGTTCAGAATGGCTGCTGGGCTAACCTTCCACCTGA[A/G]CTGTTGTATGATGTCATTCGAAGACTCGAAGAGAGTGAAAGCACATGGCCTTCACGACGGAAYGTCGTTGCCTGTGCTGCGGTATGTCGTTCTTGGAGAG
CP32_scaffold000010_1257438	1	54.3637	10	1257438	0.39	0.238	TTGTTCAGAATGGCTGCTGGGCTAACCTTCCACCTGARCTGTTGTATGATGTCATTCGAAGACTCGAAGAGAGTGAAAGCACATGGCCTTCACGACGGAA[T/C]GTCGTTGCCTGTGCTGCGGTATGTCGTTCTTGGAGAGTTATGTGCATGGAGATCGTTAAAGGCCCCGAAATTTGTGGCAAGCTTACCTTCCCTGTGTCAC
CP32_scaffold000010_1258683	1	54.3637	10	1258683	0.39	0.238	CACGAGGACCCCGAAGAATGCATTGTATAATGCATTCGATACCAGTAGCAGCTCTCGATGCAGGCGGTACAGTTCCAGGCCAACCCGAGCTCCTCCCTCC[G/C]AACTCCCTCGACGAATCGTTTCGGAGTGCATCGTTCTCCAAGACACTAGATCATTCCATGGAGTTCAGTAGTGCAAGATTTTCCGAAATCGGCCGAGCAG
CP32_scaffold000010_1269571	1	54.3637	10	1269571	0.39	0.238	GCTTGTATGTGCAGAGTTTTGCAGGTGACTTAGTTCACTTACAGAGAATTCTCCATCTAATGCTTAAATTTTCCGTTGAATATGTAACTTTGATGCAACT[A/G]CTACCGTGTTAATGAATGAATTGCTGCATAAATTGCAGATCATTGAGGGAAGATGTGGCAGTCCACTTTACATGGTTAGCTTTTCATTAGTTTATATTCT
CP32_scaffold000010_1269673	1	54.3637	10	1269673	0.39	0.238	TACCGTGTTAATGAATGAATTGCTGCATAAATTGCAGATCATTGAGGGAAGATGTGGCAGTCCACTTTACATGGTTAGCTTTTCATTAGTTTATATTCTT[C/T]AAGTCTCTCTTTAAACAATGCTGCATTGTGTTATTAATTCGGTTTCGAATGATATTTTCGTCGCCTTTCTTTTTACTGTGAAGGCGGAATGTCGAATGAT
CP32_scaffold000010_1215561	1	55.2793	10	1215561	0.41	0.329	GGAGCCCCTTGGAGCCACGCACCCACTGTACCCAGCTCTGCTCACAGCCACCACATTGTGTGCAGCAGGGCTGTAATTGAACACTGCACTAACACATAAC[T/C]TTAGAGAACGAGTACGTGTCAATTATTTGGGAGCTAAGCTAAACTAAGTTAAGCAGGCTTACCAAGGGTATCCCCTGCACGAAAGCGCTTCCCCTTGGGC
CP32_scaffold000010_1213258	1	55.2793	10	1213258	0.41	0.329	GCTTGATTTCATCCTTTCCTGAACGATGAACTGTGGCTCCTATGGGGTTAACCAAGCACCAATTGTAGCCCACTTTGTCCACCACCACCACATTGTGCAC[C/T]GATGGTGTGTAGTTGAATGCTGCATTAAACATGCGACATAATAGGTTAATAATATTCTCGACATTGTTAACACATATATCATAAACTAAGAAGTCAGACG
CP32_scaffold000010_1174077	1	55.8962	10	1174077	0.42	0.389	TGACTGATATCAGAAAACTAATGTGGAGCTCCTCTTTGTCAAGCTTGATAACTGTGTCATCAACTGCTGCTTTCGAGCATTGATCCACACCAGTACACTC[TGC/AGA]TTGATGCTCTAGAATCTCTGTATCTGATTTCCAGATCTTGGGTGCATACTTACCCCTTCTAGCACCTGAACCAAACCAATTTAACCAAAATTTGGCAGCC
CP32_scaffold000010_1155049	1	56.2093	10	1155049	0.43	0.392	GCAGCTTGGCCTTGAATCTATTGTTAATGCAGTTATTACCAATGGAAGAGTGAGTCCTTTTTGCTGTTTTCACTTTGATTTTTTTTTTTTCTGTAAATTT[G/T]ACTGTGATTTTCCTGAAATATATGGCTGCATTTGTGGAACTTGTTAATCATACATTGCATTCACGCCTAGGTTACACTTCTTACTGATGGGAGCTCATTT
CP32_scaffold000010_1099538	1	56.5277	10	1099538	0.44	0.445	TTGGCACAGCTAGAGGAGGGGTCCCGTCTGCGCGCATTGCTGTGTATAAGATATGTTGGTCCGATGGGTGCTACGATGCCGATATTCTTGCAGCATTCGA[C/T]GACGCAATTGCGGACGGTGTCGATATCATATCGCTATCGGTTGGGGGGAACAAGCCCAAGTATTACTTCAATGATTCAATTGCCATTGGAGCTTTCCACT
CP32_scaffold000010_1104210	1	56.5277	10	1104210	0.44	0.445	AAAAATTCAAAAYTGTAAGAATTATTCACACAAAATTGGACTCGAGTTCTTCCACGTCCATTGTTCAGCCATGTGAGCGCCATCGAGCTCTGTGGCTGGA[T/G]CGAATCAAAAATGGCGGCAATGTCGATGCAGAGCTACACGCAGCCACAGGTAAATTCATTATTTACGAATTTACGAGCTGCAAGCGCAGATCGGAATCAG
CP32_scaffold000010_1090765	1	56.5277	10	1090765	0.44	0.445	GACCAGTGAACGTTTGTCTCTCACTCACCTCCAGTAACCTTCTAAAGTTCTTGCTAATAACCTTGCGCTTTGCATCATGAACACTGCCTGCCAGGTTGGG[T/A]ACTTCCAGCAGCATAGCACATATCAAATGCACAGCCTCCAGGAGCTCAAGATTTATGTGCATATGGTATGGCATCTGCCTCCTCCTTTCAAGCCTTTCCT
CP32_scaffold000010_1104122	1	56.5277	10	1104122	0.44	0.445	ATATGGATTAAAATAAATATTTAAACGGGTTAGCAGCACGTGAAAGTCACGTAAATTCCCATTTCCCACTACATTTTTCTTTACTAAAAAAAATTCAAAA[C/T]TGTAAGAATTATTCACACAAAATTGGACTCGAGTTCTTCCACGTCCATTGTTCAGCCATGTGAGCGCCATCGAGCTCTGTGGCTGGAKCGAATCAAAAAT
CP32_scaffold000010_1108048	1	56.5277	10	1108048	0.44	0.445	TTATGAAATAAATCAGTTTCATTGGTGGAAATAAGATGGCTGAATTTAGTTATGTATTATGCAGCTACCCACTATGGGGCTACGCCATTCTTTGCATCTT[T/C]GTTAACATTCACGGTAACGTTTCATGCCAGAATGATATTATAAAGTATAAAGACACCGTAAATGTCTTATTTCTTCCTTTATTTTCTGGTTGCTTAAAGT
CP32_scaffold000010_1108264	1	56.5277	10	1108264	0.44	0.445	GGTTTAAATATCTACTTTTGGCTTTCTTTCATTCCGGCTGCTGTAAGTATACTCGTTATAATTTTTTAACCAATAATATAAATTGTTCTAGAACTGATAA[ATT/ATTT]GCCCTTGATTGTTTTGGCACAAAGCTTGTTATGCTGGTTGGGACAAAACTTCAACATGTAGTCTCCTCTTTGGCACTTGAAATTCTGGCACAAACAGGTC
CP32_scaffold000010_1009863	1	57.1686	10	1009863	0.43	0.392	TCGGAATCAGCACAATTTGAGGGTCACTCATCAATGACTCCCACATCGAACCGAACCCACAATGGCTCACAAAGCAACCAACCGATGGGTGCTTTAGAAT[T/C]AATGGCTGCTGAACCCAACCGCCATAAATGGCTCCTCTTTCTCTCACCCTTTCTTCGAACCCTTCTGGTAGTGCTTCTTCAATGGAGTTTGACCCTGTTG
CP32_scaffold000010_1010204	1	57.1686	10	1010204	0.43	0.392	TTCTCCCATTTTTCGTCCAAACACGATGTTGTTGGTGTCGTTGTTGTCGTCGTCTTGTTTGGTGTTGCCATGAGTGGCCCGGTTAGTAATAGCTTCTTTT[G/C]GAATTGCTTTGCTAAGTAGCTGCAGAAATTGCCTTCGATTTCTTCGCATGTTCGTATTGCTATTGCGTCGCTGTTCCTGTATGACGTCATTAGTCTCTCG
CP32_scaffold000010_1011001	1	57.1686	10	1011001	0.43	0.392	CGGTGGACGACGGATAACCAGGCGGCGGCTTCCTAAGCTCCTCCTCCGTAATCGGGTCATCAACGGTCACCCTTCTTCCCGGATAAGCAATAACAGCAAT[C/G]GACGCAGCACTGACAACAGTAAAACTAACCGATTTGATCCGCAGGGGCGCAGCGATTTCAGGGACCCAATACGCAAAATCATAGAAAACGACATCAGGGC
CP32_scaffold000010_1024763	1	57.1686	10	1024763	0.43	0.392	GGAAAATGAATTCCAATTGATACGCAATACAAAACTCATTATCTCCTGAACTAATTGATCGATTATTTTGATCATAGCAGCAATCACAGTGCAATTCAAG[G/A]ACAAATCCGCTCACTAAACAATACTAATTCACACTTTTCTCTAAGAACAATCAATAGATAAGAAGCGAATCGAAACCTGAGGCGCCAAGAGGAGAAGATG
CP32_scaffold000010_1024942	1	57.1686	10	1024942	0.43	0.392	GAGGCGCCAAGAGGAGAAGATGGAGAAGAGGGAAACCGGGCCTCGTGGAATGAGACCTTGCTGAGATTAACAGCAAGGGGAGTTCGGAAACTGGAAGATA[G/A]AGTTGCTCTTCTTAGGCTCCACAGAGCTCCAATGCTCGCAGTCGCTGCGGCCATGGTCAGTGCGTATCGTCGTGAACACCGGCGGCAGATTTTCCAATAT
CP32_scaffold000010_1070631	1	57.1686	10	1070631	0.43	0.392	AACGTGACATGTGTTTACTCGCAATTCCGATCATCACCAGCTCCGGGGTGCTGTGTTTCATTGTCATCCTTCTACAACAGCACCATCATTCCTTGCCCTC[G/A]GTGCAGCTGTGGCTGCCAAGGGCTAGAGGGAACGAAATGCGTCGAGTAACATTC-------TTATCTCCT^ACCAATTTTAGGCTATTTGTATGACAAGTA
CP32_scaffold000010_1070685	1	57.1686	10	1070685	0.43	0.392	GTTTCATTGTCATCCTTCTACAACAGCACCATCATTCCTTGCCCTCRGTGCAGCTGTGGCTGCCAAGGGCTAGAGGGAACGAAATGCGTCGAGTAACATT[CCACACAC/CCACAC]TTATCTCCT^ACCAATTTTAGGCTATTTGTATGACAAGTAAAATCTTCYACTGTCCAAAAATGTTTTACAGGTCAGGTGAAACTCCTTCTGTGTTGCAGCT
CP32_scaffold000010_1070701	1	57.1686	10	1070701	0.43	0.392	TCTACAACAGCACCATCATTCCTTGCCCTCRGTGCAGCTGTGGCTGCCAAGGGCTAGAGGGAACGAAATGCGTCGAGTAACATTC-------TTATCTCC[TA/TCG]CCAATTTTAGGCTATTTGTATGACAAGTAAAATCTTCYACTGTCCAAAAATGTTTTACAGGTCAGGTGAAACTCCTTCTGTGTTGCAGCTTCCACATGAA
CP32_scaffold000010_1070740	1	57.1686	10	1070740	0.43	0.392	GTGGCTGCCAAGGGCTAGAGGGAACGAAATGCGTCGAGTAACATTC-------TTATCTCCT^ACCAATTTTAGGCTATTTGTATGACAAGTAAAATCTTC[T/C]ACTGTCCAAAAATGTTTTACAGGTCAGGTGAAACTCCTTCTGTGTTGCAGCTTCCACATGAACACTACACTGCTGAAGTAGAACCATTGGTGAGGTGTTC
CP32_scaffold000010_973540	1	58.4447	10	973540	0.44	0.445	AATACATAACAGCAGGCTTACATATATATATATATATATATATGTTACTTTAACAATTATTTGCACAATCAAAAGCAGCTACATTAACACATGATATGTA[AGTTT/CGTTG]TATGATAGATGATCCCTAAAATTCATGACCATTAGAGATTAAGGTGTTGTTTGGGAATGGTGTTAAAAAAAATACTCTTGATGTTAAAACATCACATCGT
CP32_scaffold000010_928823	1	58.7514	10	928823	0.46	0.539	TAACATCACAAACCATAATCAAGGGCTTAGAATATTTAACGAAGATAATTCTTATCTGAAGATTGGTTTCTCGTCCCCAACGATCAATTAACTCCCAACA[CG/CAAG]AGACTAAGATTTATCCCCAATGTTTGCTGCGTACAAATATTGAGCCCTAACACACAAATCTCATTCAAAATGCCTAATAGTGGCCCTAAACCAGAAAAAA
CP32_scaffold000010_871354	1	59.3815	10	871354	0.48	0.724	CGCCGTTGATGGTGAACCGAGTCTGGACCTAGCCATGAGTCTTCATGTTCTAGCCGCTATTTATTGCAGCTTGGGTCGGTTTGAGGAGGCGGTGCCGGTT[T/C]TGGAACAGGCGATTCAAGTCCCTCAGATTGGGAGAGGGCCGGATCATGCCCTTGCAGCTTTTTCCGGTCATATGCAGCTGGGTGATACGTATTCGATGCT
CP32_scaffold000010_872303	1	59.3815	10	872303	0.48	0.724	TCTCGAGATTCATCATGCGCATAGTGAGCCTGCGTCGCTTGAAGAAGCAGCTGACCGTCGACTGATGGCGCTTATTTGTGAGGCAAAATGTGATTATGAA[G/T]CGGCGCTTGAGCACCTCGTCCTGGCTAGTATGGCGATGATTGCAAATGGACAAGACAGTGAGGTTGCTGCCATTGATGTCAGCATTGGAAATATTTACAT
CP32_scaffold000010_857558	1	59.7069	10	857558	0.48	0.79	GCTCTTGGTAACTTAACACTTGTAACAATATCAAGTTAAATAAACCTAAGCCTGAAGTCTGCTTATCCCCTCTATGATGCAGCCTATCAGAAATATAGGA[G/A]AAGGTATCACTGCCTTMTAGTTTTTTCCATAATTCTGTGGYTATCTCCTTCAACTTCTTGCTGGCCACACATTCATTATGGTAAGGTGATAAGATAMTGC
CP32_scaffold000010_857655	1	59.7069	10	857655	0.48	0.724	GGARAAGGTATCACTGCCTTMTAGTTTTTTCCATAATTCTGTGGYTATCTCCTTCAACTTCTTGCTGGCCACACATTCATTATGGTAAGGTGATAAGATA[A/C]TGCAGCGCAATGCAGTCTTTGGCTATGGTTCGTGGACAGGTCTTTGTTCAGAATGAAATCTGAGAACCAAATTCCATTAAATGTTAACCAGAAAGCCTTT
CP32_scaffold000010_857599	1	59.7069	10	857599	0.48	0.724	AAACCTAAGCCTGAAGTCTGCTTATCCCCTCTATGATGCAGCCTATCAGAAATATAGGARAAGGTATCACTGCCTTMTAGTTTTTTCCATAATTCTGTGG[C/T]TATCTCCTTCAACTTCTTGCTGGCCACACATTCATTATGGTAAGGTGATAAGATAMTGCAGCGCAATGCAGTCTTTGGCTATGGTTCGTGGACAGGTCTT
CP32_scaffold000010_857575	1	59.7069	10	857575	0.48	0.724	ACTTGTAACAATATCAAGTTAAATAAACCTAAGCCTGAAGTCTGCTTATCCCCTCTATGATGCAGCCTATCAGAAATATAGGARAAGGTATCACTGCCTT[C/A]TAGTTTTTTCCATAATTCTGTGGYTATCTCCTTCAACTTCTTGCTGGCCACACATTCATTATGGTAAGGTGATAAGATAMTGCAGCGCAATGCAGTCTTT
CP32_scaffold000010_843526	1	59.7069	10	843526	0.48	0.79	CTGTCGAATATTCCACATGCTCGCCCTCACTCTCTCACTCTCTCTCTCTCTCTCTAGAAGCAAGCTGCAAACTCAGCCTTTCGGTGATAGATAGATGCAG[T/C]CAAGGCTCTCACGGACCGACGATTTTCTCTCTATCTTGATACTGAGCTGCATTTCTTTCAATTGGATCTAACTTCCTCTTCCAGGTCCGTGCATGTTTTG
CP32_scaffold000010_806195	1	60.3737	10	806195	0.47	0.661	AAAATGCTAAGCTAATACACAATTCAAACAATCGAAGACGACGACGACAACGACGACACACCCCGAGTTCGGTGCAGCGACRGCCTTCGTTCTTATTTTC[G/A]AGCTCTTGATGAATGATGCTTCATTGTATTCAAACTGTATACTTGTGTTTTTTTTTTCTCTGTTATAAACAATAACGTAATCTGTGTTAATAAACCCGTC
CP32_scaffold000010_806176	1	60.3737	10	806176	0.47	0.661	CAAAGGCTCAAACAATATGAAAATGCTAAGCTAATACACAATTCAAACAATCGAAGACGACGACGACAACGACGACACACCCCGAGTTCGGTGCAGCGAC[A/G]GCCTTCGTTCTTATTTTCRAGCTCTTGATGAATGATGCTTCATTGTATTCAAACTGTATACTTGTGTTTTTTTTTTCTCTGTTATAAACAATAACGTAAT
CP32_scaffold000010_804721	1	60.3737	10	804721	0.47	0.661	ATTGATCGAGACAGCAGCCTTCGATGCCTGGCCTACAATAAACAAACAAACATCCATTAAAAACGTATCCGAGCACATAGATTCAACATGGCGTTGGGCG[C/T]TGGTTACCGATGGTGCCATTGCTGCCGGATGCCCATTTGTTCCAAGCTTCCATTTACGCGAAACCCTCCGGACGTCTTAAGCTTCCATGGAAATGAACCA
CP32_scaffold000010_780409	1	60.3737	10	780409	0.47	0.661	AACATATAACTCTGCGAAAATGGCGCGATAACAACATAAAACAGAAATTAGAAAACGGCAGCAAGTGAGCGAGTTGCTGATGACTCCGGTCAGTGCCGGC[G/C]AGTCACGGCTTCAACGACAAAAAAAAGACGAACAGACGAAGAAGTTGAATTCGAAGGCGGGAGGTTTTTGGCGTTGAAACTTGGTAATTATGTAATATTT
CP32_scaffold000010_761503	1	61.7587	10	761503	0.48	0.724	GAAAGCTGCTGTAAGCAACAGAATTGTTTTGAAGCAAAACTTCAGTAAAATTTCCCAGGAACATTGGAGTATCCTAATCCTGTTTATGGTTATATTGCAT[A/G]ACTTGTATACAGTTACTGATTCCAAATATTCTTAAATGCAGGTCACGGTGTAGCAGGAATGCTGGCAGGTGGTGCTGCCGCTGCAGCAGCTGCATATGGA
CP32_scaffold000010_741224	1	62.4537	10	741224	0.46	0.604	AAGTGATTTTACCGGAGAGTTTCCCGGATAAACGGCCGCCAAGAGCCGTCAAAAGGGTAGTTTTACCGCTGCCGGAAGGGCCAAGCATGGCAAGGATTTC[C/G]CCGGGTAAGACAACGCCACTAAGGCCATTGAGAATGGTTTTTTCTCTAGTAGCTTCCAACGAACCACCGCCGCCGCCAAAGCAGCCGCCGCCTTTCCCTT
CP32_scaffold000010_729820	1	62.4537	10	729820	0.46	0.604	GAAAGGTAATTGAATATGAATGTGAATGGGTTCATTTTTGGACCTAAAGGCTGGCTTGGCCTTGGCTGCTGCAGCAYAGTGGCTGGCTGATGAATTAGCG[T/G]CCCATATGGAAAATGTTATCCTCCATGGATGAGGAGAGCTTCCCCTCTCATCAACCATGGCGGCGCTACATTCATCCAAAAGCCTCGCCGGAGCAGCAGC
CP32_scaffold000010_729796	1	62.4537	10	729796	0.46	0.604	CGGTCTTGTATTGTAAGAACTAAAGAAAGGTAATTGAATATGAATGTGAATGGGTTCATTTTTGGACCTAAAGGCTGGCTTGGCCTTGGCTGCTGCAGCA[T/C]AGTGGCTGGCTGATGAATTAGCGKCCCATATGGAAAATGTTATCCTCCATGGATGAGGAGAGCTTCCCCTCTCATCAACCATGGCGGCGCTACATTCATC
CP32_scaffold000010_729190	1	62.4537	10	729190	0.46	0.539	GTGTGGCTTACTTAGCACTCGCCCCGAAGTCAATTGCGGTGTACCAAGCCATGGGAGCTGCACAGAAGGCTGTGAGGGAATCAGTTGGGCAAAATGAAGG[C/T]GTGCCTCTTCATCTTAGGAATGCTCCAACAAAGCTGATGAAGGAAATTGGATATGGGAAAGGCTATATTTACACCCCAGACAATCCCTCCGCAGCTCAAA
CP32_scaffold000010_645402	1	62.8069	10	645402	0.45	0.494	CTGTAGCCCTTTCAAGAATGGACTTCAGAACAATAGAGGCTCCATCTCCAGCAGAACTTCCAAGGGGGCGTAGTGGTGGCTGCTCTGATGAGCAGACAAC[A/T]GCAACAAGACAAGCACTTAATGCACGAAGGTCCATACCGTTAACACAGGCAGAAACAGTCTTTGAGAGATTAGATGTTGTCTCAGCTGCTCCAGGATCAG
CP32_scaffold000010_659438	1	62.8069	10	659438	0.45	0.494	AAAATTATCGGTTTATATCTTTTCCATGTCAGCAGCTCTCGATTATCCCTTCAGCGATTGACATTTTTATTAATACAAACAAAAGTAGAAATAAGTGTAA[G/A]ACCGCTGGAAGGGAGGAGGCTGCGGCGGCACGAGGAGGAGGCTGCGGCGGCACGCGGAGGAGGCTGCGGCGGCACGAGGAGGAGACGGCGTGAAGAATAC
CP32_scaffold000010_667333	1	62.8069	10	667333	0.45	0.494	GGGATGAACTGAAACGGGTCGGGTTCGGAGCCGTGTCTCTTGGGGGAAACCCAGCTGCTCAGGCCAGTCTGCTTCTGGGCATGTTCCCCTGGAAAGGGTA[C/T]ACTCTGGTTGAAGAAAATGGGTGCCTGAAACTCGGATGGAAGGACCTTTCCCTGCTCACAGCCTCTGCCTGGCAGCCCTGTGATTGAAAACCCCATTGTT
CP32_scaffold000010_667667	1	62.8069	10	667667	0.45	0.494	ACAGAGGAGGCCATTAAAGCAGCAAAGAATTGGGACAACAAAGCTTGTCTTACTGAGTTCTGGAACTTGGAGATTGTTGGATTAGTAGCAAACAACCTGC[C/T]GTGTAAGACTTCTTTATCTCTGCTGCTTCTCTGGTTTTAGTTCTGTGTAAAATATCATTGTTTATTTCAGAATAAAACCATGATGAATAAGATCATTATT
CP32_scaffold000010_713383	1	62.8069	10	713383	0.45	0.494	CTACGTGAGGAAGAGGAGAACCAAGAAAGCATAGCTGCTAAAGCAAATAAGAGGAGTACGAACAGAAAACGAAAGGTTGGTTTTCCAGTCAGTGTTTGAT[A/G]TGCTAAGACAAACAAGGCAGAAACATTTTTTGATTCTGGAATTCCTTTGTTCAGGTACAAACAGAAACAGATATGATACTTGATGAATCCCAGAACAACT
CP32_scaffold000010_601729	1	63.5326	10	601729	0.44	0.445	AGGAAGCTGTTATGTGGCGATCTGAGCTTGCAAAAGCTAGAGAGCAGGTTGTGATTCTAGAAGGTGCTGTTGTGAGAGGGGAGGAGAAAATCAGGGTTGC[A/T]GAAGCAGATGCTGAAGCAAGAATAAAGGAGGCTAAACAGAAGGAGTTAGCTGCTTTGCAGGAGAAGCAGGAGCTTATGGCATATATAAATAGGCTACAAG
CP32_scaffold000010_604759	1	63.5326	10	604759	0.44	0.445	TCAAGTCCTTCTCATGTGTATTAGCCTTCACATTCCTTTCTGGCATAGGTGTCATCATTTCAAGCTCTTGAATAGATTCTTCTTCCAGGTTAGATTCTTC[T/C]TCCTTCAGTGCCTTCAATTGAGCAGCACTCTCAATCGTGTTCGTAACTGAATAAACGAAATGAGACCTGATTCTTGCTTTTCTATGATCCAAGCTTTCTG
CP32_scaffold000010_574710	1	63.8858	10	574710	0.44	0.431	TCAACCTCAAGCAGTCAGAAGTTTGAACTCCCAATTCATGCAGCTGCTTCTGCAACACTTCACATGGTAGCTGTTTTGATGAGAGGACACAACAAACAGA[G/A]GCAATCTGCCAGAAACTGCATCTCATTCAGCATCAGCTGCTCGGGAACACATCGGGAGCGGTTTTCATTTCAAAACGGCTGTTGGTTTTCGAACGGTAGC
CP32_scaffold000010_585518	1	63.8858	10	585518	0.44	0.431	AGCCATAAAGCTGAACCAGATTTTCATGTTCTATCACAGAGATGACTTTAGTTTCAGCCAAGAATTCCTTCAATCCTTGTCTCGATTGAGCCGAAAGAAC[T/C]TTTATGGCAGCAAGCTTTCCATTTCTTAGCCTTCCCTGACCATAAACAGTAGTTTTCAAGGTTATAATCATGGTGAATGAAGGGAACGATACAACTTAGA
CP32_scaffold000010_537422	1	64.2308	10	537422	0.45	0.469	TATTGATCTTATTAGTTAAGGTTTAGATTCACTTAGTTGTTACTATCGACCACTTAAAACAAGTTATATATGTGATGCAGCGTTGGCCAACCCCTTTTGT[G/A]TATTAGTTTAGATTCACACAGTGTGGTCGCCAAATAGGTCCTGCTGCAGTTTTCTGTTTTATACTACACTTTTATCAAGTTACTTCTGGTCTCTGACACC
CP32_scaffold000010_550350	1	64.2308	10	550350	0.44	0.445	ATTTGGGTTTATAGATCTCTCGCTCATTCCATTTTACAGCATGTTTCTTGCCTTCAAATTGCTTGGAAATTTGGACTTGGAAGCTGAGTGTCCTAAGATC[C/T]TGGAATGGGCTAACAGGTGCTGCCTCAGAGAGACTGTCGCCAAAAGTATGCCTACTCAACAGGAGGTTTACGACGTCGTTTTGGACATTATAAAACGTCA
CP32_scaffold000010_478344	1	64.9131	10	478344	0.44	0.445	TCTTTAGCGGGGTTGATCGTGATACTACTGAGAAGATGTACGAGTATGGAAGGAATCTCGGTCTTTCGTTCCAAATTGTCGACGACATATTGGACTTTAC[G/A]CAATCGACAAAGCAGCTCGGAAAGCCAGCAGGAAGTGATCTGGCTAAAGGAAATCTTACAGCTCCAGTTATATTTGCTCTTGAGAGAGAGCCTAGACTGA
CP32_scaffold000010_464751	1	64.9131	10	464751	0.44	0.445	TGGTTTAAGACATTCTGTTGGATATTTTGTTCTTGCTTGCATTCAGTCATGATTCTTATTTGAAAGTTTTGTTTGATCTGAATGCACATACTGTTCTTCT[T/C]GTACTCCTGTTAGCTTGTTTATGTTATTGCACTGGAAATAGCAATTTCTAGATTTCATTATGAGGTAGCTGCTCTCTGGTCAATGAATTTTAGGACATTG
CP32_scaffold000010_495021	1	64.9131	10	495021	0.44	0.445	AGTCGATTTCCTACCTTGCAGCTCGGATACGACACCAACGCGCTCTCTCTGCCAGCTATGTTGGTATTGGCTACAACCGAATGTTCAAGTTAAGATTTGA[TCA/TA]TAATCATAATCATAATCATAATCATAATCATAATCACTGCTGCCAGGAATGCCCGGGTCCAGTAGACACTCCCCGAGCCTCGGCTAGAGAAACAGCCATG
CP32_scaffold000010_400289	1	65.2518	10	400289	0.45	0.469	ACCTGAACTCACCTGCCTTCTTTGCTTCATGTTTCCGAACAACGACGACTCCATTTTCTGGTGGATCAGCTGCAGATACTTCGCACGGTAGAACTTCGCA[T/A]ATGTCGATTTCGGCTTCTCATTGACGAGTTCTTTCCATGTTAATGATTTCGCTTCTGTGAATCTCCTGAAGTATAGCTTCTTCTGCTGCTGCTTCTCTGG
CP32_scaffold000010_466070	1	65.2518	10	466070	0.45	0.469	TTACACAAGGGGAAGAACCAATCAGACAGCCCATTATATCTGCTGCTAAAGTAATTGATACCACAGGCGCTGGCGACACCTTTACTGCATCATTTGCCGT[G/T]GCGCTCGTGGAAGGAAAGTCGAAGAAGGAAAGCCTGAAATTTGCGGGTAAATCCTTTATGTAAACTACATTACAATGCTCTTGATCCAATAAAACTAGAC
CP32_scaffold000010_378391	1	65.2518	10	378391	0.45	0.469	GCAAAGTAGTCGACCAAGAACAGAGCAAGAGATATGAGCAAGAGCTGTTTGAATTCGGAGCCTCGTCGCCGATGTTCGTGCCGATGGCGACGGCTGCGAC[A/G]GTCAATTTGGTGGGGTTTGCCGGTGGAGTGATCGGAATTTGGAGATCGAGGGGCGTTTGGGAGGAATTGTTTGGTCAAATGGTTGTGGCGGGGTTTGTGG
CP32_scaffold000010_442714	1	65.2518	10	442714	0.45	0.469	TTCCTTTTTGCTCCATTTGGGAGTTTGATCCTAATCCTTTTCAGTATATCAAATGATAGTTGTTACTTGTTCCAAAAAAGAACTCCTTCTGAATGCTGAA[A/T]TTTTGTTTCTTAGGGAACTGCTGCAACAAAGGTAAAGATGGCCCAAAAGGAGGCACAAGGGGTAGCTGAAAAGAGGAAAGGGAGAAGAGGACCCAGTAGC
CP32_scaffold000010_384182	1	65.2518	10	384182	0.45	0.469	GCGAGTGCGGTGTTGTGAATTTCATGGCCAACCACTTTGACCACGACTACAGCAGAAAATGTGGTTTGACCTACATTTACTATAATGCTGATGGTGATTA[G/A]GTTTCTAAATGTTTGATGTCGTTGATTTATCTAGAATTGCTGCTCCAGCTTGTGGAGTCTAGTTCTTGACATGGATTTTGTTTTCTTAATGTCAATTTTT
CP32_scaffold000010_495612	1	65.2518	10	495612	0.45	0.469	CCCTGCCTATCTGCTGCTGCTGCTGCTCTGCAAGAGCAGCCATGGCACAAACAAGACCTCCAGATGGGGATGATGATGATGATGATGTTCCAGCTAATGG[A/C]ACGGTGGTCGGAGAGACATATCGACCTTCTGTCRGATATTGATCAGAGGAAGCAGCCTCAGTGTAAACTGGATCTTGATGCCTTCCTTTCTCCTGAACAT
CP32_scaffold000010_495646	1	65.2518	10	495646	0.45	0.469	AGCAGCCATGGCACAAACAAGACCTCCAGATGGGGATGATGATGATGATGATGTTCCAGCTAATGGMACGGTGGTCGGAGAGACATATCGACCTTCTGTC[G/A]GATATTGATCAGAGGAAGCAGCCTCAGTGTAAACTGGATCTTGATGCCTTCCTTTCTCCTGAACATTTCAATTATTATGCACTTTAATCGAACTAAAGGT
CP32_scaffold000010_319149	1	65.5968	10	319149	0.46	0.539	CGATTATCACCGGCTCCGTCTCTGCAAATCTCACTCTCTTCTTCACTTTCTTGATTTCCGGTTGCTGCTGCGACGACGGCGACTGCTTCTTCTTGTTCAG[G/A]TCGTCTCTGTAAACGTACGTCGTCGTCTTCTTCGTTCGTCTGCAGCGATTGCTGATTTCAACCGCCTGCAATTTTTTGTTCAAGCTTGAAATCAAGTTGC
CP32_scaffold000010_327908	1	65.5968	10	327908	0.46	0.539	TTGAATTGGTCGACACACCCAAATCTAATGACGTGTCACAATCTAAGTGGTTGCATTGAAAATGCTGTCATCTTACCCCATTACGCCAAATTCGGGCTGC[A/G]CGCAAAGATAAGCAATATCTCCGTCTTTCCAGCTATGGCGGACTCCAAATCCCAATCAAACCTCCTTAATATTATTTCACTGAAACGACGTCGCTGCTTG
CP32_scaffold000010_329288	1	65.5968	10	329288	0.46	0.539	GGATAGACCTAGGAAGTTGCAGCGATTCATGGACGCTAGAACCTCTCTAAGACAGGTTTGTACAGTTTTCAACTTGATTATCATTTATTTTACTTATTTT[C/G]TATGACTGGTCCTGAATTTTCATTTTATTTAGGGGGCTTTGGCCAAAAGGAGGTCAAATTTTCAAGGGAATCAGTTTGCATTGGCAACCGAGGTTGCAAG
CP32_scaffold000010_339427	1	65.9355	10	339427	0.46	0.604	CTGTGATGCTGCTACATATGTTTTGCAACTTTGAACTATTTTTGGTTATACTCCATTGTCAGTTGAAGGATGAAAATTCATTCTGCTTATTAACTTGTTT[G/T]CTATGCTCTTATGCAGCCTAACTGTATTATACTCGCAATTTCACCTGCCAATCAAGATTTGGCTACATCTGATGCAATTAAAATCTCTCGTGAAGTTGAT
CP32_scaffold000010_329892	1	65.9355	10	329892	0.47	0.661	AGTTTGGTTTTGGAATTCATCGAATAGTCTTTTGGTTTTCTGATGAGTAAGTGGTTGATGGGATTCTACWGCAAGTGGGACAAAAGTGGG--AATTTGAA[C/T]GAAATTGACTGCTGCACCATCTGGAAAAAAGTCGTAAAAATAGCTTTTGTGTGCATTGGATGAGTGTGTAATGTTTGAGTTTTTGCTCCTTGTTAAATGT
CP32_scaffold000010_329881	1	65.9355	10	329881	0.47	0.661	TTATCTTCTTAAGTTTGGTTTTGGAATTCATCGAATAGTCTTTTGGTTTTCTGATGAGTAAGTGGTTGATGGGATTCTACWGCAAGTGGGACAAAAGTGG[GAA/GA]AATTTGAAYGAAATTGACTGCTGCACCATCTGGAAAAAAGTCGTAAAAATAGCTTTTGTGTGCATTGGATGAGTGTGTAATGTTTGAGTTTTTGCTCCTT
CP32_scaffold000010_329861	1	65.9355	10	329861	0.47	0.661	GCCTGGGAATTGATTCTGCTTTATCTTCTTAAGTTTGGTTTTGGAATTCATCGAATAGTCTTTTGGTTTTCTGATGAGTAAGTGGTTGATGGGATTCTAC[A/T]GCAAGTGGGACAAAAGTGGG--AATTTGAAYGAAATTGACTGCTGCACCATCTGGAAAAAAGTCGTAAAAATAGCTTTTGTGTGCATTGGATGAGTGTGT
CP32_scaffold000010_341680	1	66.2742	10	341680	0.46	0.539	GTCAAACAATGTTTAGTAAACATTTTATCATGTGCCATATTTATCTTTCCTCCCGTCCTTGTTCAAATTTTATTTGAGCTGCTTCATAAGGATCGGAGCC[T/G]GTCATTCTTATTTTTCATTCCTTAGTAGGCAGTACGTAAGCAAGGCTGATGAAAATCTCCACAGTTTCTGATTTATAAAATCATGCTTTTTATTTGAATC
CP32_scaffold000010_354274	1	66.2742	10	354274	0.45	0.494	CAAGCTTACTTCTTAACAGCACCAGAATCAACTGTTCGAACCTCAGTTTTGCTTGAGCTATGTTGATTGCTGCGCCCTTTTTCTTTCAAYGTTTTGGTCC[CTA/TTC]ATTCTTTTGTTGGTTCAGAGGTTTCAGGAATGGAATTCAATCCTGGGAATGAGGTAAATGATGAGTTTTAGAAGTATTTTTGGTTGGTTTGGTTCATGCT
CP32_scaffold000010_354263	1	66.2742	10	354263	0.45	0.494	GGTAGCAGAAGCAAGCTTACTTCTTAACAGCACCAGAATCAACTGTTCGAACCTCAGTTTTGCTTGAGCTATGTTGATTGCTGCGCCCTTTTTCTTTCAA[C/T]GTTTTGGTCCC^TAATTCTTTTGTTGGTTCAGAGGTTTCAGGAATGGAATTCAATCCTGGGAATGAGGTAAATGATGAGTTTTAGAAGTATTTTTGGTTGG
CP32_scaffold000010_350318	1	66.2742	10	350318	0.45	0.494	TAGCTAAAATGGATGGCTGCTTCTATTCCATAGTTGTAATATGGAGAATCCCTTGGTGATACATGGAGGAAGAACGAGAGCGAGAACGAGAACATGATTT[C/T]GAGTACGTTGCCATTTGTCAGTCGACAAGTGAAGCTTGAGAAGGATGCAAAATCTGTATGTTCTTTGTTATGACCTCTCATTGTCATGCCTCTGTTCTTG
CP32_scaffold000010_373602	1	66.2742	10	373602	0.46	0.539	AACCACATGATGATAAAACACAGCTGAGTGTTCCTGCAGGATGGCATTACAAGCAAACAGATATTAGCAGCAATGGGAATTCGGTATCGAGGACTCATAA[C/T]GAGGGTTCTTGGTTAACCGTCCCGAATGGGAGTGTTTCGCAGCATCGATTAAAGGATTCGACAGAGGACCATAAAAGCAATTCTGTTTGGTCAGCAGTCT
CP32_scaffold000010_271609	1	66.6192	10	271609	0.47	0.661	CCACCATCGCCACCGCCGCCGCCGAGACGGAAGACGACGACGATGGCAGCGAATTGTCCGTTCTCCAAAACCCATCTTCAGAAACCGCCGACGAACACCC[C/T]GTTTCACCGCTCGAACACCACGTCGCTGCCATCGGCGACGGCGAAGACGACTCAGAAACGGGGATGTTTTGGGGATCCAATTTCTTGCTTCTCTTTTTAG
CP32_scaffold000010_262203	1	66.6192	10	262203	0.47	0.661	CTATTTTACTTGACACCAGCTTCTTCTACATTATTGCCAGATTAAAGTATGCTTCACATTCAAAGCTGCTCCTTTGTCCCTGAAGCCTGTGAGTCCCTCC[G/A]ATACTCTTTTAATTACGATCGTGAAGTCTGTTTGAAGTACTAATGAATAGAGTTTTGGCTAAATGATATATTGGTGATCAGTCCTTATCAGCTTTATTGT
CP32_scaffold000010_260275	1	66.6192	10	260275	0.47	0.661	AATTTCAGAATGTCATTGATTCCATTTCTACAGTCAGGAAAGCAGCGTGCTTGTCTGCAAGTATATCTTGGAATCCAAATCGTGGTGAAAGACAGCAATC[A/G]AGTTTTGTTTTGGCTTTTCATTCGGATACACCACAGCTTGATTCTGCCAAGGTAATCTAAGTTCTTCTGATGCCATTACTGCACTCAAAATTGTGATATG
CP32_scaffold000010_237122	1	66.6192	10	237122	0.47	0.661	GCAGAAAACGTTAATGAAGAATTAAATGCTGCGGTTGAGCAACTGAAGAGGCAATTGACAGCAACAATTGAAGAAAAGGAAGCTCTGAACTTACAGCACT[C/T]GACAACTTTAAGTAGGGTACAAGAAGCAGATACGATCATAAGAGATATGAAGGTTGAAGCAGAAACTCGGGATGTTGAAAAATCTAAACTTCTACTTGAG
CP32_scaffold000010_203374	1	66.6192	10	203374	0.47	0.661	GCAAAATCAAGTAGGAAATTTGCACACTATTGAAGCAGAGAAGGGAAACCAACCAAATGGGAAGGCAGCATCACACAAGCTCAGTTGAGAATGCCAACAC[C/T]AGCATCAGCCTTGCGAGCGAGCTTTGTCCACTCTGTGTGGAAGGAGCCTGGGCGATCCACCCGCTCGTATGTATGAGCCCCGAACAAGTCTCTCTGTGCC
CP32_scaffold000010_199388	1	66.6192	10	199388	0.47	0.661	CTACCAGTAACAGAGTAGAAAATCAGTGCAAAACCGCAATGAGGGGACTGCGGAGGCGAAGAAGGACGACGGCGATGCTGAGCTGCTATGCTGAAACGGA[A/G]AAGTAGACGGCGTGAAGCACGTGAGAGGAAGATGAAGGGGATTTTCGCGCGGAACCGGAGAGAGGCGGCGGCGAGATGGTAGAAGCAGCCGGACGTGAGA
CP32_scaffold000010_173723	1	66.6192	10	173723	0.47	0.661	AACTAGAACRAAGAACGCGAATCTGTGAATGAAGGCCGTGATTTCATGGAGCCCAAGGAGACACAAACTTGTCTGAGGGTGGCATTGGGTAAAAGCAGAC[C/G]GCTGGAGGCAGCAAACAACAACCGTCGGCAGCAGCCGCTAGGTTTAAGGTTGGTTTTTTAGGATTTCTCAACATAAGAGATAACATTTTAGGAGAAGAAA
CP32_scaffold000010_173632	1	66.6192	10	173632	0.47	0.661	GGAGCATGAACCAGAAGGCAGCAATGGTGGTGGTCAGCAACAAAGACAACAACAAGCTCATATGCAGACACCCCCACAAATCCATGTATAAAACTAGAAC[G/A]AAGAACGCGAATCTGTGAATGAAGGCCGTGATTTCATGGAGCCCAAGGAGACACAAACTTGTCTGAGGGTGGCATTGGGTAAAAGCAGACSGCTGGAGGC
CP32_scaffold000010_169001	1	66.6192	10	169001	0.47	0.661	AGGTTATTAATGTTAGCAGCAGCAGAGGCGTTTCTTCGAAGTTTCGGGAGACTGGAAGATCCTTCCTTTCCCCTTCAAATTCAAACAAAATATGTATATA[G/T]TTTCATTTAATCTCAACAATGCTTTTCTTAATGACAGAATCGAGACTTAAATAAGTCAGGCAGCATACCGTGATGCAAGTTCCACACCACTACTTTGCCT
CP32_scaffold000010_150707	1	66.6192	10	150707	0.47	0.661	CCGTTTATGCAAGATTAGGTACAAATACTTTTTGGTTGCTGAAAATCTTTGTCTTCTCCGTTTAGAGCAATTCCTTCCGATTCAGGATGCGCCTCCTCTG[T/C]AACTTCTTTTCTCACTCCCGATTGGTTGATTGTTGACGACGGCTGCGGCACCGGTCTGTTCCTCAAACTGTTGATGATTAATTAGTTTCGCAGATTGCAG
CP32_scaffold000010_143912	1	66.9642	10	143912	0.46	0.539	CTTTCCTAATCTTTTTTGCGAATGCTATCTCGCTGCAGCTTGAAACTTTATGAATTTTGTTGTGTCATTTGCATGCAACTAAAGCATAATTGAATTTTTT[G/T]TCTTCGGCTATTGATATTGCTTCTCTACAGAGCAGCACTGTCCAAGAGTAATGGCTGCTGCTCAAACTCTCTACGATATTGCAACTCGTGCTGCATTGAG
CP32_scaffold000010_129233	1	66.9642	10	129233	0.46	0.539	GAATTTCATTACCCAGACAAGCTTTCCATGTGTTATCCATACCTTCAGCAAGGAGCTCTGCAGCAGTGGAACTGTATTTATCATTCATGGACTTTACCAA[C/T]TTTACTAAGGAATGAACAACCAGCATTGGTAGGATTTTCTTCACAAGGCTGCGGTACCAAATGGATAGTGCTGCTGCAACTATTAGATGAGAAGTCATTG
CP32_scaffold000175_38817	1	68.0146	175	38817	0.46	0.539	CAATTGCTATATAATCTGTACAATAATTAGCGAGAGGATTACATTAGAAGGCAGCCTTCATTCTTTGTTTCCAACGATGTGATCCCTCGAGCATCGGGCC[C/G]TGGAGCGAAATTGAGGCCAAACATCTCTCTGGAAGCCTCATCTGGTTCTACGTAGTTAACAAGTTGTGCAACAATGGCTGCGCTCCTTCTTACGTKATCC
CP32_scaffold000175_36616	1	68.0146	175	36616	0.45	0.494	ATGATAAAAGGCAAAAAAACAAGCATCCAACTCACCACCACAGGGCAAGGCAGCAATCTGCAAGCAAACATTAAACCTCATCAGAAATCAAAAAAATTCA[A/G]ACAAAGATCAACACAAACATGCAACAAAAGCAAAGAGAGATGGAAGAACGCAAGAACGTACAGGGAGTGTCAGCCTGAATTGTATGAATTAGGTCAGTAT
CP32_scaffold000175_38928	1	68.0146	175	38928	0.45	0.494	TTGAGGCCAAACATCTCTCTGGAAGCCTCATCTGGTTCTACGTAGTTAACAAGTTGTGCAACAATGGCTGCGCTCCTTCTTACGTKATCCATATCTTTTG[T/C]ATCATTCCACAGAAGGTGAGCCAATTGCAGCCTCCGATTGTTAGAATTCAATCCGATGCCCCATTCCACAAACAGGGCCTCTCTTTGTTTCTTGGAGAGC
CP32_scaffold000175_38913	1	68.0146	175	38913	0.45	0.494	GGCCSTGGAGCGAAATTGAGGCCAAACATCTCTCTGGAAGCCTCATCTGGTTCTACGTAGTTAACAAGTTGTGCAACAATGGCTGCGCTCCTTCTTACGT[T/G]ATCCATATCTTTTGYATCATTCCACAGAAGGTGAGCCAATTGCAGCCTCCGATTGTTAGAATTCAATCCGATGCCCCATTCCACAAACAGGGCCTCTCTT
CP32_scaffold000175_61463	1	68.7096	175	61463	0.47	0.661	ATTTTCGGGTTCTTTCTGTCGTAAAATTTTTGCATAATAATTTTATCATGAGCTGCTTCAATGGCATCAACACTGTCTTTGTGCCCTGCGTACCTATTAA[T/A]AAGGAAGTTTCTGGCAGATTGAATTTCATCTTCTGATGCTTCCTTACTTATGCCGAGCCGTTTGTATGGATCCCTTACATGAATTCGAGGGAATTCAGCT
CP32_scaffold000175_86696	1	68.7096	175	86696	0.47	0.661	TTTCACCATGGATTACCACTATCCGCTCTCTGCATTCCAAGCTTTTGCTATCTGCTTGAGCAGCTTCGACACGAAGCCAGCCTGCGAATGACATCCCATC[A/G]TGAATAGCAGTCATCATCAGAAGGTAAGATAAGGAAATGCTTGAGCTTGTTGGGAAGAAGTACACAAGCAGCATTATTGACAGCTGAGAGTTGTGAATCT
CP32_scaffold000175_57367	1	68.7096	175	57367	0.48	0.724	AGACCTTCACAATTAAAAGGATGAGATAGAAAAACTGGTCGAAGGAATGCTAGCCACTGCACCATGTTTTTTTGGGTTCTATCCGTGCTAGCAGCCAATT[A/G]GCTATTTTGCTGTGGCTGGTYTCTGTGTATTATCTAGCATTTGCAAAATCAAAGAAAAAGGAARATAAAAAGAGCTTCAAGTACAAGAAAGGAGATGGCC
CP32_scaffold000175_57388	1	68.7096	175	57388	0.48	0.724	TGAGATAGAAAAACTGGTCGAAGGAATGCTAGCCACTGCACCATGTTTTTTTGGGTTCTATCCGTGCTAGCAGCCAATTRGCTATTTTGCTGTGGCTGGT[C/T]TCTGTGTATTATCTAGCATTTGCAAAATCAAAGAAAAAGGAARATAAAAAGAGCTTCAAGTACAAGAAAGGAGATGGCCTTTTGAAAAGGCCACAGAATT
CP32_scaffold000175_57431	1	68.7096	175	57431	0.48	0.724	TGTTTTTTTGGGTTCTATCCGTGCTAGCAGCCAATTRGCTATTTTGCTGTGGCTGGTYTCTGTGTATTATCTAGCATTTGCAAAATCAAAGAAAAAGGAA[A/G]ATAAAAAGAGCTTCAAGTACAAGAAAGGAGATGGCCTTTTGAAAAGGCCACAGAATTTAGTTATTAGCATCTGCTTGCCAATAACTAACCTTGATATACT
CP32_scaffold000175_57541	1	68.7096	175	57541	0.46	0.604	GCTTCAAGTACAAGAAAGGAGATGGCCTTTTGAAAAGGCCACAGAATTTAGTTATTAGCATCTGCTTGCCAATAACTAACCTTGATATACTTGTTTCTAT[A/G]CCCGAACAAACATATCAAACTCTGTTTCCATCCCACAGTTAATTTACTTGTTTAGCCATCTTAACATAGCTGCCAAATTTGTCTGGTCTATAAAAAATGT
CP32_scaffold000175_92075	1	68.7096	175	92075	0.47	0.661	AAAAAATGTACAGACCTGATTGATTATAGACGACACTTGCAGATAAATATAATATCAACCCTTTACCAGAAAATTTGTTTGCATCATAGCTACTTGCACA[C/G]AATTCCAAATGCAGCTTTACACAGCCTCCTCGCCAAGCTAAAAAACACAACACTCACTCCTTCTTTAAGAGGCTGCGCTTTGGGAAGATCATTCCAAGAA
CP32_scaffold000175_159152	1	69.0546	175	159152	0.46	0.539	TCTTTCTTTCTTCTATATTTTTCAATCTCCTTTTAAACCTCTCGTTTCTCTTAAAACACTTATCTACATTGCAATTGCAGTTGCAGCCGACAAGATGAGG[G/A]TGCTGAATTTTTTTGTTCTGGTGGTGATGATGCTGCTGTCGGGCGCCGCCGTTTCTCACGGCCAAAACTGGACGGTTGGCGGCGGGAGAATGAGAAAAGT
CP32_scaffold000175_125856	1	69.0546	175	125856	0.46	0.539	GCCTAGAAAAAGCAGCTCATCTCTCAACACAGAGTAAGTGAACTGACAACATGTCATCACTTATCTCTTTAACATCTCGAAGACCCTTGTAGTAAGATTT[C/T]TAACTTGTTTGTTAAAGCCCTATAGGCCAAAAGGTACTGCTGCAATGGTGTCTCGAAGACCCTCCATATTCTTGAAAGTTCAACAGTAGAGCTATTCTAG
CP32_scaffold000175_109189	1	69.0546	175	109189	0.46	0.539	ATTGGAACTACAAAAGTAAATAAGCAGCAGCTTTGCCTCAGGCAGAGGGCATCGCCAGTTCTTGGCGGCGCCCATTTCTGTGCAATCTCCTACTTTCCTG[T/G]ATATGCGGCAAATAAGATTTTTGAGTATGAATCTCCAGCTGCTGCCAATTACGGCTTCGTGTTTGTCTTTTCCCTTTCTTTACGGTGGAATCTCACTTTT
CP32_scaffold000175_99752	1	69.0546	175	99752	0.46	0.539	CGGTGTCGGATAAAGCCAGCAACGCCAAAACGAAGGCCAAAGACACGTTTTTGAACGGGAAAGAGAAGGCGGCGAAGGTGTATGAAGCGGCTAAAACCGA[G/A]GTGGAGCGGGAAGTTGCGGCGGTTAAGGAGTGTGTGAACTGTGAAGCTGCTAAAGAGAGGGCGTCGCATGCCGCCGTACAAATCGGGGCAAAGATAAGGG
CP32_scaffold000175_99605	1	69.0546	175	99605	0.46	0.539	CGACGCAGCCACAAAAACCACACACACAATCCACACAGCAGCTTCAGGTAATCAAACCGAATTTTCAAATCCCATTATTTAATGATTATTTAATTCTGTT[G/C]TCCGTACATTCAGATGCATCTGACAAAGCCGGAGAGGCGGTGAAGGCGGTGTCGGATAAAGCCAGCAACGCCAAAACGAAGGCCAAAGACACGTTTTTGA
CP32_scaffold000175_164527	1	69.0546	175	164527	0.46	0.539	CATTCCTGTTCTGTTCCGGATACGGATGATTCGCAGCTGGTTGGAGCTCCGGTTCAGATGGCTGGACCGGTCGTTGTTTCGAAAGCTGGTGGTGATTCTT[T/C]ACTTACGGTGAATGGGGGATTGAAGGAGAAGAGTTTGGGGATTCGGCGGCGAGGTCGGCCGCCTCGGTGCCAAGTCAAGGCCCCGCCGCCTTCTCTGCAG
CP32_scaffold000175_201011	1	69.3996	175	201011	0.47	0.661	CCTACAGGTTGTTTTTAAAAGCGAGTCCAAGTGATAGGAGTTTGCAGAAACCTCAAGAAAGTTTACCCATTCTTCTGCAGCTTCGTCAACTGCACCTCAT[C/G]GGAAAATTGGGACCAGAGTTTCAATCCTCACAATCACCCTTATGTTACACTAAAATACACTTGACTCGAGCTCCATTGTCGCAAGAGACGGTAGAAAAAA
CP32_scaffold000046_1592538	1	70.7846	46	1592538	0.48	0.79	GTCAAAGATTGGGACAGGCAGCAATAAAGACAGAGGGAAGCCGGAATTGTTTGGAGGGTAAAGGAATGGCCACGCGTGAGCAATGATTGTGATTTGTAGA[A/G]TGTGGTCTTCGTTTAAGCATTTTGTCGAACAGGTTGTGGTCACTGGGCAACCCCGAGAACGTCGACGGAAAGCGAAGCAAAGCAGAGTAAAGGACAAGGC
CP32_scaffold000046_1572486	1	70.7846	46	1572486	0.49	0.922	ATTGCGACTGACAACTCTAGAGAATTTAAACAAACTCACGACATGCGCAGCAGAAATAAATATACAATAAACAAGTTCCAAAATAACTTACAAAATAGTA[GT/TA]TTAATAGAGAGACCATGGATGAAAGTARGATCCAAGAAGTACCAGCCGATGAGATGATGACAGGATTCACGATAGAGCCATGCTGCTGATTGTTGTGCCT
CP32_scaffold000046_1572515	1	70.7846	46	1572515	0.49	0.922	ACAAACTCACGACATGCGCAGCAGAAATAAATATACAATAAACAAGTTCCAAAATAACTTACAAAATAGTAG^TTTAATAGAGAGACCATGGATGAAAGTA[A/G]GATCCAAGAAGTACCAGCCGATGAGATGATGACAGGATTCACGATAGAGCCATGCTGCTGATTGTTGTGCCTCCATTGAACGCAAAAGATTTCTTCAATT
CP32_scaffold000046_1588923	1	71.1233	46	1588923	0.5	1	ATGTGTGATCAACCACAGTGTATGAGGAGCGACCTGCCGCCTGCCATGAGACAGAGAATATATAATTTAGTATTTAATAAATCCTATAAACAGTCATCAT[GTTCT/CTTCC]GAGAAGTTTTACACCAATACCGCAGCCGTAGGAAATAAGTTTGAAACAGCTAGCTACAATTAGCATAATCAATGATCCAATACTAAACATAATTAAGACA
CP32_scaffold000046_1503994	1	71.462	46	1503994	0.48	0.79	TTACCATTTTATCTTCAGCTTCTTTTTCCATTTTTGTTTCTTTTGTGTGCCACCAGGAATTATGGCAGACACTTGTTTGATTCTCCATGGCTGCTGTAAA[T/C]CTTACAATGCCTTTGTAGTTGAGTTGACATTATACCATTAATTTTGGATGCAGAAATTGTGTATTGGAAGTGCAGCCGAAAAAATTGTATCGGCATTTCA
CP32_scaffold000046_1500611	1	71.462	46	1500611	0.49	0.848	TCCGATGAACAGGTGCAGGGAAAACTTGCAGCAGGAAGGGGAAAGGACATTAAACAGTAAGCTGAGACAATGCCGGAGTTTAGGTGTTGTATTCTGGCTG[A/G]CTGTTGCAGCTGCCCTGTTGATTCGTTAGCGAGTTAGATTTTGCAAAGGTAAAAGGCATAGACTGGCATGTTCGAATGTCTTGAATGCTTGCAGTGGGAA
CP32_scaffold000046_1500400	1	71.462	46	1500400	0.49	0.848	TGAGCCTTCTCCTCGTCTACCAAGGCAGCAACATGCTCCACCACCTTCTCTTCCACCACCCCCACCCACAAACAACCTTCCTCAATCAAGGGAGCAGCTT[C/A]CACTCCCACCCCCGCCTGCCCTTCCTGATAAAGTTGACACTCCTATTGTCACCTTGGATGACCTCTTCAGGAAGACCAAAGCAACTCCTCGCATCTACTA
CP32_scaffold000046_1462096	1	71.462	46	1462096	0.49	0.848	AAATGTCAGAACGAAATAACTTTACGACTAAAATTAATACGAAAGAAGGTTGAMAGGTCAAAAGTTTGAATCTCACTTAATCGTACTCAAAATGGTGTAT[G/A]TCTGCAGATTCGATGATGCACTGGAGGCAGCACAACGAGCTTCTCGGCTCGACACAAACAACCGAGAGACTAACGTAGTAATGAGGCGTGCTCAAGCAGT
CP32_scaffold000046_1462049	1	71.462	46	1462049	0.49	0.848	TGCAGGCAGGTTCGTGTTTTAGACATTCAACTGCAACTAGCTGCACTAAATGTCAGAACGAAATAACTTTACGACTAAAATTAATACGAAAGAAGGTTGA[A/C]AGGTCAAAAGTTTGAATCTCACTTAATCGTACTCAAAATGGTGTATRTCTGCAGATTCGATGATGCACTGGAGGCAGCACAACGAGCTTCTCGGCTCGAC
CP32_scaffold000046_1427711	1	71.462	46	1427711	0.49	0.848	ATAA^TAACAAAGAAGATGAAGAAAGTGAGGAGGAGAGATTTAAGAGGGTCCATTTGTTTGGTGATATTTAAAAGGCAATGGAGGGACTTGGATTTGTGTG[G/A]AACCATAAATGCTGCAACGTGCTTTCCCCCTTCACTTCCGCAGCCACCACTTGTTTGTTTGATTTATTAGCTACGTTTCCATTCTGTTCTCCATAATTTA
CP32_scaffold000046_1427614	1	71.462	46	1427614	0.49	0.848	ACGATGAATGGCTTCTGCAGAGGCTGCGCAGAGGCCGCCACCACAAAACAAACGCCAATCAATATCCAAACAAGATTAGCAGCGGCCATAAGTGTAAATA[AT/TC]AACAAAGAAGATGAAGAAAGTGAGGAGGAGAGATTTAAGAGGGTCCATTTGTTTGGTGATATTTAAAAGGCAATGGAGGGACTTGGATTTGTGTGRAACC
CP32_scaffold000046_1402564	1	72.1288	46	1402564	0.48	0.724	ACTCACCGAAGAGCAACAGTACCAGGTCGGTATCTGTGAGGCTTCTTCACCCCACCTGTGGTTGGGGCGGACTTACGTGCTGCCTRCAGTTCCAAAAACA[C/T]AACCACATTAGAACGTTCATAGAATTGAGAAATCAACCAAATTCACCCACGGAATCGAACTTATGAAAATTGAACAAACCTTTGTGGCCAGCTGCTTTCT
CP32_scaffold000046_1402549	1	72.1288	46	1402549	0.48	0.724	ATTTAGGCCACGTGAACTCACCGAAGAGCAACAGTACCAGGTCGGTATCTGTGAGGCTTCTTCACCCCACCTGTGGTTGGGGCGGACTTACGTGCTGCCT[A/G]CAGTTCCAAAAACAYAACCACATTAGAACGTTCATAGAATTGAGAAATCAACCAAATTCACCCACGGAATCGAACTTATGAAAATTGAACAAACCTTTGT
CP32_scaffold000046_1371720	1	72.1288	46	1371720	0.48	0.724	GACTGTCCTATTTTGCTTTCATTTAGCCAAATGTTATTGTAATGCCACACTGATAAAGAGCTGCTRTCGTTTTCTGCTGATTTTTTTGGCAATCTCCAAT[G/A]CAGAACTTAAGCCTGGGGAGGCTGCTTTAGATTGGCCTACTCGAAAACGTGTGGCATTGGGCACTGCTCGTGGTTTAGAGTATCTTCATGAACATTGCAA
CP32_scaffold000046_1371685	1	72.1288	46	1371685	0.48	0.724	TTTCTTTTGTTTACACTTGTTTGTACTTTCAAGAGGACTGTCCTATTTTGCTTTCATTTAGCCAAATGTTATTGTAATGCCACACTGATAAAGAGCTGCT[A/G]TCGTTTTCTGCTGATTTTTTTGGCAATCTCCAATRCAGAACTTAAGCCTGGGGAGGCTGCTTTAGATTGGCCTACTCGAAAACGTGTGGCATTGGGCACT
CP32_scaffold000046_1364317	1	72.1288	46	1364317	0.48	0.724	AAACAAATTAAATAAAAGCCAAAGAACAGAAGGTTTAACAATGGCAGAAGATTTGTTGAATGGGCAGCGGCTTCACTTCACGCAGTAGCACCACTCACAC[G/C]AATTGGTTTTCAGCTTGTTTTCTACTTCTCTCAGCTTCTTCTTCTTCTTCTTCCTTCGTTGCCTCTTTTTTCAGCCTTTTTCAGTTCATTTCAGGTCACG
CP32_scaffold000046_1334782	1	72.46	46	1334782	0.49	0.848	AGCTTTTCTTTTCCCCTTCAAATAAGTGAAAAGAGAGCAATGTATGATGTCTTATGACTGCTGCTTTAGAGGAAAGACTATTCTGATTCTGCTTCGTAGT[ATG/ATTG]ATTCTGATACAACAATGTATGAAATTTCTCATTGCAAATCCACGAGTGTGAATAGTTGTAGATGTAATTTTACCCAAGTATATCTCAGTTTCCTCGAACA
CP32_scaffold000046_1333523	1	72.46	46	1333523	0.49	0.848	CTGAGACATTGAATGCCGAGGACAAGTTTTTCTGCGACAAGTGCTGCAGGTAGGTTGCTATACATGATTCTGTTTTGCCGCCAGATGCTTTTTTAGTTGC[A/T]TTAGGAATTGTAATTTATATCATGTACTTTATGGAGGCAATTTTGGAAGTAGCCAAGTGTGCTGCCTATTTGATCTTAGCCAAGCTACGAAATTGAAGTC
CP32_scaffold000046_1282303	1	72.46	46	1282303	0.49	0.848	TACTACGCAGCAATGCTGCGAGAATTTAGTTTTTTTTTCTCCTCCGTGTTTTCTTTATTATCAATGAATCTTCTCAAGTACTAATGCTCTATACACTTAA[C/A]AGTTTCTCACAGTGTTATTTATTCTACCAAAGGCATTGGCCTAAATTAACAAAAGCAAACAGAAAAAAACCTGAAGCTAGCTGCGTGCTCCCTCCTCATT
CP32_scaffold000046_1197628	1	73.1039	46	1197628	0.48	0.79	TTATATAATAGGACTAAAAACTGTTAGCAAGCTGAACGAGGTATTTATGAGCATATTAGTTGCTAGCTGCCAAGTTAGCAGTAAATATATTAGTTACAAG[GTAGA/ATATC]TGTAAGTTTGCTTGGCATCCAGTAAATATATACTATATGACATCACTGCAGCATCCAGTTCTAGTTACCTCATCAAAACCCAAATTGCGACTGCCAAGAG
CP32_scaffold000046_1213549	1	73.1039	46	1213549	0.48	0.79	AACAACAAGAAGAAGAAGAACAACAAAGAGAATCCTACTTCACTTGAGTTTGAGCCTTGTGCTTTGACTTTGGGATTTTCGGGCGATGTTGATCCTCCTC[C/A]TCATCATCATCCTCATCATCATCATCATTTGTATCGCCAAGCTTCCCCTCATAGCAGCGCTGTTTGTTCTTCCTTCTCCGGGGGCGGTGGCGGTGGGATT
CP32_scaffold000046_1218281	1	73.1039	46	1218281	0.48	0.79	TGACATAAGGTGCAGCATTTGAAGGTTCCAGCTGAAGCAAATGGTTTGCTGCTTTGGCTGCTAGTTCCATGTTCCCATGTGTTCGACATGCTCCGAGTAA[T/G]GCAGACCAAAAAATTGAACCGGGGTTAAAAGGGATCGTCTCTATCAGCCTCTCTGCCTCGCTCAACTTGCCTGCTCGACCCAAAAGATCTATCAGGCATG
CP32_scaffold000046_1218557	1	73.1039	46	1218557	0.48	0.79	TTCCTGTGTGCGCACAGGCAGCAAGTACAGAAATAAACGTAATGTTTGTTGGGGTAAAGCCCATCTCCAGCATCCTCTGAAAAAGATTAAGTGACTGAAA[T/C]CCCATTCCATGTTGTGCATAACCTGCAATCATTGAATTAAAAGATACTGTATTATGCTCCGGCATTGTATCGAATAACCTCCTTGCATCCCTGAGATTTC
CP32_scaffold000046_1219875	1	73.1039	46	1219875	0.48	0.79	GGCAATACATGTTTTCAGAACGTGCCGAAAGCTTTGTAGAACAGCGGAGAATTGATGCATTTGCAGTGTTCATGGGGAAAGCTCAAGTAAAACGAAGCAA[T/C]GGCATGCCGTTTTCTCTTACATTAGAATTTTGGAATTCCCTGAAAATACGAAGTGTATATTTTCCGGTGGCTGCACTTTATTCACCTGCAGTGGTTCGCC
CP32_scaffold000046_1133631	1	73.4106	46	1133631	0.49	0.922	AGCAATTGCTTTCTCACTTTTGACAGCAGCATCTGCATTGGAGTCCTCATAGCTACCTTTTGAACTCTGTGATTGGTCCTGGATTTGAACTTCTTCTACT[T/G]GACTTCTAYCAGTGGTATTCACTCTAGCTTCCTCATGACCACCTGCTGTATGCTGTGAATTAGCCTTGGTTTCAACAACTTCTACAAGATTTGTAGCAGA
CP32_scaffold000046_1133640	1	73.4106	46	1133640	0.49	0.922	TTTCTCACTTTTGACAGCAGCATCTGCATTGGAGTCCTCATAGCTACCTTTTGAACTCTGTGATTGGTCCTGGATTTGAACTTCTTCTACTKGACTTCTA[T/C]CAGTGGTATTCACTCTAGCTTCCTCATGACCACCTGCTGTATGCTGTGAATTAGCCTTGGTTTCAACAACTTCTACAAGATTTGTAGCAGACCCATCAGC
CP32_scaffold000046_1135145	1	73.4106	46	1135145	0.49	0.922	TCAAGAACTCCTTCTCTGTTTGTAATGACAAGATATGTTTCTGCAGCTTGTCAATCTCATCCAATGCCTGTCGTTTCTCCAACCCGGATTTAGCAACTGC[C/G]GAAGCTGCAGCTGCAAAATTTGAGATCCTTTTGGGCTTCAACTTCTTCGTCGCTGTCGTAATGACAGACTTCAAATCAGCGGGGGCCTTGGGAACTTTTG
CP32_scaffold000046_1146382	1	73.4106	46	1146382	0.49	0.922	TGTTGTGTTTGCTGTTGTTTTGTATTTGAGGAGGATTTGGTTCTTGTTGTGCCTGAGTTTTGGCTGATTTCTTCTTGCGATGAGGGCCTCATTGGTTCTT[G/C]AATGGGATGGATGCTGCAAATGAAGTCAATATGTGAGAAATAAAAGGGAAAGGAGGAAGAAGCAAAAGCAACAGAGGCACACATTAAATTAAATATATAT
CP32_scaffold000046_937323	1	73.7236	46	937323	0.5	1	TCTCTTCCACTATCATTTTTAAATCCATGGTGTACCTTAAACTCATCTTATCGAAGAAGGCTTATGCTGCAGAGACCAAAATGACAACATAATCTTCCTC[A/G]TTACTTGGGAAACTTTAATGTCACACAATGATGCCTAATCATTCCGTCTTTTTTCACTCATTTCGGATGGAGTAGTATTTCTCTGAGAGTGCCGGAGATT
CP32_scaffold000046_1005285	1	73.7236	46	1005285	0.5	1	TGAATCAGAGGTTGCTTGATATGTTCCATCCAGAATCAAAGAGCGGCTAGAATAGCCCTCCATTGCATTAAGATTGGCAATTTTCCTTTCTTTATCAACA[A/G]GTTCGTGTTCTACACCTTCGGACGACTTGGCTGCAGTCATACCATTAATAGAAGTCTCACCATCTGGTAACAAAATGATTCTAACCTCTACATTGCATCT
CP32_scaffold000046_1010727	1	73.7236	46	1010727	0.5	1	GGGCAATCCAATTACTCGGAGAAGAGTAAACTGTGCACGCTAAGAGAAAAAGGGAGAATGCTGTTCTAACCGGGCATTGCCGTGGGTCAGAGACAGCAGC[G/A]GATAAAAGAGCATGCGATATTTCTCGRGATCGCTCAAGGCTCATTTGAAGAAGTTGTTGATAGAAAAGATGGATTAACAGCCATCTCTTTCAATGGGAAT
CP32_scaffold000046_1010754	1	73.7236	46	1010754	0.5	1	AAACTGTGCACGCTAAGAGAAAAAGGGAGAATGCTGTTCTAACCGGGCATTGCCGTGGGTCAGAGACAGCAGCRGATAAAAGAGCATGCGATATTTCTCG[A/G]GATCGCTCAAGGCTCATTTGAAGAAGTTGTTGATAGAAAAGATGGATTAACAGCCATCTCTTTCAATGGGAATGTGACTATGAAAGTAAGAGAGGAGAAG
CP32_scaffold000046_1012066	1	73.7236	46	1012066	0.5	1	TGCTAAAAGACAGAAAAGAACAGCAGGATTTATGTATGGCATGAGGTTGCAGCAAAAGAACAGAAGAATAATGTTCAACTAATTATGAACTTCGGAAATT[G/T]CTTACCATCTTCCCACCCGATTTGCTTTTGCTGCTATTGTTATGAGTGGCAGACTGTTCTTTTGACTGCTTACCATTTCCACTTACAACTTCAAATACAC
CP32_scaffold000046_976224	1	73.7236	46	976224	0.51	0.922	AGAGCTTCCACCTCTCCTCTATGCTCAACTGAGCTACAATTTAGCAAAAAAAAAAAAAAAAAAAAAAAAAAAAAAAAAAAANCGCTTCTACGAAGCAGCC[T/C]TAATATTATTACCCTTTAACAAACTCCCACAAACAATCATGACTAACATCATGTATACACTTGGGTGAATTAACCCTGCAAAATGAAGGACAAATGTTGT
CP32_scaffold000046_967400	1	73.7236	46	967400	0.5	1	CGTCATTCCATCTGTTACTCCGCTACAAATTGTTGGCCAGCTGCACTTCTCTTCATTCTCTTCCATGTCTTTCTCCGTCAATTCCAAAGCTTCCCCTATT[C/T]CGTCCTCTCTCAATTCGTCGCTTGACAAGTCAACCCATTTCTTGCCCAATTGCTTCTCCTTGTCGTTGCTTCCTTCTGGTTCTTCCTGATCCGTTCGTTA
CP32_scaffold000046_898487	1	75.329	46	898487	0.52	0.79	CTGCATTGAATTTTAGAGCCATTGATCCGTTGAATTTAGTTGGCCCTGTATCTTGTTCCATTGGATTTATGAACCAGACCAGAGCATATTGTTTTCTGCC[A/T]CCCAAGTTGGACGTGCTGTTTCTATCCTAAGTGCTGCCTATGTTGGTTATTTCTTTGTTTATTGTTTCATTTGTATGTTTTTTTTTCAACCCCNTTAATT
CP32_scaffold000046_899425	1	75.329	46	899425	0.52	0.79	AAATGCAACTTGGATCATGTTCTAATATTTTTTGAGATTCACTTATATAGAAAATTGATTCGAGTAGATACAAAAGGAGTGCGCAGCGTGATTGAGAACA[AAAGT/AT]AGTTGCCCTTTTGTTTCAAATGCGTATTTACCATCTATATTATAATTAGCATCAAAGATCAATATTTTGACAAACTATGTTTTTATTTTCTGACTTGATC
CP32_scaffold000046_917905	1	75.329	46	917905	0.52	0.79	CATACACATTATATATTACACCAACTATGAGATGACCCTAGATTCTTTGCAGGTACTATCTGGCTTTTGCAGTATATGTGGGTTCCAATATTGTTTTAGC[C/T]TTTTCTGCTGCCGCACTCTGTGCCTATATTGCTCCTGCTGCTGCAGGTTCTGGCATACCTGAGGTGAAAGCATACCTCAATGGTATAGATGCTTATTCTA
CP32_scaffold000046_848150	1	75.6356	46	848150	0.53	0.661	TTATTGTTTTTTGTTAACTAATACTTGCAGATGAACGAGTTGTTGTATTGGTGATTGGTGGAGGAGGGAGAGAACATGCGCTTTGCTATGCATTGCAGCG[C/A]TCTCCTTCCTGTGATGCTGTGTTTTGTGCGCCAGGCAATGCTGGGATATCGAGCTCGGGCTATGCCACTTGTATTCCTGAGCTCGACGTCTCCGATAGCG
CP32_scaffold000046_702168	1	76.5664	46	702168	0.55	0.469	CCGGGTGCTTCTGCAGCCTCCAGTAAACTGGTGAATGYTGAAACTTCTGAAAACATTGAGGCTCGAGGGTCATGTGCACCAATGAGTGTATCCAGTTATA[G/A]TGATGCAGCCATAGCACGCAAAAGAAAAGAGAGGCCCTCGTAGCTGCATATCATTGCCTGAGAGAGTCTTTAAAAAAATCCTAACTTGCTTGTCTCTGCG
CP32_scaffold000046_702105	1	76.5664	46	702105	0.55	0.469	TGGCATATTCCAATCGCAGGCAATGATTCTGAATCAGAACGAACTTGGTTGTGTGTTACCAGGCCGGGTGCTTCTGCAGCCTCCAGTAAACTGGTGAATG[T/C]TGAAACTTCTGAAAACATTGAGGCTCGAGGGTCATGTGCACCAATGAGTGTATCCAGTTATARTGATGCAGCCATAGCACGCAAAAGAAAAGAGAGGCCC
CP32_scaffold000046_699577	1	76.5664	46	699577	0.55	0.469	CTAACTGTTCGAGGAAGAAGGACTTGCTTTCGGCCATAACTCTCTACGACTCTGCCGTTTCGGAGAAATTCAAATTCAATCAGCAGCACTTCAATACTCT[A/G]CTATACCTCTGCTCTACGGAGATCTCTGACCCGTTGTTGAAAGAATCCGCAGTAAGTTTTGGGTTTCGTGTATATAATCACTTACAATCCGTCGGTGTTA
CP32_scaffold000046_683368	1	76.5664	46	683368	0.55	0.469	TCACCCAACCCGTTTGCTGTTTCGGGATTCCCTCCGGCCGAAAGCAAATCTTCAGGAACAAATGTTCATCACGCAGTGGTAGATTTCAAAGGCAGCATCT[A/T]CAGGGTCATGCCCCTTCCCATTCCAATCCCAAGCCCAATCTTTTATTCCAACCCCCAAAATCCTTTCAATCTCTGCAAGATCTACAACTTCTCTTCTTCA
CP32_scaffold000046_594896	1	77.1833	46	594896	0.57	0.431	TGTCCTGGTGAAGTTGTGATTCTATCTATGCTGCTTTGATATATTCTCTTGAGATAAGGATGCATTCTTCATTTTTACAGATTCAAAGCTCAAGTTGAGA[T/G]TGTTTTCACATTGTTTTGTTTGCCACTTTTTATGCAGACTTTCCATCCCCTGCTCCTGCTCGGTCAACATATCAGGTTGCAGCGTTGCCTTTGGATGCTA
CP32_scaffold000046_570747	1	77.1833	46	570747	0.57	0.431	ACGAACAAGGAAGATGAACAACAAATCTCGTACGGACAAACCGTTTCATCAGCTTTACCAAATCATCATCATCATCATCAACAAAACCAAGATGACAACG[T/C]AGGAGAACTGGACGTCCAACAACTGGCTGCCTTTTTCCCAGTCGCCACTGAACAAGACCAACCTCCAGTAACCAACAATTCTTCCTGCCCTTGGGATAAT
CP32_scaffold000046_570601	1	77.1833	46	570601	0.57	0.431	GCCTCGTACTAATGGAAATGTATTCCACAGGCACAAAAGCAAAGGAGGATGGAGGCGACGGCGGTAGCCCAGCAGCGAGTGAGGACTGGTCGAAGCTACT[A/G]AACGCCGCAATCCCATCAAACATGCAACTTCCACAATGGTACGACACGAACAAGGAAGATGAACAACAAATCTCGTACGGACAAACCGTTTCATCAGCTT
CP32_scaffold000046_612276	1	77.1833	46	612276	0.57	0.431	ATTATGGCGCAAGGGTTTAAACGGACGAAAACCCTCCATTTTTACTTCTGTTTGGGCCGGCAAAATGCAATCACAAAAGCAATGGCAGCCATGAAATTTG[A/G]ACGTCAATTTTGGGTTTCTCTCATCCATCGCTCCACAAGGGTTTAACCTGGAGTCCCTTCTGCCCCCCTACTATCCCCTCTCCTCTGCCATGGTTGTGCT
CP32_scaffold000046_612465	1	77.1833	46	612465	0.57	0.431	CATGGTTGTGCTCTGTACTGCTCCACTCTCAGACCCACTTGTCTGAAACCACAGATAAAACATAAAGCCCTCAAAACTTCGGCTTATCTCTCTGGGTTTA[T/C]CCCAAAACTTTTCAAAACGGCTCCTTGTATAAGCCACTGCGGCAGCAAGTTGGGCAGAGTTGCAGAGATGATGACTTTGGGGGTCTCCTCTTCCCAAGCC
CP32_scaffold000046_619538	1	77.1833	46	619538	0.57	0.431	CCCATAAAGGGCATATAGAAAGAGCTGCTATCAATACTCCCGTGCAGGTTTGTTCATTAACGTTTTTTCTTGGCCTTTTCTTATCCCAATCTTCAATGTT[T/A]TATCCAGTTCACAAATGTTGGTCTGTCACAGGGTAGTGCTGCCGATGTTGCCATGTGTGCCATGTTGGAAATATCTAAAAATTCACGTTTGAGGGAACTT
CP32_scaffold000046_561606	1	77.1833	46	561606	0.57	0.431	TACTTTCGTTTATAGAAACTTCTACTCATCATACATGTACATAGACTTGGTATGTGGTTATTGTACTCCCTAGACCTAACTATGGGCAGCCGAAATTGGT[T/G]GAAAGGAATGAAGTCCTAAATAAATCATCATTCGATGATATGGTGCAGCAATAAATATATCCATAGATAACACAATGCTACATGAAGCGTTGAAAATAGC
CP32_scaffold000046_665052	1	77.1833	46	665052	0.57	0.431	TCGCCTCCGATTTAAAGGCCCAAGCCTGAGCCGTCGCATTCTTTAACCGGGGCAGCTCCTTCTCACGCGAAATGAAATTGTAGGTCAAGTATATGCCATT[A/G]CAGTTGTTATGCTCTGGCGGTCCCGCCGCCGGCTTCTCCTTGGTATCATCGCCAGCATCTCCGACGACTGCTCCGCCGCCTGCTCCGCCAGCTGCTCCGG
CP32_scaffold000046_438116	1	78.4317	46	438116	0.54	0.539	CAAAACCTCACTAAAATCCACCCACAGCTCATTAATTCTTGCTCAATCAGCTTCCAATCAAGGGCGTTGGCCCAAAAATACCTTGAATACAGCAGCTAAA[G/T]GAGGTAAAACACAGTACCAAATATGTGAAAATTTTGGGCATAGTGCAAATTTGAGTTACCAACCATACAATATCCAACAACCTCAAGCCTTTTTTTTACT
CP32_scaffold000046_319431	1	79.3828	46	319431	0.52	0.724	AAATAAAAAGTGGGTGCTTTAGTTTTTAGTCCTTAGAGGTAGTTTTTCTTTCTACAGAACCCCCCTCCCCTTCCTTGTAGCTGTAGCAGCCAACCTGAAA[CTT/CT]TTATCATCCTATCTATTATTTATTTCCTTTACTTTTTTTGCACTTTTAATGCTTTTCTCTCTATTATCTTTCCCAAAATGTTAGAAGGGGTTGAGACACG
CP32_scaffold000046_331967	1	79.3828	46	331967	0.52	0.79	GTAAAATGCGTAGCTTCAGGACGTCCTCATGAMAGGTATAACTTATGGCCGTTACTGCAGCTTGGAGTATCCCTTTTGTGCAAATAGCTTCAATGCTTTG[T/C]GTAT^TATCATATATTTTGTCTTGACTAATGTCTTGAAGTCGTTTATCYTTTTTCTGCAGCACACTTATAAAGGGAGTTGTCTGTACAAAAAACATAAAGC
CP32_scaffold000046_331899	1	79.3828	46	331899	0.52	0.79	AAGCTGCAAATTTTGTGAGACCAGATACTAGCAGAGGAGGCAGTATGGATCCTGGGGATTATGTGAAAGTAAAATGCGTAGCTTCAGGACGTCCTCATGA[A/C]AGGTATAACTTATGGCCGTTACTGCAGCTTGGAGTATCCCTTTTGTGCAAATAGCTTCAATGCTTTGYGTAT^TATCATATATTTTGTCTTGACTAATGTC
CP32_scaffold000046_332015	1	79.3828	46	332015	0.52	0.79	CCGTTACTGCAGCTTGGAGTATCCCTTTTGTGCAAATAGCTTCAATGCTTTGYGTAT^TATCATATATTTTGTCTTGACTAATGTCTTGAAGTCGTTTATC[C/T]TTTTTCTGCAGCACACTTATAAAGGGAGTTGTCTGTACAAAAAACATAAAGCACAAACGCATGACCTCACAATTCAAAAATCCAAGGTTACTTCTTTTAG
CP32_scaffold000046_371660	1	79.3828	46	371660	0.52	0.724	GAGAATGATGATAGTTGGATAGCCTTCTTGTTTGACGAAAATGATTTTTGTGACAATAGATGATGCTGGATGAGCTACAAACAGGAGGGAAGGTGTATCT[C/T]GTGTATCCAGTGATTGAGCAATCCGAACAGCTGCCTCAGCTTCGTGCTGCTTCAGAAGGTCTTCAATCCATTTCTTACAGGTTTCAGGACTATAACTGTG
CP32_scaffold000046_346725	1	79.3828	46	346725	0.52	0.724	AGTTTGGCAAACAATAGGTATACTTGGGGGATATGCAAATTGGAGAAGTGAGAAGGACAAGGCTGCCCCCACCCATGTTCTTGCCTTGTCTTTTTGTCCC[TACACACACA/TACACACA]ACCTCAGTCAGTAGCAGCAGTTACCGTTTTCCCGTTAAACTTGTCTGCTCAAATGTTATTTAAAAAAAAAAAAAAAAAAAATTATTTTATCCAACTTAAT
CP32_scaffold000046_315990	1	79.3828	46	315990	0.52	0.724	GGTTCTACTTTTACAGAAACTTTTTTGGCATTCTACACTTAAATTCTTTATTGATGTTCTTACAGGTATTGATTGGTGGAGGCCAAAATCACAGGATGGG[T/C]TTATTTGATATGGTGTTGATAAAAGATAATCATATATCAGCAGCTGGAGGCATCTCAAATGCCATTAACTCTGTTGACTTGTATCTGCAACAAAGAAATC
CP32_scaffold000046_319621	1	79.3828	46	319621	0.52	0.724	GGGTTGAGACACGAGTGTCTCATGCTTTTGTGTACAATGCTTGACCCTAATTTTTATACGAATGCCATGCTGACTCCCATTTTCTAGGCTTTCTTTTGCA[C/T]GAGGGCTGCTTGTAAAAATCAAAAATTACAAATTTAATCCTATAATTTACTTTGTCCTTTTAGCAATGCTAGGCTCAATGATGCCATACTAAACTTATTG
CP32_scaffold000046_331971	1	79.3828	46	331971	0.52	0.724	AATGCGTAGCTTCAGGACGTCCTCATGAMAGGTATAACTTATGGCCGTTACTGCAGCTTGGAGTATCCCTTTTGTGCAAATAGCTTCAATGCTTTGYGTA[TT/TAT]ATCATATATTTTGTCTTGACTAATGTCTTGAAGTCGTTTATCYTTTTTCTGCAGCACACTTATAAAGGGAGTTGTCTGTACAAAAAACATAAAGCACAAA
CP32_scaffold000046_192863	1	84.5223	46	192863	0.46	0.539	CTGAGAAAACTTCAACCGGCTACCTATCCAGCAACTTAGGTTTACACCCCTGTCAGCTGAATATGTTCCTAAAAATGTTCCAAACACTAGCTGCAAAGTC[G/A]CATTGAAGTAACATATGGGATGGGGTTTCCTCATTTCTGAAACAGGTTAAGAAGCTGGGAAACCTGTTCTGAACCTTGTCCAAAGTATTGATGCTGCTAA
CP32_scaffold000046_164637	1	84.5223	46	164637	0.46	0.539	TACGGCCAAACCCGTCTTTTTTGGATGCAAATGAATACTCTAAACTGGTAAAAGCTGTGGAGAGTGCAGCCCAATCTCGAGTGAAGTTAAAGAGCCTCCT[C/T]GCCGTCCGTTTATTGGTGGATTTATCATTACAGCTTTCTGGAAAAATGGAAGTTGAATCAGGAGTTAGTTCATTCTCTTTGTTGCCAGAACAGGTTATTT
CP32_scaffold000046_148347	1	84.5223	46	148347	0.46	0.539	CGTGATAAACTTGCTATAATGGAACGAACTGCAAAGTCTGAAGCTCTATTGAAAGTAATCTATTCTTTTCTCGCTGTCATTGTGTACATGGTTAGCAGTT[A/G]CTAGAAACTAAAGACCTCTCTGCTACTGTTTTCCAGGAGAAGTATCAGCTGCGACTTAGAGTGCTTGAAGAGAGCTTGAGAGGGTCTTCTGGCAGTAACA
CP32_scaffold000046_197857	1	84.5223	46	197857	0.46	0.539	ATTCTTCATTATATACAGTGGATTCAGTGATGGATAAGATTTTGTGTAGTTTGTAAAATTGTATATCATAGTAGAGTTTGGTCTAAAAGACACCTTTTTT[C/T]CTTTTGTTCGTTAGTGTGTGGTTGGGGACGGCTGCATATAAAAGAGATGAGCTCAGTTTTTGGCTGAGCAATTCTTTTCATTTTGTATAAGGGGACATTT
CP32_scaffold000046_236196	1	84.5223	46	236196	0.46	0.539	CTTTGCAACAGCTGTTGTATCGTCTTATTGGCTGCAAGGTATCTTTTCGACATCTGTGAACCTTCCTTTTCACTTGGTACTTAAATCAACTTTATTTTTT[A/T]AAATTTTTACTGTGACCTTTGAGCATGAAAATTACTTGATGTTAAAATTACAGCCGGAAGGAGCAGCTATTGGGAATTATGTTATACAGTATGCCTTGGC
CP32_scaffold000046_149162	1	84.5223	46	149162	0.46	0.539	AATGGAGGTTGAGGCAAAGAAGATGAGAAGGGAAGTGGCTGCCATGGAGAAGGAGGTAGCAGCTATGCGTGTGGAGAAAGTGCAGGAGAACAAGGCAAAG[A/C]GATTTGGTGGCAGCACCAAGGGCCCCGTTAGTGCAGCACAACTGCATCCCGGAAGGTATTAATTCAGATTTCTGTCATGTACAAAACTAGTAATCAATCA
CP32_scaffold000046_3849	1	85.2047	46	3849	0.45	0.469	TTTTTGTTTTTGTTTGCAGAACAAAGAAAATGAATAACACAGAGAGAGCATTAGCTGTTGGGGCAGCTGCAGCTTCCATATATTCAACTTGCAACTTTCT[T/C]TTCTCAGAGAATGTATCCTGTTTCTGATTTTTTCTTCCCTTTTTTTTTTTTTTTTTTTTTTTTTTTTTTTTTTTTTTTTNGGGCTAAATTCTAGCTTTGT
CP32_scaffold000051_1291974	1	85.2047	51	1291974	0.45	0.469	GCAATCAAGACGAACTGTCCTATGACGGAGTGCATCAGAATTGCTCTTGAACTGCAGCAGAGTTGTCTTGGTGTGCATCAAGTCACATGAATATCGTAGC[G/A]ATGGCTTGCAGCTATGGAGAGTACAACGCTTTCGCAGGAAAACTAGAGCGAAACCAAAGCGGTGTAAGCATCCATCTTTCTCTATTCTCAGTTTGAAAAT
CP32_scaffold000046_1479	1	85.2047	46	1479	0.45	0.469	CTTTTGGATTGTTCTCTTCTTTTTCATGTGAACATTGTTTCTCTTATTCTAAAATTGGTGTGGCAGCGATGAGTGTTCTTCAGGAGAATTGTTCGAAAAC[A/G]TATGAAGCTAGTGACGAATGTCAGATGGTTGAAGAAGAGGGGTTCCTAGCAGTTGATGTGCCTAAGAAATTGGATGTTAATGCTTCTCCAGCCAAAATGG
CP32_scaffold000051_1310057	1	85.2047	51	1310057	0.45	0.469	AACTCGCTCTTAGAACCGTCACAGTCTGAGAAAATTGGTGATTAATACAATGGGCCTAAGGAGAAGCAGCCACAAATGAGAGTCACATGAGCTTTTCCCT[G/A]AGATGCAGATTCAAGGGGTGTTGGATTGCAGCCCTACCATGTGGCCTTTAATGGCATACCCACAAGGGGCCCCATGAGSCTTGAAATGTGGACAATTTAC
CP32_scaffold000046_1731	1	85.2047	46	1731	0.45	0.469	TGGATCTTAATACTGAAGTTTGTGTTGCTAAAAGTTCAGGTTCCGATAACATCGATTTGGTGGACATTTCTAGAAAACAACATGAGCTCAGGAGCAACAA[A/T]GGCTCACGTGTAGCTGCAAGAGGCATTGATTTAGATCTCAATGTAGAAGATGTTTCTAGCTCTATAAACCTGGAAATCGTTCACCCTCTCAAGAACTGCA
CP32_scaffold000046_29768	1	85.2047	46	29768	0.45	0.469	AATGGCTTCTCTTTCCAAACATTCAAGCAGCTCCACCACTCCCTTCCCTCCTCCGCCACATTTCTCCTCCAACCTCCCTAGCTTCAGCCACTCTTCTATC[T/G]CCGGCTCCGCCACAGAGCCCCCCCAACCACCCTGACTAACACATCTTGGCGCTGCCGCCGCAACCCGACGGCAGAACCAAGGTGGGGAAATGGCTGAAAT
CP32_scaffold000046_23638	1	85.2047	46	23638	0.45	0.469	GTAATACTAGTGACGTTGGGAAGCTTGACGACACATGGCTGACAAGATGGTGAATCCTGTATAGCTTTTTTTTAAGGCTCCAAAACGCTTAATATCACCA[AGG/AGA]TGAGTGGCTGTGGTGGTGCGACCAAAGTCGCAAATGGCTGCCCAATCTTCCTCGATGATCATCAACCATTCAAGCATTAAAAAATTGTGTGCCCAACCAT
CP32_scaffold000046_9166	1	85.2047	46	9166	0.45	0.469	TCATAGTTAGGCCCAGAGAGAATGGAAGAAATAGAACTAAATAGGAAGCAGCTTGGTGGAAGTGAATCCAGTGACTTTTAATTTTAAAAAATAAACTAAA[A/G]AAGTACAGTAAGCCAAAATCAAGGCTGGCTTCATTTGATATAACAGTTTTGAGTTCCATTGGCATCATCAGATAAGCACACTGAATTCCTGGTCACCATA
CP32_scaffold000046_106257	1	85.2047	46	106257	0.44	0.445	TTACCTCCTCCCATCATCGCTGCGTKCATAAACACCTCCATCCTTCCCACGTTGCCATCGTCGGTAGCGGCCAAGACTCGCCATGGACGAGGCAAAGAAT[G/T]AGTGTAAAAGAATATATGTTAATATCAGCTTTGTCAAACAACTAATCTTGTCAAAACTTGAAAAAGAAATTTTAAAAACCATGCAGCAGCAAAGAGATCT
CP32_scaffold000051_1310136	1	85.2047	51	1310136	0.45	0.469	GAGTCACATGAGCTTTTCCCTRAGATGCAGATTCAAGGGGTGTTGGATTGCAGCCCTACCATGTGGCCTTTAATGGCATACCCACAAGGGGCCCCATGAG[G/C]CTTGAAATGTGGACAATTTACTTATTTTGGTAGCCCCACCTACCTGTATATACATACACTCGTACAAGGATCACAAATAACCTCTTCTGCTGAGTCTGTA
CP32_scaffold000046_106182	1	85.2047	46	106182	0.44	0.445	ATTGGTTTAACACAGCACTACCAATTAATTTGAACATGGTTAAATTGATTAAAATATTTAATTTTAATTTAGAGGTTACCTCCTCCCATCATCGCTGCGT[G/T]CATAAACACCTCCATCCTTCCCACGTTGCCATCGTCGGTAGCGGCCAAGACTCGCCATGGACGAGGCAAAGAATKAGTGTAAAAGAATATATGTTAATAT
CP32_scaffold000046_101898	1	85.2047	46	101898	0.44	0.445	TTGTGGTACATCTTCCTCAGACTAGCTTCACCATTTGTAGGACAAAGTTTTTTCTCCCTCGTCCATCCACTGTTAATAAATTCCTTCCGCCCATTAACAA[T/A]TTGAATCTACTACACACAACATGCTTTATTATTTCTTTTGACAATGGGTATTTGAAAATAATCTTAGGTTCTACCTGAAAGCTGCTGGAGCTGACACAGA
CP32_scaffold000046_90895	1	85.2047	46	90895	0.44	0.445	AGACAATCAACAAAACAGTATAGACGAAGCGTATTCATCATGTGATAATTCACCTAATAAAGTACCCGTGCTCGGCAGCAATGCCGAGATTTTCACAAGG[G/A]CCGAACCATTCGGCCAGTTTCTTTCGGCTTTTTGCACTCACAATGAATACCATATTGTTCTTATCTCGACACAAGGTATTAAGCGTTTCGAGGCATTTTG
CP32_scaffold000046_85055	1	85.2047	46	85055	0.44	0.445	TTCTATAAACCTGTCTGAAACTCATTACTCTACTCAGGACATTGAAATGGCAGCAGCTTAAGATTCATCCAACCTTTGTGACRTCTCAAAAGTTTCACAT[C/T]TCTCCATTTGCCTGATTAGAATCTCAAAATCCTGTGACTTCTCTTCATGAGTTCGAGTATCGATTGTTTCCATATCCAGTTCATCGTCCTCATTGTCCAC
CP32_scaffold000046_85037	1	85.2047	46	85037	0.44	0.445	AGAAAAAGATGGTTGAAATTCTATAAACCTGTCTGAAACTCATTACTCTACTCAGGACATTGAAATGGCAGCAGCTTAAGATTCATCCAACCTTTGTGAC[A/G]TCTCAAAAGTTTCACATYTCTCCATTTGCCTGATTAGAATCTCAAAATCCTGTGACTTCTCTTCATGAGTTCGAGTATCGATTGTTTCCATATCCAGTTC
CP32_scaffold000051_1062152	1	86.9488	51	1062152	0.42	0.356	CTGGAGTGCAGACATAAGCAGGAGCGCAGAGTTGAAGCCATCAAACCTTGATGACATGTTTGGATCATTAGATTCTTCCTTGTTGTCTCAGTTGCAGGGC[A/T]CGTCGCTAAAAACGCCAATCTCGGCTCAAGTTCAATCTCCAACCGGGCTGCAGATGCGCCAAAACATGAACCAACTCCGTGCGAGTTACCCAGCTAACTT
CP32_scaffold000051_1084444	1	86.9488	51	1084444	0.42	0.356	AAAGACTTTGTATGGGGTCATAAGCAAGAATAGATGCAGTAGGCGGGATCCCATAGTGAAGAGTGACCCGTGGGACCAAATCAGCTGCACCCAATACTCC[C/T]TTCTGGGCCCTCTGCCATCAAAAGAACATTTAAGTGAAACTCTAATGGTGATTGTAAATTATAATATAGCTCAAAAACCATATGCTAGGCAGCTAGGCAC
CP32_scaffold000051_1094802	1	86.9488	51	1094802	0.42	0.356	ATTTAACGTAATCCGTGAGACCAAATTGATGATTTAACCCAACGAGAAAAAAAGACTTGGGACCTTATACAAATAACAAGAAGAGCAGCACAAAGCAAAA[T/C]TGGAGGAATTTTGTGAATGAAAAGATACCGCAAGTCTGGTAGAAGAGCATAGCAGCTGCTTTGGGGTTCATTCCAGCGGCCAAGTTGTTTAAAGATTCTG
CP32_scaffold000051_1100342	1	86.9488	51	1100342	0.42	0.356	TTGATAAACTTATTCAGATTCAGAAACGCATTGAAAGTCGTCTTACCAAATTTGGCCGAGAGGAGCCTTGCGAGCCAGAAGCTGATGCGAGTAAAACATT[C/G]TCGATCAACTCCTCTTCGCTGCTGTTGGAACTCGAAACTCATCAACCAGAAGATCGGAGGAAGAAGAAGAAGAAGAAGCAATGTGTAGTTTCGTTTGGCT
CP32_scaffold000051_1111672	1	86.9488	51	1111672	0.42	0.356	CTGTGGAGGAAGTTGCAAAGGCTGCTCCCTTAGTGTTTGTCCAACATCTGTGATATTCAGATAGCAAAAATCCAAAGATAAGAGAGGAGCTGCATAAGTT[C/T]ACGAGTGGTTTGGTCATACAAAAAATAAGGGGGAAACCTCGAAGATTATTAAACGCACTTACCAGGTCCTTCAAGGAAAAGCCCGAGCAAACATGTGAAT
CP32_scaffold000051_1014038	1	87.2938	51	1014038	0.41	0.329	ACTCTCAACGGGTCCGATTGGATCATTCACCGAGATATCATGTGGGATTAGTTTTGTTCTCAACCTCCCTTGCATTGCCCCCTCCCCATTGCAGCCATCT[TACAG/AACAT]ATATCAGTTGCTCAACAATGGCCAGACATGCAAGAATTCCATAGAAGGCAGAAGGGAATGTAAGAGAAGTATGCAGCACTTGATCTTTCATTGTTGCAAT
CP32_scaffold000051_1027133	1	87.2938	51	1027133	0.41	0.329	AAGCCCATACACATCACTCTTAGCAGTCAAAACATTGAGTCCATAGTATTCAGGATCAATGTAACCAACCGTCCCAGCTGCCTTGGTTGGTTGGTAGTCA[G/C]AGCCTGACCCGGGACTCATTAACGACAACCCGAAATCCGACACTCTTGCTGTCCAATTCGAGTCGAGGAGAATGTTGGATGATTTGATATCTCTATGGAT
CP32_scaffold000051_1028835	1	87.2938	51	1028835	0.41	0.329	TTGTTATAGATTCTTCTCCAGGGAAACGCAGCGGTGGTTGAGTCGAACTCCCAGCAAATGAGGATGTCGCTGCTAGACCTTAAACCGCAGAAGATATTCC[G/A]ACCGCCGGAGACGGCAGAAAAGGAGAAATGAGGTTCAATAAAAATAGTTTGACCGTCACGGAAGCACAAAATCCTTTGGGTCAGCTGCTCGGCGACGATG
CP32_scaffold000051_1029092	1	87.2938	51	1029092	0.41	0.329	TTGAATCGCCGGGAACAGCGGGAAAACGACGGCGATGAGGGTGAAGACGGCGGCGAGAGTCGGAGAGGGTAATTTCGTCATTTAAAAGAGGAGAGAGAGA[A/G]AAAAGGGAGGTTTTGTTGGGGTGTGGTCTGCTGTACTTCATTGGGAGTTGCAGCCATGAACAGAGGAGAGAGAAAAGGAAAGATCCAAGTTAAGAGAGAG
CP32_scaffold000051_978978	1	88.3441	51	978978	0.43	0.392	GTATGTTAATTCCATCTTGCTGCATCATGTTCTTGATGTTTTTAGGTGTAAATGTTGGTGGGTAAAGCGAATGAAGTATGCAGAAATAATTAATAAGTAT[GAA/GA]AACAGGATTAAAAAGTTGAAATGTTTTGGTTAATGTTGTTGATTGGTAATGCAGCAGGAAGAAGTGGGGAAATACATATATGGGGGATGGTGGTCAGTAT
CP32_scaffold000051_1001137	1	88.3441	51	1001137	0.43	0.392	TCTGTGTGAGGGGAAGATAAGCAGCATCCATCTCTCTTTCTCATTATTGAACCGTTCATAAGCCTCAAGATAAAACAATTATGAACAAAATTCTACTTTC[G/T]TTCCTAGTTGACTAGCAGCAACAAGATTTTGTAAACGCTCATGGTGACCATGAAATAAAAACAAGATTAGCCAAAAGAAATCAGCAATAACACTAAAAAG
CP32_scaffold000051_896883	1	89.0265	51	896883	0.44	0.445	CGAAGGTTGAGGAGGTGAAGGCGAGCATGGAGAACGGGGTTCTAACAGTAAGAGTGCCGAAGATGGAAGAGAAGAAGCCAGAAGTTAAGTCGATTGACAT[T/C]TCTGGGTAGACGATCTTCATCCTGACAGGCTGCCCATGTTAGGATCAATTCGTATATGGATGAAGTTGAATAAATTATTCATCTATCTTGTGTTCTGCAA
CP32_scaffold000051_922191	1	89.0265	51	922191	0.44	0.445	AGCGATAGCTACAAGATCCATGATGTAGAGTGTCTTCTAAATTCGACAAAGTTCGGAACATACTAGATAGAAAGTTCTTGCTGAAGTTCCCAGCTTCCTT[G/A]AAGAGCTGCTCAAAATGAGGCTTACAGTACAGAACACCTTCCATTGAAGAATAATTACTCAGCTGAAAGCATTTAACAAATCATTTTAGAAAAGTTCTCA
CP32_scaffold000051_923915	1	89.0265	51	923915	0.44	0.445	CCGTTCCTCGACCTTTGACCTTCTTTCATGGATCCCCGAAGACCTCTCACTTGCTGCCGAGTCAGCGTTTCGAATGCTCTCTAAGGCATATGTCTCTGCT[T/C]TCTGCGATGGGTTTTCGAAGGACATTGAGGAGSTGGGTTTAGATTTTAGTTTGATACCGGAGGAGAAAAGATTGGTGGTGGAAATTATTCCTAAGGTGCT
CP32_scaffold000051_923948	1	89.0265	51	923948	0.44	0.445	CCCCGAAGACCTCTCACTTGCTGCCGAGTCAGCGTTTCGAATGCTCTCTAAGGCATATGTCTCTGCTYTCTGCGATGGGTTTTCGAAGGACATTGAGGAG[G/C]TGGGTTTAGATTTTAGTTTGATACCGGAGGAGAAAAGATTGGTGGTGGAAATTATTCCTAAGGTGCTACCGTTGTTGAAGGAGAATATTAAGGAGAGCTC
CP32_scaffold000051_861411	1	89.0265	51	861411	0.44	0.445	ACTTGCATTAATGTAGCCGCGTTTTCAAGGCAAACACGGTCGCAGCTAAGAAATGGAACTCTCTATCACGGAGATGCTCCCAACAAAGCCGGAGGTTTCA[G/T]TGCCTTCACCTCCAGGTAATTACTCTCATTTTATTCCCTTTTATTAGCATAATATAATCACTTCATAAATCATTAATTTTTTGATTGAAACAACAGATTT
CP32_scaffold000051_937328	1	89.0265	51	937328	0.44	0.445	AACCCACGCGGCATAAACTCTATCACCCCCTTATCCACTCTCTTCCCTGCAACTCTGCACCTCCATTTCCACCTTCCATGTCCAATTAGCAGCAGGTTGA[C/G]AGAATCACAGTCCTCTACTTGGGTCGCCTATGGAGACTGGAATTGCTTGCTGCGCCCGCGGGGCTCTTTTTCCCAACCTTTCTTCTAACCATTCAACTGC
CP32_scaffold000051_927070	1	89.0265	51	927070	0.44	0.431	ACTGTTATACGAAAAGGCTGCATCAAGAAGTTCTCGTGATGCAATCAGAAAGCATGTTGTTGATGCACTTATCCTTCTCCAGGAGTAAGAATTTCTTATC[C/A]TTTCTGCTGTGCTGATTGAATCTTGAGGTTCTGATTTTGGTTATTTTCAGGAGCAAAGGTCAGCAGTTTAAAGCAGCATGGAACAAGCACAAGGATGATC
CP32_scaffold000051_924067	1	89.0265	51	924067	0.44	0.431	TGATACCGGAGGAGAAAAGATTGGTGGTGGAAATTATTCCTAAGGTGCTACCGTTGTTGAAGGAGAATATTAAGGAGAGCTCGATAGATAAATCTGACGA[A/G]GTTGACGAGGTCTCCGCTGCATCAGCCAGAGTGCCTGTGGGGTTTGCTATTGTTGCGGCTCATCAACTTGCATGGTTCATTACCCAGGTCTGAGGTTTTG
CP32_scaffold000051_936679	1	89.0265	51	936679	0.44	0.431	AACTCTACTGTATGCTCCGACCTCCATGGACGCAGAAGAGTAGTGAGCTAAAACCCTTAATTCTCCCCGCCTTTTTTCACCCGTGGGTCGACCCTTCACC[G/C]TTCAGGAGAAGGCGAACAAAATGGACCCGCGCACGTGTGCAGCCACGTGATTGTTTTGTTTTTTCTTTTATTTTCTTTTATTTTCTTTTCTCAATTTGTT
CP32_scaffold000051_844002	1	89.6933	51	844002	0.45	0.494	CTGCGTCGGACACTGGACCATATTAGCATGACAGGAAGTTTCCCAGTGTAATAAAAAACATGTGTTTGTGGTTAGTTTGATGTGGGGAGACATTGTTTTT[T/G]TTACCAGATTGATGTGGAACTGCAGCTTCTTTTGGCTCTGGTTTAAGACAGCATCAGGTCAGGTTCAAAAGGAGTCTCATTTGGAATAACATGTATTTCT
CP32_scaffold000051_845601	1	89.6933	51	845601	0.45	0.494	TCACCAAATATCACACGACAGAGAAAAGCAGCTGGAAAGCACATTGGGGTATGCAAACATGAAAGCCACAGGTACTTAGAAATTCCCCAAGTTGTTGAAG[T/G]AACTACAATTCTAACTCACCCATCTTTAAACGTTTTAATACAAAACAAAAGGTTGAAAACTATTTTAATCTCTGTAGCTCAGTAGTTTTATCGTTTCGAT
CP32_scaffold000051_805567	1	89.6933	51	805567	0.45	0.494	CGTGGCTCCGGAGAGCATCGGGGCTCTCTTTCGTGACCACCACTGGCGGCTTCGGCTTGTTTTTGGATCCCGGTGGCCGACCACGTGGACGGCGCGTGCT[G/A]GAGCTGGTGCCTGGTTCGGCTCTCTCATGGCTGCCGGAGTTATTCTCTTCATCGACAGCTTCTATGCTTTGCTTTAATGGAGTCGAATAAGGGTTGCTGG
CP32_scaffold000051_810929	1	89.6933	51	810929	0.45	0.494	CTGACTGAACCGGCCCATCAATCCAGAGGATCTCTTGGGAGTACCAACTGACTGAATATGAGCAGCAGATAAAGAACTTGTAAGAGGCTTTCCATGTCCA[A/G]TGTCAGAAGAAAGTTCTGATTCATCAGCTGCATCACTCGCCACACGAGCTGGCAAAAGACCAAGCTTGTGCAATCGTAAGATGCAATCAAGGATATTTCT
CP32_scaffold000051_801790	1	89.6933	51	801790	0.45	0.494	CGCATGCGAGATCCCGCCAATGGCTGCGTCTTCCATATCTTCGCGTTGCAGCAAGAGGTTGTTTTCGATCCTCTAAACATTTAGACACCTCATGGGTTTT[TAA/TAAA]AATGTTTTTAAATGTTTCTGTTGCAGGTGGCCAGCTTGCAGGAGGAGATACAAATTCTGGGGACCCAAATAGCCAACTTCCTCACCACCGGCGCTGCCAT
CP32_scaffold000051_801927	1	89.6933	51	801927	0.45	0.494	CTTGCAGGAGGAGATACAAATTCTGGGGACCCAAATAGCCAACTTCCTCACCACCGGCGCTGCCATTTCAGCAGTGGAGAATCCATTTATAGAGATGAAT[G/A]ATTATGATTTTGGGATGAACTCAAACCATTCTCAAAATCAGCTGCTTCCCTACCAAACTTCTGATGGTGTCCAAAAGGATGATCAAATGATATCTCCATT
CP32_scaffold000051_648342	1	91.0783	51	648342	0.47	0.605	TAGTCTTTTCTGCCACCTGTTTCAAATATTTATACTGGGAAGAAAAATCTGAAAGGAACAATAAAAGGAACTGGATACTTGTGCAGCTGTGACAACTGCA[A/G]TCATTCAAAGGTAATTTGTGAAGTTCAAGATTCTATTTTTTTTTTTTGTAAAAGTCAACGAAGGAACATACAGCTCTAATTATATTATTAAGGTTGCTAA
CP32_scaffold000051_610753	1	91.417	51	610753	0.46	0.539	GTTAAAGAAGGTGAAGAAACAGAGGAATTTCTTGCACGATTGAGTCTTTTGTAGCCCCGCTGCTAAGATACATTCCCTTGATTTGGTAACGAAGATTATT[T/C]GATTGTCGAGCTGGCTTAGCAAGCCATGCTACTTAGTCATTTAACGAAAATGAGTGAGGTAAGCATGCTGGACATTGTTTGACTATTTTGATTCTCTGCT
CP32_scaffold000051_597846	1	91.7481	51	597846	0.45	0.469	CGACAAGGGAGTTCACGTTTTCCAATACCGTCATCGACCATGTTCGTATAGTGTACAAAGCCAGCTGCAGCAATTTACAGAGAACACTGAATCAACATGG[A/G]TAACTTCTACGAAGTTGACAAGATTAGAAACTAAAATGAAGAACGATAATCAGTTATACAAATTCGGGTGCTGCATATTATTTTCGACCAAAACCTCTGT
CP32_scaffold000051_601218	1	91.7481	51	601218	0.45	0.469	TTTGATAGTCTGATTGCAAATGTTTCACTCTTAGCTAACTTTTCACGTTCTTCCTGCAACCACCATAGCCATATTCTGGTTTTGAGCAGCGAAGAATGTC[T/C]TAATCATTAAGAAAGCATAGAAGTACAGAACAACATCAACCTTTGACATTCCAGGAACATAACCACGATCAGCCAACGCATCCATTTCATTAAAGCCCTC
CP32_scaffold000051_490421	1	92.7376	51	490421	0.44	0.445	ACGCCGATGGAGCTGCCGAGTGTCCAAGTCGCCATGATTATGATACGAATTGCTCAGTTTCTTTTCTATTTGTTGATAATATTATGAGCAGTTCTTGGTG[G/C]ACGCTGCAAGATGAAAAAATAAAAATATTATTTATCAATTACCTCAGCTTTCTCTAGGATTGTGAAATTTTACCAAGATTAGATTAGATACTCATATATA
CP32_scaffold000051_526165	1	92.7376	51	526165	0.44	0.445	GCTCCTGTGCACGTTTGACAGCTTCAAAATGGGGTATAGAGGTAAGGCCAGCCAGAACATTAATACCACCATCAAGTGCACTGGCAGCAGTAGGTAATGT[CGACG/TGACA]AACTTGATGCTACCCCGATTGAAAGGGTTGTAGCATTATTTGTAGTTGTCGATTGCCCCAATACACCAGGTTTAGCTTTCTCCTCCGATTTCACAACTGA
CP32_scaffold000051_537578	1	92.7376	51	537578	0.45	0.469	GGTCCTGGATTTGTTTCTGAGTATTTTTGGTTGGTTCTGCTGCTTCTGCTTAACCTCTTACGGTTTCCTACCAGGGAGATTGGCTATTATAKAATTCAGT[T/C]GTCTTTTCGGCYTTTATTGATGTAGGGGGCAAAAAATTTCAGAAGTGTTAGGCAGACTATTCAAAGATTGGAAGAAGCTGCTATGTCTTGTAGGGGCCCT
CP32_scaffold000051_537569	1	92.7376	51	537569	0.45	0.469	TTACCGCAGGGTCCTGGATTTGTTTCTGAGTATTTTTGGTTGGTTCTGCTGCTTCTGCTTAACCTCTTACGGTTTCCTACCAGGGAGATTGGCTATTATA[G/T]AATTCAGTYGTCTTTTCGGCYTTTATTGATGTAGGGGGCAAAAAATTTCAGAAGTGTTAGGCAGACTATTCAAAGATTGGAAGAAGCTGCTATGTCTTGT
CP32_scaffold000051_537590	1	92.7376	51	537590	0.45	0.469	GTTTCTGAGTATTTTTGGTTGGTTCTGCTGCTTCTGCTTAACCTCTTACGGTTTCCTACCAGGGAGATTGGCTATTATAKAATTCAGTYGTCTTTTCGGC[C/T]TTTATTGATGTAGGGGGCAAAAAATTTCAGAAGTGTTAGGCAGACTATTCAAAGATTGGAAGAAGCTGCTATGTCTTGTAGGGGCCCTGAAAGAGCTCAG
CP32_scaffold000051_573954	1	92.7376	51	573954	0.44	0.445	CGCGCTATCATCGCCGGTGGCAGCTCAATTGGGGTGGCTGATTTTAGTCCTCCTCTGCAAACTTGACACAAAAGCAGAGCTGTACAAAGACGTATCGTTG[T/C]CGTACCTATTTCTGGCGAACAACCTGAATTTCATCGTGAAGACGGCGGCGACGACGAATTTGAATACGTTGGTAGGCACCGAGTGGGTGACGAACCACAG
CP32_scaffold000051_463621	1	93.3785	51	463621	0.45	0.494	TAGCCCATTTCGATCAAGTTGCTTGATGGCAACTACCTGTATTCAACAAAATCACAAGGATCAGAACCTCCCTGCAGCGTTTCAAATAAAGGCCTTCAAA[A/C]AAATGCAGTAAATTGGATATTTAGTCCATTTCCTCTTTTCTTTAGATTTTATGTCTGTCTTACGTGCGTGAGAGAGAGCGTGTACTCAATTTTACAGCTT
CP32_scaffold000051_469528	1	93.3785	51	469528	0.45	0.494	ATTTCTCATAAAAGGATTAAGGTTATCGACTGATGGTCTCTTTCCAAAAARAAAGCCAGTCTCGTCAGGTTTCTTTTTTTAACGTAGCCGGGAAGAAAAC[AA/ATA]CAGTTCCTATGCTGAAGTTCCCGCAGCAGGCTCGTAAAGCCTCAGTCTTTAAGTGAAACAGAGACAAGCGTAGGAAGAAGAAAAAAGCCAGGCAAGGACC
CP32_scaffold000051_469478	1	93.3785	51	469478	0.45	0.494	TGACTCAATTGGCTGCTGATCCACATAACAAGGAAACCAGTAGTGCGTCCATTTCTCATAAAAGGATTAAGGTTATCGACTGATGGTCTCTTTCCAAAAA[G/A]AAAGCCAGTCTCGTCAGGTTTCTTTTTTTAACGTAGCCGGGAAGAAAACA^ACAGTTCCTATGCTGAAGTTCCCGCAGCAGGCTCGTAAAGCCTCAGTCTT
CP32_scaffold000051_464256	1	93.3785	51	464256	0.45	0.494	GATCAACAATATTGGTAAAAAGGGTTTCCACCAAAATGTATCCAATAGAATAAGATAACTATGTTAGAACATTTAGGATTGTTCAACCTTGCAGCACAGA[C/T]AGCAGAGACATCCAATGTTACAAAACTTCATGGATAAAGAAATAGAGCAATAGAAATTTAACCTTATGAAAACAAACTTGACTTAGAGTTTAAGGTAGTA
CP32_scaffold000051_456902	1	93.7039	51	456902	0.45	0.469	AACTGTCAGCTGCAGAGAGGAAAACGAAACCTGATTATGATCATGATYGCCCTAACAATGAGTGGCAGCAACAAATGTGAATAAAATCGGGTCAAACAAC[A/G]AAGCGGGAAAAAGTATGCTAAGCAGCTTGATGATGTAATTGATATTTAAAAATTTATTAGCATTATATATAGTATCTTTAGTCTCAACAGCATATGCTAC
CP32_scaffold000051_456849	1	93.7039	51	456849	0.45	0.469	TTATGCACTCTGTTTCTTAAGTTTTCTTGCAGGCCTCCGACTGGTTTGTTCAAAACTGTCAGCTGCAGAGAGGAAAACGAAACCTGATTATGATCATGAT[C/T]GCCCTAACAATGAGTGGCAGCAACAAATGTGAATAAAATCGGGTCAAACAACRAAGCGGGAAAAAGTATGCTAAGCAGCTTGATGATGTAATTGATATTT
CP32_scaffold000051_463828	1	93.7039	51	463828	0.45	0.469	CCTTCCCAGATAATTAGACAGCTACAGTCAATACAACATTTTTGCAAATAAGTCCATTTCTTTCGACAGGTGCAGCTCAATATATTTATCTTGAGAAAAA[AA/ATA]TTCAGGTTGAATGATGATTTTAGCAACTAGGAAATCACAATAACAATTCTTTTTGCTCAGAGCTCCATTTCTGCAGACAGTTTCAATTATTTCTCAGACT
CP32_scaffold000051_405363	1	94.3707	51	405363	0.44	0.431	GATGCAGCCTCACAAGATTGCACTGCATGCTCCCCATCTGCATCATTACCACATTCCATCTCCTGCTCCTGGTTTGTGGCATTATCACATTGTATCTCCT[TCTCT/GCTCC]GGACTTGTGGCACTGTCACATTGCATCTCATGCTCCTTATCTGCTGCATTGTTGCATGGCTTCTCCTGCTCCAGATCTGTTGGAGTGTCCCACTGCTTCT
CP32_scaffold000051_375366	1	95.7228	51	375366	0.41	0.329	AATACAATTGATAGTCCTTTTTTGATCTTAAGGTTCTGCTTTTAGTTTAGATTGTTCTCAAGTGTAAAAATTCACATCGCAGCTTTGAACATAATCTCCC[C/T]GATAGTCCCTTTGCATCACCTGCAAAAGCCCCTACCGACTACGCAGCGACATTCTCCGTCGAGGAAGCAGCAAATGACTCCGACGACGCGTCATCATCGT
CP32_scaffold000051_389957	1	95.7228	51	389957	0.41	0.329	CTCCCTGAAAACAGCGTCAAATTCATGCTTAACAAATTTACCACAATGAAGGTTAGCTCCAACTAGGAGTATTTGTAGAGCATTTGAACTCACAGGAATT[G/A]ACTGCAAAACTCTAGTCACATCAGGAGATGCAGCTTTTCCCTCCACAAAAAGAAAGAAGAGTGAAACCCCAATGACCTTGTGATAGAACATCCAAGGCAA
CP32_scaffold000051_375951	1	95.7228	51	375951	0.41	0.329	AAAAAGGTAAAAGTGTAAGCATATGAACACAATATCTATAGAGAATGATGAGCAGTAGCAGCAGGAGTAGCAGCTCCAGACAAGGCTCCTCCAGCAAGAA[G/C]AGTATAAAAGAGGAAGGTGGGGGGTCACCCATTAGTCTTGTTCTTCTTTGTTCCTGGTTTATTGTTGTTGTAGTAGCAGCAGAGCTGTAGAACAACCCAT
CP32_scaffold000051_385653	1	95.7228	51	385653	0.41	0.329	TGCTGCTCGGTTTCGGGTGTTACTTTCTCGGCCGAGCAAAAGGGAGACGAGACATAAGGACCAATGCTCAGACATTTGGGGTGCCCATGCCGCCTCCCGG[A/T]ATCGCCACCACTCATTCCCTATCGCMACCGCAGCCAATTTTCAAACCTGATAATGCCATCAATGTTTGATTAGTAATCAGATCTAAGTTCAATTCTTCAC
CP32_scaffold000051_385679	1	95.7228	51	385679	0.41	0.329	CTCGGCCGAGCAAAAGGGAGACGAGACATAAGGACCAATGCTCAGACATTTGGGGTGCCCATGCCGCCTCCCGGWATCGCCACCACTCATTCCCTATCGC[A/C]ACCGCAGCCAATTTTCAAACCTGATAATGCCATCAATGTTTGATTAGTAATCAGATCTAAGTTCAATTCTTCACTGTACTCTTTTTCTACTGCAAAACCC
CP32_scaffold000051_387399	1	95.7228	51	387399	0.41	0.329	CTCACTGTCAAATATTTACACGAACACAGTTAGTGCTGCAAAATAGCTATCCTGAAACTAAAAGTTCACAATAAACAACTTACTTTGGGGTTTTCATGTA[G/A]TTATGCCATCTATGTGCACCATTTGGACGAAGATGATCTTGAATTCGAGCAGCTGATTTCCCGTTTCCATAAGTCAAAAAGTAATTTGGGTTACCACGAG
CP32_scaffold000051_388807	1	95.7228	51	388807	0.41	0.329	TGTACCAACTCATCAGTATCAAGATGAATTATCCAATCCACGCCAGCATCCTAATATTTTAAAAGGAGAGAGAAGAAACTAAACAGCACAAGTTAATAGT[T/G]ATACATTAGGGAATAAGTACAAAGCAGCAACAGAGTAATAGCCATGAGAAGAACACTTTCATACCCTTGCCATAGTAATAGCCATCTCCATATTGAGAGA
CP32_scaffold000051_365483	1	95.7228	51	365483	0.4	0.329	GATAAACCACACCACCATGGAGCTCGTTCTTTTAAGCAGCCGTTGATTCCTTCTGAATCTTCAGCACCATCACCTGGGGGATCCAGATTCCAAGTTCTTG[C/A]TTTGAATTCGAATGAGTGGCCTAGCCTTGGTGAATCTGGAAAAGCAGGTACGAGTATAAGAACAAGTTCTTCACCTGTTCATGTGAAAGATAAAGCAATT
CP32_scaffold000051_200068	1	97.4246	51	200068	0.39	0.238	GACTGCTTAATTTTTGTTGGATTAGTATTTCGGTTTTGGGGTGACACTGTTACACGAATGTTAGCTTCTTCTTCTTCTAAATCATATGTTAGCTGCTTTG[G/T]TAAGAGTTTTCATATTTGTAAACAGAGGCAGAAAGAGCACAGCGTGAAAGGCTGCGAGATTTGGCTATATTTGAAAGGCTGCACGGAAATCCTAGCAAAA
CP32_scaffold000051_204485	1	97.4246	51	204485	0.39	0.238	TCTGCATTTTTCTCGATCAATCGGGCCCGTCATTGAGCCTTCAGTATTTCATCGTTCTTCTGAGGCCTCTGCCATTTTGGCGCCTTCAACTTTTGAGTGC[C/T]TTGGCTGCTTCATCTCGTCATCTCCGCATGGTTCAGGTATGTTAGTGTTATGAACGCATATAGTGTATTTCAAATTCTGAKAGCAGCTTGAATGTTGTAA
CP32_scaffold000051_204566	1	97.4246	51	204566	0.39	0.238	GCCTTCAACTTTTGAGTGCYTTGGCTGCTTCATCTCGTCATCTCCGCATGGTTCAGGTATGTTAGTGTTATGAACGCATATAGTGTATTTCAAATTCTGA[G/T]AGCAGCTTGAATGTTGTAACTTGCATTCTTTAGTCGAAGTTTCCGATTTTTGTGATGAATGTACTGGGGATGTTTTGCAATGAACAGATAAGAGAAATAT
CP32_scaffold000051_210963	1	97.4246	51	210963	0.39	0.238	AAGAAAGTGTAGAGTTTCTCTCAAAGCTGCCTGAAAAGACTCGCGAGGTTCTTTATTCGAAACTTTTGAGTCAACATTGTGAATTACTGCTTGCTTTTGA[A/G]ATGCTTAGTAACCCTTGTTTCTCCCTTCAGATYATTCAGACACTTTCTGTATCACTAAACAAAATTGGTGATCTAAAGTATTATGAAGGAGACCTCCAAG
CP32_scaffold000051_210996	1	97.4246	51	210996	0.39	0.238	AAAAGACTCGCGAGGTTCTTTATTCGAAACTTTTGAGTCAACATTGTGAATTACTGCTTGCTTTTGARATGCTTAGTAACCCTTGTTTCTCCCTTCAGAT[C/T]ATTCAGACACTTTCTGTATCACTAAACAAAATTGGTGATCTAAAGTATTATGAAGGAGACCTCCAAGCTGCAAGATCTTATTATCTCCGGTCTCTTAATG
CP32_scaffold000051_235333	1	97.4246	51	235333	0.39	0.238	CAAGAAGTCTTACCAAACCCGGCCCCAGTTATCCTGAAACTCTACATCACTAATATCATGAAATGATGGCTGCATCACTTCAAAACCTTTATCTGCATTA[TAGAGAGG/TAGAGG]AATTGCACTCGGCTGAATTCGCCAGCTGCAATTATTTGTTGTTTGAGTTTGAGTAACAATTCAATGAAAAAATTTAATCCAAAAATTTTGCAATTCACGC
CP32_scaffold000051_292286	1	97.4246	51	292286	0.39	0.238	AACTGAGCCAGTGACAAAATGGAGTCATCTTTAATTTTATAGCAATCCAACAACTTTAACGTCTTGAGAGAGGATGAACAAGCCATCGAGACACTGGATA[C/T]GCCAATGTCGCCAACATTGCTGCATTTATTAACATCTAAAAGCTCGATCTTCTGACACCCTTTGACAAGTTCTGTTAGTCCTGAGTCAGTTATATTTGTG
CP32_scaffold000051_179055	1	97.7558	51	179055	0.38	0.233	AGAAAGCAGCCAACAAATATTTATGCATATGCTTCAAAGTGGGGCAAGATGGCTGCAGTAACAAAAATAATGGAGAAGAAAGGGCTTCAAGAAACTCATG[G/C]ACAATCCAATAGAATATATGCTTTCTTGAGGAACTTAGAGATGAAATCAAGGTAGCTGGCTATGTGCCAAATACTAGCTTGATTCATGACGTAGAAGACG
CP32_scaffold000051_172650	1	98.0812	51	172650	0.38	0.236	CCGGCGAGCCATCGCCGGACTCTTCATTGTTAGAAAGCTTAAGATCCAACAGCAGCCGTGAGTTCGACTCCTGCGACTGCCGATCACCACCATTGATTTC[C/A]TCGGCAACGATCATCTCCATCTTCATTGTCACCGGGCTGCCACTTCCGCCGTCGGACGCGGCGGAGATACTAGAAGCTTCAGAAGGGGAATTATGATCAT
CP32_scaffold000051_162338	1	98.0812	51	162338	0.38	0.236	TTTGCAATTGAATTAAAAAGGTTGGTCCCTTCTTCCACGAGCCCTGCATGGCTGCATGCTGAAAGAAGAGAGACAAATGTAGTAGAATCAGGTGGCACAG[T/A]CATCTTTGAAAAAAGCTGCAAAGCAATCTCAGCTTGGCCATGGACAGCATAGACCTTCATCATTGTGTTCCAAGAAACCAAATCGTGATGTTTCATTTGA
CP32_scaffold000051_158380	1	98.0812	51	158380	0.38	0.236	ATCATCACACGGACAAACAGCAAAGAAAATAATTACTCCCAGTGTTCTTGTAGGATAGTCTTGCAGCAACTGTTGTAGAACCTGTTTCAAATTTTATAAC[A/G]CAGAAAAAATAAATAAAAGTATGACAAATACTTACAATGATAACAACTACAATGTCAAGGAAAATATTCTCTACAACAACCTCAAGCACACCTGGTGTCG
CP32_scaffold000051_149069	1	98.3996	51	149069	0.39	0.274	GATAACATTGAAGGCGCAGGAGAAAGACAATAAGATTATTAGTCACACTAGTTGAGGTGCATCTTTGATTTGGCAAGCTACAAACAAACAACAGAGAAGG[G/C]CATAGTAACGATGATCAGGCACACGTTTTTACACTTAAACTAAGGAAATGGTGATGTAACAAGCTGCCTGGGGGCACTGAACAGGTCATTTCCTGCAAAA
CP32_scaffold000051_149810	1	98.3996	51	149810	0.39	0.274	ATGGAACTGGAGACAGCGTTCTGCAACCCATTTACGGGTTGAGGCTGCTGCATAAAAACTGGCTCTACTGGCTGCTCTTGTATCTCTCGCCGAAGATTGA[T/A]CGCCTCGCTTTTAGAAACACCGATTTGAGCCTCTGCCTTTACATGTGAATGATGAACTACAGGCAATGGAGGTGTCGAAGTTGATGAAGAAAGGCCTGAT
CP32_scaffold000051_150772	1	98.3996	51	150772	0.39	0.274	AGAGCAGCTACCATTGTTGGAAGACAGATCAAAATCAGATGCTGTACCACGTGGGCTGCTCGAGTGGTCATCTGTATCTTCCATATTCTGGAAGTGACCA[T/A]TGTCCGAATGCAGCGAAGCTGCGGTTAGTGTTGATGATATCTCGACTGTATGAACCAATTCATCAACTGGATTGTGAGCAGTAGTTGCTGCTGAACTCCT
CP32_scaffold000051_131292	1	99.0405	51	131292	0.4	0.329	CTACTCTTGTGCTGAGATGTGCATATTGGAGAGGGTCAATTGCCATTTTGTCCACATCAGAGAGAGGCCAGGCAGGGAATTCGTCAGCTGCTTTAGCCTC[G/A]GACTCGGTAGTAGTAGGCTCGGCTGGTTCTACAGGTACATCTGACATTGCTGCTGGTACAGTCTTCGAGTCTTTGCTGGCATTGACATCGGCATTAAGAT
CP32_scaffold000051_49646	1	99.6814	51	49646	0.42	0.356	AATGCAGCTGTGATGGATGTAGGCTGTGGAACAGGCATACTTAGGTGAGCTGGAAATAAACTGGTGCAGTTGGCTGCAATTTCTCATTTGAGCTTTCGAA[G/A]TCGATACTCGTTTCTAAAAATCTCAACATTACCATTATAATAACAATTTTTCAGCTAAGTTTGGTTATCTAAGTACAACTTTTATGTCTCTTAATCTGTT
CP32_scaffold000051_80253	1	99.6814	51	80253	0.42	0.356	TTGTCCAGTCCCCCTTCCAAAGTACCATGAGTGGGCAAAATTGTGCTGTAAGTTTTTAGTGAAGTTAGCTGCTTTCGAATTGAGGGTCTAGAACCTCCAA[T/C]ATCCACAAAGGTGCCTAAGCATTCTTTCGTACAATCTTTTCCTTCATTCAGATTCTGTCCAGTACAATCAGTGTCCAAAGAAATGCTGCACGGAACAAAA
CP32_scaffold000051_27180	1	100.694	51	27180	0.38	0.238	GACCAAGGTTATAACGAAAAACTTCAGTATCAGACATGAGAGAGGTTTCAGTTTCTATGGCATAGGGTCCAGAGCATTTAGCCAAGTCACTGCTTTTACA[C/T]AAATAAGACGAGAATTTGGGTAAGAAAACAAGAATAAAAGCACCGAAAGCTGCCTACGCTCTTATCGCAGTAGCTCCAAAATGCAAAGACGAGATGTTCT
CP32_scaffold000051_27851	1	100.694	51	27851	0.4	0.281	CCCACGCTTCAGGAGCAGCATAATGTGGACTTAGCATCGCACATTCCATGCACAAATGCGTCTTCGATGAATCACAATCTGATCTAGCTTTTGAGCACAT[A/G]GGCTTCTTTAGTATAGCAGCAAGTCCATAATCAGAAACCACTGCATGACCAGTAGCATCCAAAAGAAGGTTTGATGGTTTTATGTTCATACATACAACAC
CP32_scaffold000040_1715398	1	104.251	40	1715398	0.41	0.329	TGCAGCCAATTCAGGGATAAGCAGCTGGGGCGCGTATGATGTCAATTCAAAGCTCTTCCGGAGGCATACTATTGGAGGGTCATCACTCAAGGATGATACA[A/G]CCATTGCCAGTTCACCTTCAGTTTCGAGTCACACAACGCCATCAAAGGCTGCCAAGACTCCGTCCCGGTTTGCAAGTTCATCTAGAACAGAGAAGAAAGG
CP32_scaffold000040_1707736	1	104.251	40	1707736	0.41	0.329	CTGTAGTCTCACAAATSCTGCTGCTTTTCCAAGCCAGCCTGCACATGACCACAAAATTGAAGGCTGTTCTGAAAATACTGAAGCTTGCAAGCGCTGTAAC[G/A]ATCCTGACATTCTGAGACCTGAATCGGTGGCCACAGTAGATGAAAACTCAGCAGCTGTGAGTGAGAGCAGAGCTACAACGGAGCTTGCATTTGGAGGAGA
CP32_scaffold000040_1765980	1	104.251	40	1765980	0.4	0.329	TCTTCCTCTCCATTTTTAGCTGCTACACCAGCAGCACCTGCATATAAAATTCCCTTCATTACAATCCTTACTATCACTTGGTTTCA^TTGGAATTTTAGCC[CGAA/GGAAA]CGATTAGATTCTATAGATCGTAGTAATTCGTCAACCTCTCTGAACTAAAATACAATACAAATTCACTTCTGGGTCGGCCATCTTGACCTCTTATTGAACA
CP32_scaffold000040_1765965	1	104.251	40	1765965	0.4	0.329	AATTTCTCTTCTTGGTCTTCCTCTCCATTTTTAGCTGCTACACCAGCAGCACCTGCATATAAAATTCCCTTCATTACAATCCTTACTATCACTTGGTTTC[ATT/GTA]GGAATTTTAGCCC^GAACGATTAGATTCTATAGATCGTAGTAATTCGTCAACCTCTCTGAACTAAAATACAATACAAATTCACTTCTGGGTCGGCCATCTT
CP32_scaffold000040_1707652	1	104.251	40	1707652	0.42	0.356	TGTTACAGGTGCTGAGGCTGTTGGAAACTTGGTTTCTGAGATTTCGAAGGAAGAGGATGTGCCCAATCTAGATTCTCATTCTGCCTGTAGTCTCACAAAT[C/G]CTGCTGCTTTTCCAAGCCAGCCTGCACATGACCACAAAATTGAAGGCTGTTCTGAAAATACTGAAGCTTGCAAGCGCTGTAACRATCCTGACATTCTGAG
CP32_scaffold000040_1384100	1	108.507	40	1384100	0.42	0.356	TCAACAACTGATCCTTTCCATCGTGAGAATCTTCTATCTCCTGCAAAGAGCCCAAGAGAATTTCGATATATATACCACAAATATACAAGACAATTTTATT[T/C]ATCTCCTGCAAAACGTGTTAACTTGGAACTGCAAAACTTTTGGCTGCTTAAGATACAATTAAATTGATTTTCTGGCTAAGTAACCATAGCTAAGTTATAA
CP32_scaffold000040_1413858	1	108.507	40	1413858	0.43	0.392	ATCAACTCATATAGATATATTTTCAAGACAGAAAATATTCACAGCAGCAAGATATTAAACCTGGATAAGGGTTTTAATAGTGTCAAGAGGGTAAGTAAGA[G/A]CTGTGCTTAGTGTCACTGAGCCAGCAGCAGCAACTGCATGGGTTGCGAAGATTTGGTTCTTCAAAAACTCATCCATTTTAAGCATGCTAGCAGATAAATG
CP32_scaffold000040_1438980	1	108.507	40	1438980	0.43	0.392	CTGCTAACCGTTTGAAAGAAGAGAACCAAATATCTAGTCAATAAGAAAATCCCAATTTTCGATGAGAAGACAAAAATAAATAAATGAGTTAAACTTACCA[T/G]TTGCTGCAAATAGACTATTAGTTTGTTGTCAGCTATTTTCCAAGTGGTTTTTGCTTGTGTTCATGATTACGGCGGTTGCCTGATTTTTTATGTCGGGGTT
CP32_scaffold000040_1517782	1	108.507	40	1517782	0.43	0.392	TAACCTAAAACTGACTTTATGTCACTAGAATACAAGCTGAACATGTAGGTTGCTCCCGCTGCTGCCATGATTAGTAGGGAAGCRAACACCACGAACCACC[T/G]CCCTGTGATGACGTGSACGGCGATGCTGCTGATGTCGGAGCACCCGGAGGTTCCACCGCCGGCCACCATTTTCGGAGAAAAAAAGGATTTTGGAGAGAGA
CP32_scaffold000040_1517765	1	108.507	40	1517765	0.43	0.392	TCAACGTGGTTTGGTCGTAACCTAAAACTGACTTTATGTCACTAGAATACAAGCTGAACATGTAGGTTGCTCCCGCTGCTGCCATGATTAGTAGGGAAGC[A/G]AACACCACGAACCACCKCCCTGTGATGACGTGSACGGCGATGCTGCTGATGTCGGAGCACCCGGAGGTTCCACCGCCGGCCACCATTTTCGGAGAAAAAA
CP32_scaffold000040_1517798	1	108.507	40	1517798	0.43	0.392	TTATGTCACTAGAATACAAGCTGAACATGTAGGTTGCTCCCGCTGCTGCCATGATTAGTAGGGAAGCRAACACCACGAACCACCKCCCTGTGATGACGTG[C/G]ACGGCGATGCTGCTGATGTCGGAGCACCCGGAGGTTCCACCGCCGGCCACCATTTTCGGAGAAAAAAAGGATTTTGGAGAGAGAGAGAGAGAGAGGGTAG
CP32_scaffold000040_1418669	1	108.507	40	1418669	0.43	0.392	GGCTATCGACCATCGGCTTTACACTCCCAAAATCAGCTATTTTGATATGTCCATCAGAAGTAAGTAGCAAGTTTTCAGGCTAGCAAAGAAAAGTTATTTA[GTT/GTTT]TTATGTGCCACAGATCCACAATAATGCAGCAGATAGAGATCTAAAAAAGGAAAAACCTTGATATCTCGGTGTATCAATCCCATGTTGTGTATGTATTCGA
CP32_scaffold000040_1411368	1	108.507	40	1411368	0.42	0.389	ACCTTTTATCGATAGACAAGACTATCACAACGAGTGTACTAACTGCACCGAACTCGTCCATGAATGATTTTCGTACCTTGGGCAGCACGGTGCATAGTGA[C/T]CGACTATTGGCAGTATCGAAACCATGAGAMACAGCTGCAGCAACTGCACCGGAAACTCCAGCTGCAAGACTAACCGAAAACGGAGACAGTGGGCCTACTT
CP32_scaffold000040_1411398	1	108.507	40	1411398	0.42	0.389	CGAGTGTACTAACTGCACCGAACTCGTCCATGAATGATTTTCGTACCTTGGGCAGCACGGTGCATAGTGAYCGACTATTGGCAGTATCGAAACCATGAGA[C/A]ACAGCTGCAGCAACTGCACCGGAAACTCCAGCTGCAAGACTAACCGAAAACGGAGACAGTGGGCCTACTTCAGCATTTGACCTGGAAGAAGAGATTGACA
CP32_scaffold000040_1426369	1	108.507	40	1426369	0.42	0.389	AGTTGCAGAACAATCAAATAACCATAGAATTGCGTGAATCACAACAAAAAGTTGCAGCATAAAGAAGGTTTTGAATTCTTCAGCCGCCAAAAAAGGCAAT[G/A]AAGAGTTACCTGAACAAACAGAAATGGGTCAGCAACAAAATTACTAGGAAAGCCAGCATTAGAAACTGAAGCACAAGTGATAACAGGATTAGCAACTGGC
CP32_scaffold000040_1386119	1	108.507	40	1386119	0.42	0.389	GCCTAGTCTGTGGAACTCACCCGTTTGAAGCGCCTCTTGACACAACACTGAAGAGTCCAGTGAAGTAATCGAGCACAACTGTGTGGGCTGAGCCGTAAGC[G/A]GGCAGCCTCTCTTTGATCCCCTCGCTTCATTAATATTAGACTGATGATTTGGAACTGTTTGAGAATATGCTGAGTTCATCCCCATCATCTCCTTATAATA
CP32_scaffold000040_1214032	1	108.839	40	1214032	0.41	0.329	ATTCGTCTCAATTCGTCTCAATTCTCTCGAGAGCAGCCAACCGAAGAAGCCGGCGGATTGAATTGAATTGAATTATCCAATTAGACGCGTCTTGGCGCAA[C/T]AAAATCCCCCAAACCAATAAACCCATTACACTCGCAGCCCTGTTTACCAACAATCGACCTGTTCAACCCAACCTCGACTCTTCAGCTACTTTGTCCTCAC
CP32_scaffold000040_1231847	1	108.839	40	1231847	0.41	0.329	CCTCTTCTGAAGAAACATTATGGTGAAGACGGTGGAGATGACATCGACTTTTACCGTAGGCAGCTCAGCACAAATGAGCTTTTCTCTTGGGTATGTACTC[A/C]GGACCTGAACTGCATTTTACTCTGCTTTACTTAAAACCGTACTAATAGTGGCCTCCTCTTCTCATTCTTCTTCTTGCAGTGGTATAGTTTGGAGTTATCA
CP32_scaffold000040_1237614	1	108.839	40	1237614	0.41	0.329	CCTCTTCGATGTTGACGTCGTGGAGAGTGGTCTCTTCACATTCATCCAACTCCATGTCTGAGAGCTGCACAGAAGACCTGGGTGGTAGCACCCCCTCCAG[C/G]GCCTTGCACTGTTCAGGGTTCAAAGAGTCTGGGAACTCCACACTGAAGTGAATGTAAAGTTTACCCTTCATGAATGGCCTCTGGTACATTGGCATACCTT
CP32_scaffold000040_1244591	1	108.839	40	1244591	0.41	0.329	AGAGTGTCTTTCAAGCCACTGTTATGAAAATGATACAATACAATGAAGATGAACCATGATCAAGAACGAACGAGGGGGAGAAAGTGCAGCTAAATACAGC[A/G]AAGTCTGGACGGTTTGACACGAGGGCGTGCTCGATGAAACGTCTCATCAAGGTGCTAATCCAAGTTCCTTTCTTGTCTTTCCAACGAACAAGTCTCCAGA
CP32_scaffold000040_1303062	1	108.839	40	1303062	0.41	0.329	AGCTTTCTTCCCGTTTACAATCCATCGTCATTACGGCTCTGTAAGTGCTTTATTGAATAATGTGATATTCATTCTTTCATAGATTACGTTTATGGGAGTA[T/A]TGGTAGTTTTCTGACTTGGTGGATTCAAGCTGCAGAAGGAATAAATTGCATTCTTCAGAAAAAAGCTGCAATGAAAAACTGGAGAGAGTATTTACCAATA
CP32_scaffold000040_1305577	1	108.839	40	1305577	0.41	0.329	GGGATGTATATTTATTCGACGCTGAATCTGAGTCAGGAATGGCTGCATCTCTTGCACGAGACGTGATTGATAATGCACTAGTTGATTTGAACCCTGTTGA[TAACA/CAATG]AGAGTTGTGATCCATCAAGTGTGAATCCAAAGGAAGCACAAAGTGAATTGCTGCAACACTATAAGAAGAGGAAACGTCCTTCAGTTCCCACTTCCATGAA
CP32_scaffold000040_1323188	1	108.839	40	1323188	0.42	0.356	CACCTTCGTCGATTCATTATTAAACACTGGACCTTACAATTACATGCCAAACGACTGTGTTATAACCGTGCWTTATACAATACTATATTACTCGAGATGA[G/T]AGCAGCATGAAAATAATAAACGAGTTGGTTACCTAATATCATATGCTTTTGTATTCTTTTACGGAGGAGATAGAGAGAGAATAACATCTCAACATCATAG
CP32_scaffold000040_1341881	1	108.839	40	1341881	0.41	0.329	TCCAAAGCACTTGATCCATTTGGTATGCTGTTGATTGGATGCAGCGTCTCTGTACTGTCCACGAACCACGATCCATTTCCACCTTCTGGAGTCGTACCAC[C/T]TGCACTTTCTGCTTGTTGGCATCTACAACTATATAACAGACGACGACTACATCTCGTTTTCCCACCAAAGCCTGTCTCTATCCCTCGTAATAGCCTACTC
CP32_scaffold000040_1307740	1	108.839	40	1307740	0.41	0.329	GCAGGCCGCTACAGCAGCCATCACAGAAGTAGGGGTTGTAGAGAAAGTCGATGTCTTTGCTTCTCCCATGTCATCAAAATCGGACAAAACCGACGATTTC[G/C]TACATGATCTCGGCTCAAAGTTACTGCAAGAAGATGATTTCCCTGATATTATTGATGCAGATCCTGATACAGACTATGAAGGGTGAAAGGTACTAGTAAT
CP32_scaffold000040_1307942	1	108.839	40	1307942	0.41	0.329	TCAAATCAATTTTGTAGCCACAAGGGTGTTTAGAATTCAAGATYAATTGTTGTTTTCTTGTTCATGTCACCATAGTTTTAAGCTGATYATCAAGAACGGC[T/C]ATGTATATAAAGAGGTGGAAGTTGACAAGCTGCAAAAGCCTTGGTGTTCATTCCTTAAACCGTGTTCCAAATATTAAAATACAATAAATGATATCAATGC
CP32_scaffold000040_1307885	1	108.839	40	1307885	0.4	0.329	GATATTATTGATGCAGATCCTGATACAGACTATGAAGGGTGAAAGGTACTAGTAATCTCAAATCAATTTTGTAGCCACAAGGGTGTTTAGAATTCAAGAT[T/C]AATTGTTGTTTTCTTGTTCATGTCACCATAGTTTTAAGCTGATYATCAAGAACGGCYATGTATATAAAGAGGTGGAAGTTGACAAGCTGCAAAAGCCTTG
CP32_scaffold000040_1307929	1	108.839	40	1307929	0.4	0.329	GGTACTAGTAATCTCAAATCAATTTTGTAGCCACAAGGGTGTTTAGAATTCAAGATYAATTGTTGTTTTCTTGTTCATGTCACCATAGTTTTAAGCTGAT[C/T]ATCAAGAACGGCYATGTATATAAAGAGGTGGAAGTTGACAAGCTGCAAAAGCCTTGGTGTTCATTCCTTAAACCGTGTTCCAAATATTAAAATACAATAA
CP32_scaffold000040_1323159	1	108.839	40	1323159	0.41	0.329	AGCAAAGTCAAGCAAATGACTCCCCTTACCACCTTCGTCGATTCATTATTAAACACTGGACCTTACAATTACATGCCAAACGACTGTGTTATAACCGTGC[A/T]TTATACAATACTATATTACTCGAGATGAKAGCAGCATGAAAATAATAAACGAGTTGGTTACCTAATATCATATGCTTTTGTATTCTTTTACGGAGGAGAT
CP32_scaffold000040_1203462	1	109.17	40	1203462	0.4	0.326	ACCATTCATCTCCGGCAGAGCTGATTTTGCCGACGGAGTTTCTTCTTTCCCCTTCTCGGGGGTTGATTGCTCTGGCTCTTTGGGCAGCGGAGTAGGAGTT[G/T]GTGGCGCCGCCGCCGCCGGTGGTGTGGCCGGCTCGGCAGTTTGTTTGGGCATTGTAATGGTGAGAACTCCATCTTGTAATGTATGAGAAATTCGATCGAT
CP32_scaffold000040_1179100	1	109.17	40	1179100	0.39	0.274	GGATAAGATCCCAATTAGATATATATTTAATAGCAGCTTTTACTTGTTCCTAAATCCTCTTTCTGACTGCAGWTCAGATGTCTAAGACACAATCACAGAA[A/C]GTGCAACTAAATGCATTCAAATGAAAAATATAAATAGAAAATATTTGTCGTGTCAATATACGGGTAGTTAACGCAAGGGGCTGCCAGTTTCAGACTTACC
CP32_scaffold000040_1193912	1	109.17	40	1193912	0.39	0.274	GGGAAGGCAGCAAAGGGAAGGAATCTGATTGGTAGCATGGCTGCACCTACAGCCAAGTGTTGGGCAGTTTCATAACTCACCTAGTTAATTAACCCTCATT[C/T]TTTAACCCTAGTTAACTTCTTCTTCTTTTCTTTAACTCCCCCCCTCTGCTCTCTCTACTTTGTTGTTGGTAAACCACTTTAGGTTACCAAAATGCTTCTC
CP32_scaffold000040_1201587	1	109.17	40	1201587	0.4	0.326	GCGACGTTTATGGCACCGTCGACTTCATTTTTGGCAACGCTGCTGCAGTTTTCCAGCAATGCAATCTATACGCTAGAAAGCCACTCCCCAACCAAAAGAA[C/T]GCCTTCACAGCGCAGGGCCGAACCGATCCGAACCAAAGCACGGGCATCTCGATCCACAACTGCACCATCAAGGCTGCCCCAGAGTGGGTGATGGATTCGA
CP32_scaffold000040_1179072	1	109.17	40	1179072	0.39	0.274	GGGAGTATTCATGAAAAATTGTGTTCTTGGATAAGATCCCAATTAGATATATATTTAATAGCAGCTTTTACTTGTTCCTAAATCCTCTTTCTGACTGCAG[T/A]TCAGATGTCTAAGACACAATCACAGAAMGTGCAACTAAATGCATTCAAATGAAAAATATAAATAGAAAATATTTGTCGTGTCAATATACGGGTAGTTAAC
CP32_scaffold000040_1176803	1	109.17	40	1176803	0.4	0.326	TCTTGTCGTTCAACGGGTTTAAACGTTGCATATTACCTCAAAGACCGTATCTCGTTTTCGTACTCAGCAGCACGGAGTCGAAGTTCTGTGAGTCCTTATG[C/T]ACATACAACAGGCAAGCTCAGTAGGAACTTTTAGACACTTAAGTTGAAGCAAATCCGTCTGCTGCTAGTTGAAGGAGAGTAGAACTTGCAACTGGAGAAC
CP32_scaffold000040_1136410	1	109.837	40	1136410	0.39	0.274	TCTCTCTGTACACTATTCCTTTGCTAACTGTGCGTAGTTCCTAACAACAACACTCACCATCTTACCCTTGAGCACTTGCACGTGGCTGCTAATTTCCGAT[A/G]ATCGACAAAACTACTGGCTACCTGATCATTTGCTCCCTTCTTCCC^TGTATTATACACTCACACAATGACACCTATTMTTCTAATTATCTTTTAACGTCAT
CP32_scaffold000040_1136455	1	109.837	40	1136455	0.4	0.326	AACAACACTCACCATCTTACCCTTGAGCACTTGCACGTGGCTGCTAATTTCCGATRATCGACAAAACTACTGGCTACCTGATCATTTGCTCCCTTCTTCC[CTG/CTTG]TATTATACACTCACACAATGACACCTATTMTTCTAATTATCTTTTAACGTCATGTTTGTAGATTTTCTGCCGCGGCAGCAAGAACGATACGAGGGGGTTT
CP32_scaffold000040_1136487	1	109.837	40	1136487	0.4	0.326	GCACGTGGCTGCTAATTTCCGATRATCGACAAAACTACTGGCTACCTGATCATTTGCTCCCTTCTTCCC^TGTATTATACACTCACACAATGACACCTATT[A/C]TTCTAATTATCTTTTAACGTCATGTTTGTAGATTTTCTGCCGCGGCAGCAAGAACGATACGAGGGGGTTTAGGTAAGTTTTATCTTTGTGCTTTAATTTG
CP32_scaffold000040_1033514	1	110.168	40	1033514	0.39	0.238	AAGCAAACGGAGAAGAGTGAAAAGTGCAGGAAGCTGCAACTTGAATCCTGTGGCACGAACCACTGTGTGAAGTGTGTTTGAGGTAAATGTTCCTGTTATG[A/T]AAAGGTATGTATCATTGTATTGCTTGTTCTTGTAGATTATGATCACTTTCAATTTTGCCCCCACAGAAAGTGGCACTTAACTGAAATTGTTTCCTCTTGT
CP32_scaffold000040_1036323	1	110.168	40	1036323	0.39	0.238	TCTGTTTGTATGCCTTGGCAGCCATTTCAGTTTTTGCACTAGGGGCATTCCTTACGTGGTTGTAAGCTGCAGTTGTAACCAAAGTCGGATTGGGTGGGGT[T/C]TGGGGCCGGCCAGGAGGAATAGCAGTRGCAGACTCGCTGATGGAAGATTGCTGTACTGGCAAATTGCCATAAGCTTGGCCCTGCCTAGTAGGCAGGTAGT
CP32_scaffold000040_1036350	1	110.168	40	1036350	0.39	0.238	CAGTTTTTGCACTAGGGGCATTCCTTACGTGGTTGTAAGCTGCAGTTGTAACCAAAGTCGGATTGGGTGGGGTYTGGGGCCGGCCAGGAGGAATAGCAGT[A/G]GCAGACTCGCTGATGGAAGATTGCTGTACTGGCAAATTGCCATAAGCTTGGCCCTGCCTAGTAGGCAGGTAGTAGACTGGATACTGCTGCTCCATCTGAT
CP32_scaffold000040_1037279	1	110.168	40	1037279	0.39	0.238	TTGACACCGAGTCCGGAGAAGGAATATCAACAAGTCCACTTGATTTCTGCTGCAATTGGGGGGCCAGAGACTGTGGCTGAGGTGGTAGTGGTTGCCGGTA[T/A]CCGACTGGCGCCCCGTGGTCCGATCTTTCATCATCGGAGATCACCCGGTTCGTATAATCTCCTATACATACTCCGGCAGCTGAGCTCACAGGTATTGCAG
CP32_scaffold000040_1048672	1	110.168	40	1048672	0.39	0.238	TAGAAAAAGGCATTAAATGAAATGATTTAATTGAGGGTTTATTAGGGAAAATGATTTAATTAATTATAAGAGCAGTTGGGGTTTGGATTTGGCAGCTTCG[C/G]AGTTCCCACTCCTCTTTACCGCCACGCGCTTTTCTATTCAAATTTCGTAAGGGATTTGGTTTATCAACTTTCTCTCCATACCTACCTTTTCTCTTCCTTC
CP32_scaffold000040_1079668	1	110.168	40	1079668	0.39	0.238	TGATGAAGAAGCTGCTGGTTGATTTCCATCAGAATGTTTAGCTGCCTCTGCAAGGAGGACATCGAATTTGGTAGCTTTCTGTCAAATCGCAATGCTGTTA[G/T]TAAGCATCTCTTGATGCAAGTGGAATTGATGTGGGCAATTTATTCTTCTGTGGAGGGCTATGTGGATAGCTAGCAGCTAGAGTCTCTTTTGACTTTAAAC
CP32_scaffold000040_1079821	1	110.168	40	1079821	0.39	0.238	GAGGGCTATGTGGATAGCTAGCAGCTAGAGTCTCTTTTGACTTTAAACTCTAGATGTGAGAGGATGGTTATTAGAAATAGAATAGCTTGGGATGTCAATG[A/T]CAATAATAGAGCGCCTAGTAGGTTGATTCCTTATGTTTGGCAAATGGGGATAGATCTCACATGCTTCTATGGAATGTTTTCTTGATCACTTTACCTAACG
CP32_scaffold000040_1089244	1	110.168	40	1089244	0.39	0.238	GTTCCATCATCCTATAAACAGTTTTAGCTTTACTCACGAGATTCTCATCTCTTAAAACCCTGAGAATCCTATTACAGTTCTTGACATCAGGCAGCAAACC[A/G]TTCCGAATCATTTTATCAAAAATCAACAAGCATTCATCAACCATTGATTTCTTCGTGCATATCAGCAATAGAATATCAAGAAGCTTAATTGAAGCCTCTA
CP32_scaffold000040_1113250	1	110.168	40	1113250	0.39	0.238	ATCTTAGATTTAACCTCCGTCAGCGCTCCGGCCGATTCGCTACCGCTGCTGCTGCTGCCGTACGTCAGGACACCGCTGCTTGGACTCAAGCTCCTCTCGC[C/G]CAAGTCGAGCCTGCCGCGGAATCTCTCTTCCATATTTCCATAGACGTGTCAGACGCGCCGGACCTCGCTGCTTCTCACACGCGTGCTGGTCAATACCTGC
CP32_scaffold000040_1035282	1	110.168	40	1035282	0.39	0.238	AGAGAATGGAAGATGTGGATGGAAACAAGCTAGTGGTGAACACCCTTCTAAACACCAGCCTGTTGAACATGAACCATAGCCTTTCAAGCAAGCCACTGAA[A/C]ATGAGCATTCTTTAATGAGGCTGCGAGAATTCAGGAACCTCCCCAAGCTGAAAAGGAAGCCTATGATTTTTATTTGTTCCGCATTCAGTGAAGGAGATGC
CP32_scaffold000040_1019130	1	112.601	40	1019130	0.36	0.203	GAGAATCAAAACTCAGTAGAGTCAGAGTGGTCACTAAATCAAGGCCTCGGCAGCCATCCCAAGAAAAGCAAAAGGCCCAGCTCCGTCGTAGAACCAAAAT[C/G]GCCGAATTTCATCAAAAGCAGATTAAATTTCAAATTTTGAAGCCATTTACATTAGTCTTCTTCCTTCTCGAGACGCACCAAAAAAGAAAGGGGCAAATAA
CP32_scaffold000040_998332	1	112.601	40	998332	0.36	0.203	CGTTACAGTGATGCTTATAAACAGCTCGAAGGAAGTGATAGCGCTGCAACAACGGTCCAATATCGCCACCACTTTGCTGGTTGGTAGCGAATTCAATAGC[G/A]TCGCGATGGAAGTGATCAAGCTCAGCACGTATAGCCTTGTGAAAGAAGACAAATATGAGAATCGGAGATTCCGCAGCGACAATTCTGGAACATGATTCCA
CP32_scaffold000040_927291	1	112.601	40	927291	0.36	0.203	GTTATATGACACTCCATGCACCCCTTCATGTGATTAATGTTCACTTATATCAGAACGCCATATTGCCAATGCAGCAGGGTGGGATGATTTCTAAGGAAGC[T/C]CGAGCGACGCCGTTTAGCCTCGTTGTCACTTTCCCCGCCGGCGAATCTGACGGCGAGGCTAGAGGGTATCTGTTTTTGGACGACGATGAGCAGCCGGAGA
CP32_scaffold000040_889883	1	114.273	40	889883	0.35	0.203	GTAAAGTCTGTGGAACGCCATTCACTAGAGGTTTAAGATCTTGTGTGCTCTCGTTATTTGTGATCATCTCCTGAGAAGAAAGTGGTGAAGAGGTCTGCAA[G/A]CTAGGGACTCCCTGTGAAGCTGCACGAACAACAGATGGCATATGTGGTGGATATGCAGATCCATTTGTCATAGATGTAACAGTATTTGGTTCCTGATAAA
CP32_scaffold000040_868986	1	114.273	40	868986	0.35	0.203	CTGAAAAGATGTCCAAAATAAAATGGTACCATTTCATATCCCTCTCTAAATTTATTGTCATACGTACCTATAATCTCAACATTTATGTTATCAAACCTAC[T/A]TACAGAAATAAACTCAAATTTTTCTTTGTTTTGTCAAATTAGAATAAAACCTTCACTTGATTTAATAAATTTCCACAGTTAGCTGCTAACATCAATACAA
CP32_scaffold000040_868698	1	114.273	40	868698	0.35	0.203	GAGCAGTTTTTCCTGCTTCTTTCAAGGCAGTCACCAAAGTTGGTTGTCCAAATGCTGCATTGTTCGTGAGTACCTAAATGTGGAGTCATACTCAATTGAC[A/T]TTCACTCAAGTGCTGTAGCTAGCATGTCAATCTTCTTGTTCATGTCTGTTGGAAGATGATGATTGCACTATTTCAGAAAAGCAGCTTCTGTTTTGATTTC
CP32_scaffold000040_794560	1	114.914	40	794560	0.37	0.226	CTTCAATCTAGCAGCTGATTCTGCATCCAAGCCTGAAGAAATGGAAGCAAATGCACCAGAAATTTGTGCACCAGCTTGAATAGTGCAACCCCAGTACCGT[G/A]ATGCAGACTTCACAGAGGCAGGACTAGTTGGGTCCATCACTATGAAGCAGCTAAATCTTCTTGGCTCTGCAATTGCAGAAGATCCTTTCTGCACCATGAA
CP32_scaffold000040_774621	1	114.914	40	774621	0.37	0.226	GAGGCAGAGCACTGGCGCTACCGCTACCGCTACCGCTGCCGCCWACATTCTCCGATGGCGAACTGACACGAAGACGCGATTTGGATCAATTAAAGCATTG[C/A]ATGAAGTAAAGAGGAATGGAAAAGGAAATTGCAGCGTTGAAGGTATTGTAGGGTTTGGAAATGGAGGCACTGAGAGGTCATTTTCTAATAAAAAATTTAA
CP32_scaffold000040_774564	1	114.914	40	774564	0.37	0.226	GGCTTGTTCAATCGCGGTGGAATTCAGGCTTTCTGGTCGATCCAACATGCAGCCGTTGAGGCAGAGCACTGGCGCTACCGCTACCGCTACCGCTGCCGCC[A/T]ACATTCTCCGATGGCGAACTGACACGAAGACGCGATTTGGATCAATTAAAGCATTGMATGAAGTAAAGAGGAATGGAAAAGGAAATTGCAGCGTTGAAGG
CP32_scaffold000040_691772	1	115.232	40	691772	0.36	0.203	GATGGAGGAGGGAGCACGGCGGCAGCAACGAGAGGGAGACTGGATGCACGCCCGCCCGACCCAGCTCGATTGATTG-----TGGATCTTGGCCGTATGAT[C/T]TGAAGACTTTGTTCCCACTGAGACTCGGGCGCAGGATGAAGGAGTTGACCCTGCAGCAGAGTAGCAGAGCCCAGAAGCGCTAGCAACAGCGAACCAGCCT
CP32_scaffold000040_675723	1	115.232	40	675723	0.36	0.203	ACCGCCAGAATGTTCAGGTACTTGAACAGTATGAATGGTGGCTTGCCAATGGGCATGTCAAGTACTGAGCTTCTCACTTGTTGGCGAAACAGGTACAGGG[A/G]AAAGATCGTCTCGTCGTTAAACACGTAGCGGAGCAGCTGGGATTGGATGGTTCCTACATTCCTCGTACCTATATTGAACAGATTCAACTGGAAAAGCTTG
CP32_scaffold000040_757296	1	115.232	40	757296	0.36	0.203	AATATATCCTTGCCGTTTTCTTTTTCAACCTTAACACAAAAGGGCATATTGCTGCGATTTTCTACTTCAAATTCTGAACCCTATCACCATTCGATTGTAC[C/T]AACTGTGAAATCCTGTTCTTTGTTTTTTTTTTTTTTTTTTTTTTTTTTTCCTTTCAGAATTTATCTAATGGGTCAGTCAGCTGGCGCTCATATAGCTGCC
CP32_scaffold000040_679791	1	115.232	40	679791	0.36	0.203	TCCTTTTTCATTTTATACCTGCATTAATATATAATTTTCTTCAGTAAATAGATAGCTTTATTGCAGCTTTTATTGATATCACTTGTGAAATCAAGAACGA[G/A]TGGTATGACCCACTTCTGTTATATGATATGTGACATTCCTTCTCTTGTCATTCTGTCTTGTCAGCTGCAAGATTCTTTACGACACATCATTATGAACTCT
CP32_scaffold000040_691747	1	115.232	40	691747	0.36	0.203	TATCCGACACGCAAACTTTGATGGCGATGGAGGAGGGAGCACGGCGGCAGCAACGAGAGGGAGACTGGATGCACGCCCGCCCGACCCAGCTCGATTGATT[GATGAA/GA]TGGATCTTGGCCGTATGATYTGAAGACTTTGTTCCCACTGAGACTCGGGCGCAGGATGAAGGAGTTGACCCTGCAGCAGAGTAGCAGAGCCCAGAAGCGC
CP32_scaffold000040_686441	1	115.232	40	686441	0.36	0.203	CAGCACAGATTTGCTTACTGTTGACTTTTTTCTTTCGATCATTCTGTTTATTCTACCCCTTTCTATGCAGTTATTTCACGAATACTCTAATTCTTCCTAC[G/T]ATAAATGGACCCACAGAGGGTCTTATGCTGCTCTATCTATCTCACTTTTTTACTGCATTTGTCGGTAAATTCCCACGTCTCTTTCGATTCTCCACTTTGC
CP32_scaffold000040_479594	1	118.695	40	479594	0.38	0.236	TCACTAGAAACTCACCAAACTACATCAATTGAAAGAAAATCACTGTTCTAACTCCAATAAGCTAGGTCACAATTTCCAGATAATTTATCCTAATAAAAAG[C/T]GCAATCCAACTTAACGAGCAAAACAGCAGCAGAATTTAGGTTATCTCGAACAAACATTCAAATGAAATAGAAACCTTTTCAGAGTAGAGGCAGGCAATAC
CP32_scaffold000040_405848	1	118.695	40	405848	0.38	0.236	CGTGATTGTGTTGGCTACATCATGTATCGTACCAAAGACTCCGCTGATGCTGCCATGGCCGCTGCCCTCGATCCCTCATTCGGCTTCACCATTGATTCCA[A/G]AAAGGTACCCTTTTATTTTTCTGCCCTTCTGAAGTAGAAAAGGCTCTCGGCGAAAATATAGAGTAAATTGGAAGCTCTCTTCTGATCATTCTTGTTGGGT
CP32_scaffold000040_483913	1	118.695	40	483913	0.38	0.236	AGAAAAAAAAAATAGAGAACTGATTTATTTGGATTGAAAAAAAAAAAAGGCAAAATTTTGTGATTGGACAGAAGGATTGAATTGGTAAACTAGTAAATGC[T/A]GAGAGTCTTTGTTGTGGGAAGTATTCAATTTGTAAATGGACGGTAAGGTGAGGTGGCGCTGCCACGTAAGTGAGGGCAAGTTGAAGGTTTATACGTGGAA
CP32_scaffold000040_406100	1	118.695	40	406100	0.38	0.236	CGCATTCCTATATTGAAATTTTGAACTATTCCTTCATCTACTTTCGCAAATTTCTCAACGTCCATCTGAATTTAGGTCTTGATTTTGCGTGCAAAACTCT[A/T]AACTGGCTAGGGCTTGAGACTCAATTGGATTTGCTGCTCTACTAGTTTTCATTGTGAATGGTGAAATTGAGGACATTTCCACAGGTTCAGGTATTATGGG
CP32_scaffold000040_435764	1	118.695	40	435764	0.38	0.236	GAAGCACTTTCCGGCCGGTCATTCCGAGCAAGAAAGGCTGATTGCTGGCGGTCAGGTACTTGCCGTAGCAGCTTTTGAGACGGATGATCGAGTCAGAGCT[A/G]GCGCCAGATGCAAACTCGACGGACCAGCGAGCAGTTTTGGAAGATCCACTACGGTCTTGGTTAACCGACTCCTCGTCGTTGTCGGCGACAAGGTACTTGT
CP32_scaffold000040_479342	1	118.695	40	479342	0.38	0.236	TAGAGAATGTACAAGCGTGCAGTTTTGGTTTCAAAAACAGCAAGAACACGAGGGGACTTAATGAAAACTGGAAGGCTGCAGCTTCATGATGAAAAATTCA[C/A]ATGCATTTGCAATATCTCGATTCGCTACRTATCCTACACCACATAGCTCTCTCAAAGAAGAGATATTGAAAAGCTTCACTCTTTTTCCACAACTACTAAA
CP32_scaffold000040_479371	1	118.695	40	479371	0.38	0.236	TTCAAAAACAGCAAGAACACGAGGGGACTTAATGAAAACTGGAAGGCTGCAGCTTCATGATGAAAAATTCAMATGCATTTGCAATATCTCGATTCGCTAC[A/G]TATCCTACACCACATAGCTCTCTCAAAGAAGAGATATTGAAAAGCTTCACTCTTTTTCCACAACTACTAAATTATCGCTGCCATAAATGAAAGACGTGCT
CP32_scaffold000040_543920	1	118.695	40	543920	0.38	0.236	GCCGCATAAAAAGTATCCCTTCCAATTCCATCAGCAACAGGTGTTGCAGCAGAAGCAGCAACAGTTCCAACAGCCCTTGATTGCTTAGAGCAAGGTTGTC[T/C]CAAACAAACCAACCCAATTCGGATAGAACATGAACTAGGAACCAATAAGTTCGAATTTTTGAATGAGAAAAGCAGCTTAGACGATGACGCTAATCTCTCT
CP32_scaffold000040_402298	1	118.695	40	402298	0.38	0.236	AATCATATAATAAAGAAAGAATCTGTTTTTGTGGACAATGGCAGCTCAAACTCTTATGGTTCATATACACTCACGTCCTTCACTTACATAAAATTGTTAT[A/T]AAAAAAACAGGAACTTCAGCAGAAAGTCTCTGTGTTGGTGGAACTCCATTTTCACGTGAAGGAGAAAGCTTTTGTTTTTACTTTTCTTGGCAGTAAAAGA
CP32_scaffold000040_516829	1	118.695	40	516829	0.38	0.236	CCCTTTAAGATTCCCATCAGGACACGAAGATTCACTCCGAGCAACCACCGGCTGCAAGATCGGTCCCGGACCCGGACTCGAATTTGCCACCTCTACATTT[T/C]GTTTTCTTCTGATCAGATATCTCTGGATCAAGAAGAAGAACAACGTGGAAATCAGAGCCGTACTCACTGCAGTGACAGCCACAGCCGTCGTTATGGTCCT
CP32_scaffold000040_368019	1	119.702	40	368019	0.37	0.203	ATTGAGGCCATCTAAAAATCATAACCCACTAACGAAATTAAATTCCCTCTAGTGCACAATGGAAGCAAGAAATGGACCATAGGCGCATTACTTTCTAGTT[C/T]AGTGCTCTAAGAATGTATACAATGAAAGAAATCACTTAGGATGTCTTGCTGCTCAACAGCTAAGCCTACAGCTCCTATCATGAAATCAGATCAGATTGAC
CP32_scaffold000040_332262	1	120.033	40	332262	0.38	0.236	TAACTGCACTAATAGAATAGAATCGGTCAAGTGATTGTTTCTATGTTAAAGAAAAAGGAGCTGCAGTAAAAAACAATGGTTGGATAACTTCAGCAAAAAC[TAGAGAGT/TAGAGT]TTATGGAGAGTTATAGAAATCTGTCAGTCAGAAGTAGCAGTGTCTTATTCAAAAATGAAAATCGGGCCTTTTCACACTCCCCCTCCCTTCATTGTTCCAT
CP32_scaffold000040_326144	1	120.689	40	326144	0.39	0.274	GAATGGGTAGCAGAAAGGGGAGGAAATGATTCCAAAACTGAGCTGGTATGGGTTGGAAAAGGAAGATGGATCCAGTTTCAGGATTGGTTTTCAAATGTGT[G/A]TTTGAATGGATGCAGCTTTGTGTAAATTCAAGTACTGAAAGCATGTTTTAAAGGAGTAGGACAAAAGTAGATATAAAGAGAACACAAAGATAAGAATATG
CP32_scaffold000040_320343	1	121.33	40	320343	0.38	0.236	TTTCTCCTTCACTTCTCCCCTTACAGTTTCGGATAACGCCCCTCAATGGCCGCCTCTACTTCCATCTTCTCACCCACCGCCGCCACCGCTGCCGCCGTCA[TCTCCTCCTCCTCCTCCTCCTCCTCT/TCTCCTCCTCCTCCTCCTCT]ACCCACCGACCACTGTTATACAATTTCCCCTCAAAGATCACGACACAATTCAACAGACCCACCACCCGCATCCTCGTCTCCTCCTCCTCCTCCTCCTCCT
CP32_scaffold000040_320590	1	121.33	40	320590	0.38	0.236	CCGCTGCCGCTTCGAAAAACGCCGCCGAGGAAATCGTGTTCTTCGACGGGGGCGCTCACTATGGCGACCTTGTAGCTAACCTTCTTCTGGGTTTTACTCT[T/C]CTATGGCTGCCCTTAACTGTGGCCGCAGTTTCCAGGGCGTTTAACCTCAGGTACAGATTCACCAACCTGCGGGTCACGGTCATTTCAGGACTGACGGGTG
CP32_scaffold000040_253265	1	123.268	40	253265	0.39	0.238	TAAGCTAGCAATCCCAAACTCTTGAGGCATGTGGTTGGCAGTATCAAAACAGCAGCCAACACCATGTACATCTGCTTCCCTTCAACACTCACACTCCCAA[A/C]TTTGAAACCCGAGCTTGGAAAAAGCTTCTGTAGATTATCACCTTCTAATATCAAGAACTCAACAGCCACCAAATACAACTCCATGTATACAAAAACGGAC
CP32_scaffold000040_98416	1	124.496	40	98416	0.36	0.203	CACTCAACAGTGGGAAGGTACTGGATGGATTGCCGCCAGTGGTACCCATAGGACCATTGCTGCCATGTGAGTTTGAGAATCCAGAGGGGAGGTCTCCCAT[A/C]AAATGGCTGGAGAAGTTACCTCCCAGATCGGTGGTTTTCGCGAGCTTCGGCAGCCGGACCGCCGCTTCAAGAGAGCAAATCAAAGAGATCGGAATTGGGT
CP32_scaffold000040_37171	1	125.103	40	37171	0.35	0.203	TATCGGCCATGTTGGATGAGTGAACAACAGAGCCAAGAAATGCAGCAACCAAGAAGCAAGCAACCCCAGGGAAAAGAATCTCGGCTTTGTTAATCTTGTT[A/G]TCAAGAAAGTAATTCACAGTCGTTCCTTTTACCCAAAAACAAAAACAAAACCAGAAGGGTGAATCTCATAAAACTTCATACACATATTGAGTAACAAAAC
CP32_scaffold000144_136961	1	125.41	144	136961	0.33	0.203	TATTAGGTTGTTCTTAGACTGTTTCTCAAATGACAGGGCAGTGTGATAAGGCGGTGAAAGTAGTGAAAGAAGGTGGCAGCGTCGTGGCGCTGACAGGCGC[A/T]GTGACAGAGCCTGGTTTCAGATTTGTGGTCACTTCAGATGGAGCTGTTCTGAAGAAACTGAACCCATTCCTGGAAAGCGGGAAGGTGAAGCCGATCGTGG
CP32_scaffold000144_43491	1	125.41	144	43491	0.33	0.203	TTTCCCCAGGCTTTACGTGTTCACCAATAGAAAGTATTTTAAAGGTGAAAAAACGCTGCAAAAGTCAGATTAATGGTTGGAAATGTGACTTCTGTAGGAT[G/A]ACCTAAAGTTGGAAAGTCTGGCTGCAGCTATTGAATTTTGTCGAAGGTTCTGTGTTCTCTCCCGAAGAGAAGGGGATAATTTGGGTAGGAGATCAATCTG
CP32_scaffold000144_111978	1	125.41	144	111978	0.34	0.203	ATTGGTATTCAGCTCTTCTGATTACTGGGTACAATGTGTTTGATCTAATTGGGAAGTATCTGTCGTCGGTTTATGTGATCGAAAACCCGAGAACCGCCTT[T/C]GGCGGCTGCATCGGGAGGCTGGTGTTCTATCCCCTGTTCTTGGGTTGCTTGCATGGTCCGGAATTTCTTCGAAGTGAGGTACCTGTGATTGTTCTTACAT
CP32_scaffold000144_216608	1	125.716	144	216608	0.35	0.203	TTATGTTCTCTCAGACGTGAGGTGAAGCCGCGGCAGAGGCAGCATCAGCAGTGCCCTTACTAAGGCTTTTGCCTCTTTCAGTTCGGCTGTTATCAGCAAA[C/G]TTGAGGGCAGCCAAATGGTAGCCTTTGGCCTTCTCCTCAGGGGTCCACTCCGACAAGTAATACTCTTCCTCGGAAGCTATCTTGGAGGAAGCTGGTCCGG
CP32_scaffold000144_237902	1	127.286	144	237902	0.36	0.203	TTTACCTCCGCCGTAGCCGGCGATGTTTCAGAAGCTCTCAATTTCAGCTTGAGAAACTTCAAATTGGTCAATTTTGAGGCAAAAACAATGCCACCGTCGA[G/C]CAATTTTGAGCAGCATCTTCCTCCAATCGTCTTGGTCCATGGAATCTTTGGGTTTGGAAAAGGGGTCTGTAATTTATGGCAAAGGATCACTTTCGATTTC
CP32_scaffold000084_331005	1	127.286	84	331005	0.37	0.203	TCATGGCGTCCAATCCCTTACTCCTCCTATGCAAGCCAATGGACAGTCGCCACGCGTCGAGTGCTGCCTCCGGGAGAAGACGAGCAAAGCACCATTGGAG[A/C]GAGTGAGCCCAGTAAGGGGTGCATCGTGGCTCGTATCCAATTCTGTGAATTGCAGCACTCACATAGTCATCGGCTGATGGAATAAACAGCGACGCTCTGC
CP32_scaffold000084_338245	1	127.286	84	338245	0.37	0.203	AATTTACGCATGAGGGTTGAGAATCAACAAGCAAATCACTTCATAACTGGCAGAATCAGGAACAAAGAATCAATCAAAGAGCAAAAGAAAGAAACTCACA[G/A]AGTCATACAAACAGCAGCAAAAGCTATCGCGACGTAATCGCTGGGGCAGCCACCTTCGACGGCACAAAGCGCCATCTTGCTACTGCTTTTGCATCCGTTC
CP32_scaffold000144_277661	1	127.286	144	277661	0.37	0.203	TATCTAAATTTCAGTGGCTCTGATGGCATCCTTACGTTCAATTTGGTTGCCACATAAGGCCCCCTTCCCAATATCCATCTTGCACTCAGACCCGGATCCG[A/G]ACCCTGTGTCAGTACAACATCGCTGCATTCGCCCGCGATTTTCCCTCTCTTCTGCTGCGCTTCGCTCGAGCACAGGTCAGTTTGACTTCCCCTACGCCAT
CP32_scaffold000144_286209	1	127.286	144	286209	0.37	0.203	GTGTGTTCATCTAATAGAAATTGTGTTTAATTTGGTGCAGTGTGAACATCTTAGGATGGACGGTGATGATCTCCGTTGGAAAAAATGCAGCGATAAGGTA[C/T]ATACGTAAATTAAATAATTGAATAATTGCATTTTGATGCAAAGAATTTAAGGGTTTAAGAGTCGAAAATGTGTGCAGCGTTCGAGTGTCGAATGAATTGG
CP32_scaffold000084_339825	1	127.286	84	339825	0.37	0.203	CAATGCCATCCTTTCTGCAACAACGAAACGTAATGGTTTGGCAAATGTATGTGAGTGAACCATAACGTAGCGAAGAAGAGAGCTGGAAAGAGGAATACAT[GC/GAC]TAACCTGCTTTCTTYTTGGCAGCTTCATATTTGTTGGAGTTCCTCCTTCTTTCTTACTATTAACTCGTGCCCTGTTGAAGATCACTGTGATCCCTTCAGC
CP32_scaffold000084_339841	1	127.286	84	339841	0.37	0.203	GCAACAACGAAACGTAATGGTTTGGCAAATGTATGTGAGTGAACCATAACGTAGCGAAGAAGAGAGCTGGAAAGAGGAATACATG^CTAACCTGCTTTCTT[C/T]TTGGCAGCTTCATATTTGTTGGAGTTCCTCCTTCTTTCTTACTATTAACTCGTGCCCTGTTGAAGATCACTGTGATCCCTTCAGCTGGAGCAGGATGTTT
CP32_scaffold000084_347505	1	127.286	84	347505	0.37	0.203	CAGCATTGCCAGCTAACTCGTCCGGGCAGTCCACAAACATATCGTCTTTTGCAGCATCTTCGACTACTACAGTACCATCAGGGTCATCTTGTCCCGAGTT[C/A]TCTGCACCTTCAGTAAGAGGAGCCACTGGCGACAATGTTGATCCCTAAACACCATGTTCAAAACAATTTTATCTTCAAAACATTGTT^TAAATTTCTTCTC
CP32_scaffold000084_347592	1	127.286	84	347592	0.37	0.203	CTTGTCCCGAGTTMTCTGCACCTTCAGTAAGAGGAGCCACTGGCGACAATGTTGATCCCTAAACACCATGTTCAAAACAATTTTATCTTCAAAACATTGT[TTAAA/ATAAT]TTTCTTCTCTAATCGACAAGGAAAATTCATATTAAGACATTTCTGCAGCGTCAACATGTGAATAAATGCTAAACTAACCTGGTTCGGCACAGAAGGCGAA
CP32_scaffold000084_356810	1	127.286	84	356810	0.37	0.203	TATAATAAGCTTAGAATGCATATTGAATCGTCGACTTTTGTGCAGCCCCAAGTTACCATCGTACCTGCAAGATACGATCATAAAGACATAAAACAAACAC[GTCA/ATCG]AGACTCSTCTTCGTGTCTCGTGCCTGTCATTCTTGTTAAAACAGCTCGTTCTTGTTAAACCACATCAAGCAGCCATGAACATGTGAACTACTTTGTCATA
CP32_scaffold000084_356820	1	127.286	84	356820	0.37	0.203	TTAGAATGCATATTGAATCGTCGACTTTTGTGCAGCCCCAAGTTACCATCGTACCTGCAAGATACGATCATAAAGACATAAAACAAACACG^TCAAGACTC[G/C]TCTTCGTGTCTCGTGCCTGTCATTCTTGTTAAAACAGCTCGTTCTTGTTAAACCACATCAAGCAGCCATGAACATGTGAACTACTTTGTCATAGCTTACT
CP32_scaffold000084_364226	1	127.286	84	364226	0.37	0.203	AATGAAGCGGCGCGATCAATGTTGGGTAAGAAGCACGCAGCATTAAATTTGCAGCAATCAATAGGTTTAATGCTTATCTTGATTGTTAACATGCTTAGTT[ATT/AT]GGGTTTTGGGTATTCTAAGGAAGGAAGGAAGGAAGGTCTGACTTGGAAACAATGCAATCCCCGACTAAGAAACAATGGATAAACACTAAACAGAAGGTAT
CP32_scaffold000144_293279	1	127.286	144	293279	0.37	0.226	GCTTGGTTTCTGCATTATGGTCAACAATGTGCAGCCGGTTCTATCCGGTTTGGCTTCTATTTTTGTTCTTSAGCCGGTTTAAAATGATTTTAAAAACAAT[T/A]TTTTTTTAAACCGCTCATTATCTTCATTTTTAAGTAATTGATTTGAATTAGTATGTGTTTGTGATGGAAATTAACTGCAGGAGTGGCCGTTGGAGCTGGG
CP32_scaffold000144_293249	1	127.286	144	293249	0.37	0.226	GAGACAAATTGTGAAGGACCTAACTCTTTGGCTTGGTTTCTGCATTATGGTCAACAATGTGCAGCCGGTTCTATCCGGTTTGGCTTCTATTTTTGTTCTT[G/C]AGCCGGTTTAAAATGATTTTAAAAACAATWTTTTTTTAAACCGCTCATTATCTTCATTTTTAAGTAATTGATTTGAATTAGTATGTGTTTGTGATGGAAA
CP32_scaffold000084_275672	1	127.286	84	275672	0.37	0.203	TTTCCGACGGCTCCTCATGGCAATCAGGCAACCCAAATCAAGTCTGCGGAAGAGTAGTAAACAACTTAATGAAAATGTCCGGATTTCTCTTAGAACAGGG[G/A]ATGCCTCTGTTTCTGACCGAATTCGGAGTCGACCAAAGAGGCACCAACGTCAACGACAACAGGTATCTAAGCTGCTTCCTGAGCGTGGCAGCCGAGTACG
CP32_scaffold000144_293385	1	127.286	144	293385	0.37	0.226	TTAAACCGCTCATTATCTTCATTTTTAAGTAATTGATTTGAATTAGTATGTGTTTGTGATGGAAATTAACTGCAGGAGTGGCCGTTGGAGCTGGGTGGCA[G/A]GCTGCCGTGGCTTATGTGAATGTGGGCTGTTATTATGCGTTTGGGGTTCCTTTGGGCCTGCTAATGGGCTTCATGCTCGATTGGGGTGTTACAGTAAGTC
CP32_scaffold000084_385239	1	127.286	84	385239	0.36	0.203	GGAGAACTGGGTTCTTCCATCCTTGATGAAGAGACTTGCAGCTTCTTGATTCTTGGTTAAGTAATATTATCTGCATATAAGTCAATTTTTTCAGATTGGT[T/A]CTTGCGAGAAATCCAGAGCAGCCAATGATCGGAGAATTGACTGGCATTGTCAAATCCAAATGTTGGATATAACTTTCGATTATTGTATTGGTGTACGAGT
CP32_scaffold000084_485759	1	129.181	84	485759	0.36	0.203	GCTTGTTGTTTATGAGCAGATAACACGCCGTCGTGCAGCAGCACTCCGATATGGCGTCCGAACGCCGTCGAGACGCCGGCGGTGGAGCCATCGCCGGAGG[G/T]AACGAAGAAGCTGCTAATTGAGCTGTTTCGCGAGAGCTTTGATAGCGAGCATGGAAGAACAATTGGGACTGCAACGAGTAATGGTCACATTGGGGTGGTG
CP32_scaffold000084_703976	1	129.488	84	703976	0.37	0.203	TAAAGTAACATATTGCTATACATTTCGCTTCCATCCCTGTGAGTAGCATCATAATGTTAAGATCAGAGCAGCAACAAGTTTGAATGAACTAGAGAGTGAG[G/C]TAGAAGAGTACTCCAAAACAGCAAAGGAAAGTAAGTGGGGGTGGACTGTGTGGAGGCAGAGGAGACCACAAGCGCATATTTCCAATTATACCTCAGCTGC
CP32_scaffold000084_702635	1	129.488	84	702635	0.37	0.203	CAATAGACCAGAGATTCATGTTTGCTCCCTTAGCTGTGTAATATAAAGAAAGTGAGGGCGGAGGCGGACAAAAGAATTGGTYGAAATGTTCCCAGCCGTG[G/C]CTGCGTGTGCGTGGTGGATGCTGCACGCAAATGGGAGCTTCCCAATCAAATTTAGTTCGCCATTTGGATGCAATTAATAAATTAATAAAAATACTCTTAA
CP32_scaffold000084_702616	1	129.488	84	702616	0.37	0.203	AGGCGGAGGCCTGGAAAATCAATAGACCAGAGATTCATGTTTGCTCCCTTAGCTGTGTAATATAAAGAAAGTGAGGGCGGAGGCGGACAAAAGAATTGGT[C/T]GAAATGTTCCCAGCCGTGSCTGCGTGTGCGTGGTGGATGCTGCACGCAAATGGGAGCTTCCCAATCAAATTTAGTTCGCCATTTGGATGCAATTAATAAA
CP32_scaffold000084_683493	1	129.488	84	683493	0.37	0.203	GCTGGTGCGGATTCAGTGATCAAACTGTACTGCCACTGAGAAGATCAAAGGAAGAAACAAGATGGCAGCCACTTGGTATCTGGGAATTGCTGTTTTGCTC[T/G]GATCATATGAAGGTCAAAGAATTCAATTTTGTCTCTTTTTCAATCTAATCTTAATCTTTTATCAATTTAAGGATTGTTGTTATACATAAATAGAAGCTAG
CP32_scaffold000084_631824	1	129.488	84	631824	0.37	0.203	ATCATAGCTAAATGGTCTAGAAGGGCAGTGATTTTGTAGTTTGGATTACTGAGAACGCCAAGCTGGCCCATCTTTAATTCAACCCACTTAAGGCTGCCAA[A/T]GGAAAGGTACAATAGATAAAAGAACAAGAGGTTCACATATCCGAAAATTTCCAAGAAATTGATAACATCTACTTCACTGGCAGCAAGCATGATTATAACA
CP32_scaffold000084_602551	1	129.488	84	602551	0.37	0.203	AGTTAGGTAATAAGAAATGAGCAGAATGTGTTGAATTGGATCTTAACTTCAATTAGCAACAAACTGCAGCTTACAATCAATTGTTTCTTTTGCCTCTTTT[A/C]TTTTCCTCCAGGTTATATCTAGTTGTAGCCTTGTGATCTTGATTCTTTATTGTAAAACTGACTCTTGTTTTATGTATATGTTTTTTTCTTATTCTTTTCA
CP32_scaffold000084_587872	1	129.488	84	587872	0.37	0.203	GCAGCGACCTGTCGCTTAAACGTTCCGAATCGGAATTTTCTTCGAAACGGAAGTTGGAGCAGTCGGACGTCTCGAGCTCGGCGAAGAAAGTGTCTGATAC[T/C]TCGCGTTTGTTTAGGTCGTTTGACAGTACGCTGAAAGTTCGATGGCGTTTTTTGGCTACTGCAGCGTCGGTTTGTTCTCGCTCTCCATCTCTTTCAACGT
CP32_scaffold000084_545619	1	129.488	84	545619	0.37	0.203	CGGTGACGCCGGATCCTTTCCGATTTCTAGCCATTACAGCGGCGGAAAATATAGCAGCCATCCGGCCAGGAGCCTCAGCAAAATAGCCCCTCGGCGCATC[A/G]ATCATTATCAGGTCCCATTCCTTCTCATAAATCTCTTCTGGAAGGTTGTGAAGCGCTAACTTACACTTTTCATTGCCCTTAAGAAACGCCTTCGAAGGCG
CP32_scaffold000084_533916	1	129.488	84	533916	0.37	0.203	CCGGCAAGAGGCTCAGGCTGAGAAAGTACACTGCTGCGGCTGTTGCTCCTCGATCAGCTCCGGTGTGCGCCGCCGCCGACCCCGACAGACCCCTCTGGTT[C/T]CCCGGCAGCACCCCTCCCCCATGGCTCGACGGCAGCCTCCCCGGGGACTTTGGGTTTGACCCACTTGGTCTCTGTAAGTATCCTTGAATGATGAAAATCC
CP32_scaffold000084_533789	1	129.488	84	533789	0.37	0.203	CGCGGTGGCGATTTCTTCTTCCAGGCAAGTTTTTTCTCTTCCTCCGCCGTTTTTTGCAGTTCTTTATGGAGCTTTGTTTTTTGCAGTTCCCAGAAGAATG[G/T]ATGCCCCAAGGTTTCTAATTTCCTAACCGGCAAGAGGCTCAGGCTGAGAAAGTACACTGCTGCGGCTGTTGCTCCTCGATCAGCTCCGGTGTGCGCCGCC
CP32_scaffold000063_192850	1	129.488	63	192850	0.37	0.203	CAAGAGAGCAAATAAATCTAGCAGAATGGGGAGTTCGGTGCAAGAAAATGGAGCTGCTTGAAGAGATCATAGACCCCAAATTGGAGGGCCAAATCGAACC[C/G]AACTCCTTGAGAAAGTTCAGCGATACAATAGAAAAATGCTTACAAGAGGATGCTGCTAATAGGCCAACAATGGCCGATGTGCTGTGGGACCTGGAGTATG
CP32_scaffold000063_201284	1	129.488	63	201284	0.37	0.203	TTAACTTGTGTCAAACCGAACTCCATTAACACAGAAAGTTTGAGGAAAACTTACTGAAATTGTGGCAAGCGCTTCTCTTGGAAAATCTCTGTGGAACCTT[C/G]TTTGCAGCTCCATTTCCATTCCTTTCTTATCTGCAAAACACCGTACGAATATGGCAATGGCCGTTCCTCCTTGGATTGCTAGCTGAATCCGCCCAATTTG
CP32_scaffold000063_291997	1	129.488	63	291997	0.37	0.226	ACCGCATCAGCAGCAGCAGCAGCACCCCCACCACTACCACCACCAACAACAACAACTCCTACATTTGCCGCTAATCCATGGCGGCGGCGCCCGAATCAAC[A/G]CAGCAGCAGCAAACTCCTCCTCCACAGTAATAGTCCGAGAGTACCGCAAAGGAAACTGGACACTCCAAGAGACAATGATTCTAATAACCGCCAAAAAGCT
CP32_scaffold000063_355626	1	129.488	63	355626	0.38	0.236	ATGTGAAAAAAGCTGCATTAATGGATGCCGATGTGCTTAGCAACGACGTAGAGAAACTCGCTAGAGGGATCACGAAAATCACTGAGGTCATAAGATTGAA[C/T]GAAGAGATGTCGAAAGGAGGGAGTAAGTCAAATTTCTCGGCCTCGATGAACAGGTTCTTGGGGAAGGCAGCTGAAGAAGTAGCAAGGATAGAAGTCCGAG
CP32_scaffold000084_728121	1	129.488	84	728121	0.37	0.226	GTATATTTTGCGTGGTTTTGGTAATCTTGTTAAAGATATCAATTTCTGAGCCCTGAGGCAGCATCAGCTCTCTGGTAATGATATCATATAGGTCGACCTC[G/C]ATATGTTCTTACTTGTTCTTACAAAACATACAGGTTGATCTTGGTTCTCTTCAAGATACTGTACCAACGGACAGAATTGTTGTTTTGGGGGGAGGTTGGG
CP32_scaffold000063_316661	1	129.488	63	316661	0.37	0.226	TGCAGCTTCCTGGATTAAAGCATGCTATTCTTATTGGTGATGAGCGCCAATTACCAGCAGTAGTTAGTAGCCAGGTATGCTCAATTGATCGTCTATATTG[G/A]CATTCCAATATAGTTTGTCATTGAAATCACACGTAATATCTAATCTTCTCTTTATTAGGTTTGTGATGCAGCTGGATACGGTAGAAGTCTTTTTGAACGG
CP32_scaffold000111_88897	1	132.045	111	88897	0.37	0.203	TCATGTGACTACGCTGCATGATGATAACCAGGGAGAATGCTTGGGCGTTGATCAAGCTAAGAAATCTGGTGACAGAAATCAAAATGTTATACTGACCGAT[A/G]CAGTGGGTGGGGAAGAAGGATGTGCTGAAATGAGAAGTTTAAATAAAGATACTGTTGTGGTTGGAGCTGTCACAGCTGCTCTTGGAGCATCTGCTTTACT
CP32_scaffold000111_172228	1	132.045	111	172228	0.37	0.226	CTTACACGTTGTGAAAGTTCTTGATTGATTCAGCTATGGCAGCTGGAGACTCTGCTTTTACAAAGAGACACATATATGAATTACAGCAGACCTTTAAGCA[T/C]AGCAACAAGTGTCGGATGGAGCCAAAATCTAAGCTCATTTAACCCCAAAACCATTATTAAATCAGCCACCACAACGCTCCATTCTGTAGTCCTTCAAAAT
CP32_scaffold000111_142679	1	132.045	111	142679	0.37	0.203	AGAAACGATTGCGACGGGAAGAAGCCTTGAGAAGATAATCGGTACCCCATTGGATGGCAGCTTTAAGATTTTCCATTTCACCRGCGGCTTGGGTCTCGGC[G/C]GGGTAAGCCAAAGCAGCCCATGCAAGAGTAGTGACGGTGAAAGCCATGGGAAGGCCGTACTTGACGTTGTCTCCAGCATCATAATACCCTCCCTCGAGGT
CP32_scaffold000111_128495	1	132.045	111	128495	0.37	0.203	TGCCAAGGCTTCCCAAATTCATTCAGTGCTTCTGTAAGTGCAGCTTCAGCTTTCTCCCATGTTTCCAAATCCCCAAGGAACTTTTCTGGCCTCTGCAGCA[C/T]AATAATGAATACTAATAAGACAAAATGGACAGATGATATACAAAGCAAACACTTCTACAAGTAAAGAATAAAGCCGCATTTAGAATGAGTGTTGAGCAGA
CP32_scaffold000111_156296	1	132.045	111	156296	0.37	0.203	GCGCAGGCAAGCGCCCAATGCTGTCAACTTTGTCTTGTTGCTTTGGGGGTGGCCTAGCTGCTCGTGGTAACAGTCTACCCTTCTTTTCGAACCACTCCGG[T/C]GTGAGCAGCGCCCGAAAGCCTAATTTATTGTAATACACTCTTCTAACAGTCCCTCCGGCAGCTTCCACCGCTGCCTTCGCCCTAACAGTGACCCTTGACA
CP32_scaffold000111_142661	1	132.045	111	142661	0.37	0.203	TCATGCATACCTCGACATAGAAACGATTGCGACGGGAAGAAGCCTTGAGAAGATAATCGGTACCCCATTGGATGGCAGCTTTAAGATTTTCCATTTCACC[G/A]GCGGCTTGGGTCTCGGCSGGGTAAGCCAAAGCAGCCCATGCAAGAGTAGTGACGGTGAAAGCCATGGGAAGGCCGTACTTGACGTTGTCTCCAGCATCAT
CP32_scaffold000111_365458	1	132.045	111	365458	0.37	0.203	CGAACCCTCTAAGCTCTCAGCCTACGCAAAGGAACAAGCGTCCACGGCCAACTGTTTTGCCTTCACCTACGGCCGATGCAGCTGTACTCGGTAATACAAC[T/C]CTTCTTAATAGTAATAAATCATTTTTGATTTTAGATGGAACATTATTGATATTATCTTTATGTACTAGGCGGGTGGAAACCTACGGTTGAATCTTCTGCC
CP32_scaffold000063_590500	1	133.3	63	590500	0.39	0.238	AGGTGAGGATGCAATCTTCCTTAGAAATGCAGGTCTTCAAGGAACGATGGACGGACGCTGCAAAGAAGGACAAGTGTTGGATYGACCGGTATCGGTAGTT[G/A]CCGAAATCGTTTAATGTTTCATCTTAAAGAATAAAACTGGAAGTGAAGGTGTTCCAGTCTTTCAGTAACAGAGCTCAAACACAGCCTGAGCATGCAGCTG
CP32_scaffold000063_1051265	1	133.3	63	1051265	0.38	0.236	ATTATTTGATCACATTTAGTTTTTCAAAAGAAAACTACATTGGTCACAAGTTACCTACAAATAAAGCTATTAGTTGGCAGCATCCATTGATGAGAAAGTG[A/G]CACCATTTTCRGCCATTCCAAATTCAAGCTACATAACAATAAAATCCTGGGACCATATTTACCAATTGTATAGGGACCGTACGAAAGAGAAAAAAAAAAA
CP32_scaffold000063_590482	1	133.3	63	590482	0.38	0.236	ATGTATCCTAATATGTGTAGGTGAGGATGCAATCTTCCTTAGAAATGCAGGTCTTCAAGGAACGATGGACGGACGCTGCAAAGAAGGACAAGTGTTGGAT[C/T]GACCGGTATCGGTAGTTRCCGAAATCGTTTAATGTTTCATCTTAAAGAATAAAACTGGAAGTGAAGGTGTTCCAGTCTTTCAGTAACAGAGCTCAAACAC
CP32_scaffold000063_1051276	1	133.3	63	1051276	0.38	0.236	ACATTTAGTTTTTCAAAAGAAAACTACATTGGTCACAAGTTACCTACAAATAAAGCTATTAGTTGGCAGCATCCATTGATGAGAAAGTGRCACCATTTTC[G/A]GCCATTCCAAATTCAAGCTACATAACAATAAAATCCTGGGACCATATTTACCAATTGTATAGGGACCGTACGAAAGAGAAAAAAAAAAAAAAAAAAAAAA
CP32_scaffold000063_780899	1	133.3	63	780899	0.39	0.238	TTTGTTAATATAGATTGCAGCATATGCGTACCAGGGGACCAACAGTTCTTCCATACAGAGAAGATATGTTCACAATAATTCCTTGATTCCTAGGAAGCAT[A/G]AGAGGAATGAAGTGACGCAACACATTTGCTGCCCCTTTTATGTTTGTGTCGATTACATTATCAAACATTTCGTCAGGAACCTCCCAAAACTTCAAATTCG
CP32_scaffold000078_735408	1	134.23	78	735408	0.41	0.329	CTCCTCCAGGCTTCCCCCTGCAACCATTTGCTCTTTAACATCGACGTGGTTTGTAATCACATTTTTCTTCACCAACGCTTTCTATTTAAACATTAATTTC[GAA/GA]AATTGGGTTTTGCAGAAATCAAGTAGCTGCATCGAAGAGATGGCACACACAATCATGCAAAAGATTGGCGCGCCTGATATAATTGGTATGCTCATGTTAT
CP32_scaffold000078_726081	1	134.23	78	726081	0.41	0.329	GCACAATCTGAGGCCCAAATTGCCTCACGACCCAATTCGTGATTCCAGCCGGCCTGCAACCTACACCTTCGGCAGCCCAATAACCCGACGCGACCCGCGA[T/G]CTGACCCGACCCGTGCCTCGACCCGAAACGCCTACCCACAACGTGGCCCACTCCTAGCCTACACGTGTCGACCCGCAGCTCCCTCGGCTTATTCAGCTCG
CP32_scaffold000078_701580	1	134.23	78	701580	0.41	0.329	TTAGAAGAAAATGGAAATGCCACAAGTAGCTCTTCCCTTGTTCACAGTGCTGCTTCTTTGTTTAGCATGCAATGCCCAACTTTCGTCTACCTTTTACGAC[TAAAT/CAAAC]TTGTCCTAATGCACTCACCACAATTCAAACCGTTATTAGGCGAGCAATTTCTCATGAACGTCGAATGGCAGCATATCTCATTCGCCTTCATTTTCATGAT
CP32_scaffold000078_735546	1	134.23	78	735546	0.41	0.329	AGAGATGGCACACACAATCATGCAAAAGATTGGCGCGCCTGATATAATTGGTATGCTCATGTTATGGTTCTTTTGTAATTCCTGTTAATTGAAGTGTACT[G/C]AAATTTGGTTATCCACAGTAAATAATGCAGCTGTGTACCATGRCCATTTAAAGATGTGGGAGGTTCCTGAACAAGAGTTTGATTACGTTATTGATGTTAA
CP32_scaffold000078_735589	1	134.23	78	735589	0.41	0.329	ATAATTGGTATGCTCATGTTATGGTTCTTTTGTAATTCCTGTTAATTGAAGTGTACTSAAATTTGGTTATCCACAGTAAATAATGCAGCTGTGTACCATG[G/A]CCATTTAAAGATGTGGGAGGTTCCTGAACAAGAGTTTGATTACGTTATTGATGTTAATATAAAAGGAACCACGAATGTGTTGCGTCACTTCCTTCCTCTA
CP32_scaffold000078_725973	1	134.23	78	725973	0.41	0.329	CCTGCAGCACTGAAACCCAAACTGCACCCCACGCCTGCAGCAACCCGAGAGCCCAAGGCCCAATCCATCTGCAGCGGCCCACGCCTGCAACCTGCTTCTG[C/T]AGCCCACGCACAATCTGAGGCCCAAATTGCCTCACGACCCAATTCGTGATTCCAGCCGGCCTGCAACCTACACCTTCGGCAGCCCAATAACCCGACGCGA
CP32_scaffold000059_973912	1	134.537	59	973912	0.4	0.325	GTCACCACTCAGATGCTGCTGCTGCTGCTGCTGCACTTTTATGCTTACTTTTGTTTCCCTATTCACTCACCAATTTACTTCCCTTTCTTTCTCTCTCGCA[T/G]TCACTGCAAATGCTGCACCCACACGCCCTATGCCTTCCTATCATTCCTATCCACTCACTCCCACAGTCTCCTCTCCCTCTCCCCTGCCCCCATCTCCCAA
CP32_scaffold000059_548298	1	135.468	59	548298	0.41	0.329	AGCACTTAGAGCAAAAACATAGGCATGTAAAGAGTTTGGGGTGAAGCACGCTAGACGCACGCGTGGGCCTTGATGTGTAATGAAGGCTGCGTCATGGGTT[G/A]TTGGATGTGCACTTGTGGGCGGTGATGGTTGCAAGCGTGGGCTAGACAGCTGCGACGCGTATGTGGACCTGGAGCCCTGCTACTGCATTGGGTTGCTACC
CP32_scaffold000059_592031	1	135.468	59	592031	0.41	0.329	TAAGGATTTCTGCCTCTGATATCTGTTCCTTTTGGCAGCAAGAGCTGGAGAATAGTTATCAGAAGCAGTTGCATGTGTTAGCACACAATTCAACCAAAAT[G/C]ATCCCTTGTCTAAAAGGAAAAAAAAGCTAAAACTAAAAAAGTCGCAGTCCGGGCTTAGATAATCAGATTATGAATAATAGAGACTAGACAGCAGCATACA
CP32_scaffold000059_675213	1	135.468	59	675213	0.41	0.329	GAAGATATGCTGCCCCAGAGCAATATATCATGAGCACTCAAACTCCATCCGCTCCCTCGGCTCCAGTGGCAACCGCACTTTCCCCAGTCCTATGGCAGGT[G/A]CGCAGCATTGTAAAACGTCCATGTGGCGATGCTAAAATTTCTAAGCTTTATTAATGGTTTTTGAGTTTGATGATATGCCATGGGCTTAACAGATGAACCT
CP32_scaffold000059_675046	1	135.468	59	675046	0.41	0.329	ATGTTCTCTCTAATTATGTAACCGAACGTATCAGGGGAGTGAGGAAACTTTATGGTAATTGATCCAAAATTTTCGGTCTCGGTAGTTTTGGTAGCTTTAG[C/T]CTGAAACTGCTGCTGTACATGCCTTTTCATATCAATTTTGTGTAATGATTTATGATTGTTCGCATTGAAGATATGCTGCCCCAGAGCAATATATCATGAG
CP32_scaffold000059_653447	1	135.468	59	653447	0.41	0.329	TCCGGTTCCTGCATAGGTAGTGAACACATTGCAGACCTAAAAAGCACAAAAAGTTGAATCAAAGGAAAAAAAAAAAGCTTAAATTTAGCAGCTTGAGAGA[AAGT/AAGAGA]GAGAGAGAGTCACGACATCTGAAGCCGGCCTCTTGGTGCCACTGTCGCTGCCTCCTTAAGGAAGGCAAAGAGTCGCGACCTCCTTAAGACAAAGAAGGCG
CP32_scaffold000079_40506	1	136.384	79	40506	0.4	0.329	ACCCGAATTAGCAATAGCGCAAGTGATATCAAACCGGGACCTAAGAATTTTGATGTCAAACCAGAAGTCGCTTCTAAATTAGATACAAGACCACCTCCAT[GG/CT]GATGTATTAGAGAAAGCCAGAGCTGCCATTGCTTCAGCCGAACGTGCCACTGCAGCAGCCCGAGTTGCTGCCGAGCTAGCCAATGTCAACCTTGGAGCAA
CP32_scaffold000079_582441	1	136.384	79	582441	0.4	0.329	TATAACGATACCGAATATGTTGCGTTGGATGGACTTTTTGAACATTCCGATGTGTACTCTGTTTTCTCGTGACGGCGGCGAAGAAAGCCCCGCCGGGGAA[G/A]TAGGAGGAAACAGCAGCAAAATTACCTTTTTATCCCTGAAAATGAATATAAAAAGAACACCCCACTTGTAAATCTTTTTTTCCCACCAATTCCATCACAT
CP32_scaffold000079_582123	1	136.384	79	582123	0.4	0.329	GCCGACCCTGATCCCGTTGTTCAGGATCTCGATTCCGTCATCCAGAGTTTCGCCGACGAGATCTCCCCGGTCTCCTCTCCGCCGTCGCTCCCGGCAGCGA[T/C]CGACGAGTCCTTGCCGGAGCTCGGGTACCTTCTCGTGGCCTCAGACGATGAGCTTGGACTCCCTCCGTCTGAGGCCTCCACCAGCCACGGCGGTGAAGCG
CP32_scaffold000079_433947	1	136.384	79	433947	0.4	0.329	AAAAGAAGTAAAAATCCAAAACCCCTCCAATGATCTTGTACGTCAAAGACTTCCCTCTGTAAAACACATCCATCCCATTGCTATTCAGTAGCAGCACCGC[G/A]TGTGCCGACGCCTTCCCCCCTTCATTTCTCAGGTCCATGTACACCGGGTGAGACCCATAAAGGTCCATGTTTAGATTTATGGCCGACGCATCCGTTGTGT
CP32_scaffold000079_335383	1	136.384	79	335383	0.4	0.329	AGTTGAACAGATGTTAAACGGGACAAAAAGGAGAACATATGCGCCTCACACACGCACAAGAGGTCATCCATATGAGCAGCTCACGTGCAAGTATAGATGC[A/G]CGACTCGAGGGAAACTCACGCTAAGGTCATGATATGTGGCGTGCTCTCATTGGTGCAGCCTTGGATCAAGTCAAATTGATAGAGGCAGGTGGCATATCGA
CP32_scaffold000079_277370	1	136.384	79	277370	0.4	0.329	TCTTGTTTGTGTTCAAGATGTGAACTTGAGCTGCTTGATTTTGATTTGTTTGACCAGATCTTGTTTTTCTCTTATATCTAATAAGGCTATACTCTTGTCC[C/G]TACTAACAGAGAGAAAAAAGAATCAAAAAGGAAGAAGATGAACCAGGTGGCGGTTCAACGGAACGTGTTTTCAGTGCGTGAAGAGATGATGAGAGCTGCA
CP32_scaffold000079_27447	1	136.384	79	27447	0.4	0.329	AAAAAAACTTCGCGAACCCAAGCCGAGCCAAGTCGCTGGAGCCGAAGGAGCCGACATTTGCAGCAGTAACACGCTTCACCGAGGGGTGCGTGCACGCATT[G/C]AGGACGTGAAGTGGGTCGAGGCGCGGGTTCGGTTTGCTGTCTCCGGCGTGCAGGTTGGTGCTGTTTGGGTTACGGGTCGAGGTTGCTGCAGGTGGGTCGA
CP32_scaffold000079_694041	1	136.384	79	694041	0.4	0.329	TAATCCCAAGCTTACCTTCTTCCTCAGCCGACTCTTCTTCGCTGCTTCTCGATTCTGAGCAAGCCTACGAAGAGTCTGCTATGAAGATTCATATGTTCTT[A/G]AGCATTAAATTATGAAAATGCAAAACAGAGAAGAGACAGAGCTTAAGAAATGACCTTCTGGTCAGCAGATTTCGGTTTAGATTGATCCATGGAATCCACG
CP32_scaffold000079_725026	1	136.384	79	725026	0.41	0.356	AGATACTATAGCCTTCGCCTTCGCCACTGTACTCGCTAATCCCTGTGCCGTCGTCCTAACCACCGGTGCATACATTCCGTTCCTGGTGGCTGCTCTCACT[G/T]CTTCTCCGGTGGATGTGGTGGCGTACTCCGCAGCCGGTACCCATATGCCGCCCACAACCAGGAACTGCGGCGTCTGGGAGGTGTCGTCGTGGTGCATTGT
CP32_scaffold000079_37547	1	136.384	79	37547	0.37	0.23	GAATTTTGAGATCTGTAATGTCTGTTAGTTCTAATGTTTCTTTTACTATCCCGTAAAATAACATGTGTAGTCATCTGTTTGGGCAGGTGGAGCATGTAAT[C/A]CGGGAACAAAACATATGGGCAGCATATGAAATTCTAGAGTTGTTTTGTGAATTTGTTCTTGCTCGTGTCCCCATCATCGAAAGCCAGAAGTAATCTATAG
CP32_scaffold000105_395963	1	141.338	105	395963	0.42	0.389	TTTCCTAACCTGAGTTTTAAACAAGTTACAATAGTTCTCAGCAGCAGAAATCCACTCCAATGTCCCATCCCGTTCAATTATGAGTTGGTCGTCACTACAG[G/C]AGGACCGGGCGTTTGTCCCCTCTACTACAACAGTCTCCCTTCTCGTTTATGAATCAGTTTTTACAAGATGATCGGATGAATGTTCCCCTCCCTGTGGGCA
CP32_scaffold000105_193390	1	141.338	105	193390	0.42	0.392	CATCTTCTTCTTCTTCTTCTTCCTTCGACACCTTCCTCTTCGGCGGCTGCACCCTTCAAAAATACACTCCCAATTCCCCTTACCCTTCCAATCTCAACCT[C/T]CTCCTCTCCCGCCTCSTCACCACCTCCGCCACCATCCCTTACAACAACGTCACCGTCTTGGGCTCTTCCCCACAGGACACCATCTACGGCCTCTACCAAT
CP32_scaffold000105_21776	1	141.338	105	21776	0.44	0.445	GAAATCGCTGGATAGGGTTTTCAGATCAGATTTGCAGCGATTTTATGAAGAAATAAGAGATTGAGATTATGTGGGRAAATGGGTTTTCCGTCTGCCTACC[T/C]TCTCTCTGCTCAAGTTTTCATTTTTTTTTTTTAATTTCTTTTTTCCATTAWTGTTTGACAAGATGCACATTAAGCAGCTGAGGGAAAAGACTTAGCCATT
CP32_scaffold000105_21751	1	141.338	105	21751	0.43	0.392	TACTTCTTCCTTGGAAATCTGTTGGGAAATCGCTGGATAGGGTTTTCAGATCAGATTTGCAGCGATTTTATGAAGAAATAAGAGATTGAGATTATGTGGG[A/G]AAATGGGTTTTCCGTCTGCCTACCYTCTCTCTGCTCAAGTTTTCATTTTTTTTTTTTAATTTCTTTTTTCCATTAWTGTTTGACAAGATGCACATTAAGC
CP32_scaffold000105_21827	1	141.338	105	21827	0.44	0.431	AATAAGAGATTGAGATTATGTGGGRAAATGGGTTTTCCGTCTGCCTACCYTCTCTCTGCTCAAGTTTTCATTTTTTTTTTTTAATTTCTTTTTTCCATTA[T/A]TGTTTGACAAGATGCACATTAAGCAGCTGAGGGAAAAGACTTAGCCATTTCACGCGCTTTATGCGCGATTAGGAACAAACTAACCTAATTATTAATCATT
CP32_scaffold000105_193406	1	141.338	105	193406	0.44	0.445	TTCTTCCTTCGACACCTTCCTCTTCGGCGGCTGCACCCTTCAAAAATACACTCCCAATTCCCCTTACCCTTCCAATCTCAACCTYCTCCTCTCCCGCCTC[G/C]TCACCACCTCCGCCACCATCCCTTACAACAACGTCACCGTCTTGGGCTCTTCCCCACAGGACACCATCTACGGCCTCTACCAATGTCGTGGCGACCTCCC
CP32_scaffold000105_228914	1	141.338	105	228914	0.45	0.469	CCATTTTGTACTACTGCATTCCAAAGAAACAGTATCTGGGTAGTATCACTTAAACTACAAGTCTAGATCAGGACCCTATTGCAGCGATATCACTGAGTGC[CAC/CAAC]TGCACATAAGCTAGATAACTAGTTCACTTTGAAGAGGAAGAATAAACACGAAAGGCATACCCATTAACTTCATCAAGTGAAGATTGCAGCTTCACCAAAT
CP32_scaffold000105_431067	1	143.082	105	431067	0.44	0.445	ATGCAATCCCTTAAGAGACCCCCGGAAGAAAAATAGCTGCGTCTTGGGGGCAGGGACAGCTTCAAAAAGGAGAGTAACAGAATAGAACGATAGTCAATGG[G/T]GTTTTCATGGGGTTTTAGTATGACCGTACCAGATAAATTAGGGTTTGAGAATTTTTAAGAATTGTGGAGGAAGGAGCAGCGTACAGGGGTTAAGGAAACT
CP32_scaffold000105_405325	1	143.082	105	405325	0.45	0.469	ATTTCAATAAGAGCTCAAATAAAAAATAGCAGCACAGAACTTCCCAATTGACTCTACTCAGTTTCTGTTTTACGTCAGTAGATCCTCCAATCCCTTTTTA[T/A]ATGTTCCATACACTATTCATCAGAAAGCATTGCATACATTGAATGTACAACTATGAAACCCATTACATCCCGACTTGGCATAAAGCTGCAACCAATGCAG
CP32_scaffold000105_265304	1	154.941	105	265304	0.63	0.203	TCCATTAGAAGCATCGATTATACAAAAATACAGAGCATAATGAGCTGAATAAAAAGGCAGCAGTTGGTCGTGGGAAGGGAGGTTGAGTTTGAATTTGGAA[A/G]TTGGAAGAGGCATTTTTACAAACAGTTACCAGTCGTAATCTTCAGGCTTGGCAAATGGGTACTTCAAGTATCCATTTTTGATCTGAGACGGCTCTTGGGG
CP32_scaffold000063_234593	1	162.18	63	234593	0.58	0.389	TTCCATTTCTCTCAAATCCGAGAAAGAATCTCCAGAATCTGAAATTGATCGRGATCAATCCGGTGACGGTGACGGTGACGTTTCCGCCGACGACAAAACA[T/C]TTCCATCTCATCCCACCACCGCAGTTAATTACTACGTAGCTGCCGCTGGCGGTGGCGGAGAAGGTCGGAGTGGAATTTCCAATGCCCTCATACTAGCTCA
CP32_scaffold000063_234544	1	162.18	63	234544	0.58	0.356	CCAATTCTCGCAAGTATGGCGTCCCTTTCTACGCAGCCGCTTGGGTGCCTTCCATTTCTCTCAAATCCGAGAAAGAATCTCCAGAATCTGAAATTGATCG[G/A]GATCAATCCGGTGACGGTGACGGTGACGTTTCCGCCGACGACAAAACAYTTCCATCTCATCCCACCACCGCAGTTAATTACTACGTAGCTGCCGCTGGCG
CP32_scaffold000063_265706	1	162.18	63	265706	0.6	0.329	TTCAAGTAAAGGTCCTGCGAGACGGGAGAAGATTCGAGGAAGGCTAAAGAAGCGCTGCAACATTCCCGCTTGTGAAATGCTCTACCGTCTTGCCGCCATT[CTT/CTTT]TAAGGATGGTCAGGTCGTATGCTCCGTTTTCAAACGCAGCGGTCCAACTTAAAAAAAAAAAAAAAAAAACTTAAATTTTTTTTTAAAACACTCTAGGTTT
CP32_scaffold000111_160578	1	163.456	111	160578	0.57	0.392	TCGCTGCAGAGCAATAGGAGTCTGGACGTTTAGGTTGCTGCCGCTGCGTGGGTGTCGTCGCGCACAACAAGACGCCGTCGAGGTTGTGAGGATCTGCTTG[T/A]CGGAGTGTAGGTGCTGTCGCCGCAGGTTACCTCCGTCGCGTAGAACTAGAGCTCGTGGGTTGTGCTGCTCGACAAACGCCGCCGGTGGAAGGCTCACCAA
CP32_scaffold000032_1602592	1	180.254	32	1602592	0.63	0.203	TTATACTTAAAATGAACAATATTATACCATTGTACTTACCTGTGCTCACGCCAAGATTTGCTGCTAGGGATTGAATTATGAGCGCAAATATTAATCCGAC[C/A]AGCACCACCCACAAAAGCTGCCTCCCATTCAACAATAACATTTTATAAATCATTAAAAATATATATATATAATAACTAATCCACTAATATATATATATAT
CP32_scaffold000032_1557136	1	181.304	32	1557136	0.65	0.203	ACGGGGAATGAAGTTCTTGGCTTTGGAAGGAGTCATTGGTGTGGTCGAGACCATTGCTGCTGTTGGAATCTGAACGTTCATCTTCTTCGCTATCACTTTC[G/A]ATGGTCTCGAGCATCGTGTAGTTCCTCTCATGCTCCTGCTGCTGCATTGCCAAGGCCATAATAAAATCCGTGTTCACCTGTTCCACATAAGCACGAGAAA
CP32_scaffold000032_1503756	1	182.354	32	1503756	0.65	0.203	CATCCACACAGGCCACTCTCCCTATTTCATGATCGACGAAGACATGCTACCCATTGGCGCTGCCACTCATGCAACCATCGCCGAGAGGTATCTGTACGAG[T/C]ATGGAGAATGAGAAGCAGCAACAAGTTAAACAAAGCAGTTTCTACCACTCTTCCGCTTCAAAATGTCGTATTGCCGAAGGTGTGCTTGCCACAGCAAGTA
CP32_scaffold000032_1477849	1	183.049	32	1477849	0.64	0.203	CATCATTGATTAATGATCACAAATCCATAGCTGCTTCGACAATGTCTATCGAGTCACTTACCGACACTCAATCAGATAATGGAGAGCAGCTTAATGCAGT[T/C]GATATCGATGTAAGACGAACTGAACGAAACAAATGTGAACCTAGTTGCTCAGACTCATGGGCATCAGCCTTACCTAGTAATCTTCCTTCTTCTCTTGAAC
CP32_scaffold000032_1482435	1	183.049	32	1482435	0.64	0.203	TAATCTTCCTTCACTCCAACCTCCTCCTGGTTTTCAAATCCATGCTGAGGTAATTGTTAGAAACATTCTGTTCCTTTTAGCAGTTGAGTTGTAAATGAAG[G/C]TGTCTGAAATCTCCTACTGAATTATCTGTGGCAGCTTGTCATTGAAATTCCGGTGGAGCATGGATTACTTCTAGATAACCTCCTGGATCTTGCTCATGCA
CP32_scaffold000032_1419313	1	183.394	32	1419313	0.62	0.233	CAAACCTTTGAATGAACTTAGGAGACATAACATTATGATGAGAGGAGAGATTATGAAAATGTGCAAACGAAGAAGACGAGATCGGAAAATTGAGATTGGC[G/A]GAGGAGCCTTTGAGACAGAAGAGGGCAGCGTCGTAAGCTCGAGCAGCTGCCTCCGCAGTCGAATACGAACCTAACCAAATTCTCGTCTTTTGATTCGGAG
CP32_scaffold000032_1447132	1	183.394	32	1447132	0.64	0.203	TGCAAATTTCTGTCTAGATTTCTGTAATGAATCTTAAATATTCTAGTTTTCCAAAATGCAGAATGTATCACCTGAAGAGCTGCAGAAAAGTACGTCTTTC[G/A]TTTTGTTAATTTGACCTATGGACCGTGGGGATTACGCTCGAGCAATGGAACTTGTTGAGTTAACATGTTGTGCTATTGTGTTTATCTGTTTGCAGCAATA
CP32_scaffold000032_1355580	1	184.445	32	1355580	0.63	0.203	CAAATCAGAGTGAACTATGCGTTCCTCGTGTATTGTGTTTACAGCTTGAAGAATTTGCTGCCATGTATACAAACATTTTCAATGAAACTTATGCAGACTT[T/G]TTAATCGGCAAAAAGAACACACGCAGCGGCGGTACATAATTTCTCCAACACACAAGGTTCCAAACAGCTAAAGGAAAGGATCCAGTTCTACACGACCAAT
CP32_scaffold000032_203408	1	195.481	32	203408	0.63	0.203	CCGAAAACATTATGGCGGGYGTGTTGTTAACCCCAAAATAATTCCCCATTGTCATCATCTCCGAGCTGCTGGTTGTTGCTGTAGATTGAAAAGATATGGC[A/G]TGCCGATTCAAAGCGGAACGCAACGTTTCGTCACGGTGAAACCCCGTGTTGGATTCTGCTGCCATGGTTACTAATCCTCCTATTTACAATAACTCTCACA
CP32_scaffold000032_438060	1	195.481	32	438060	0.64	0.203	TTGAAGTGGTCATGGAAAGTTTTGTTTSTAGCAACCTCAATCAAAAGTGCAGCTATACTTTATGCATACATTAAGAGAGTTCGTGATTCATAACATAACA[A/C]AGAGATTYCCTTTGAAATTTAAAAAGGTAATGTCCAGATATAAGATCAATTATCCATCTAAATGATGCAACAGAACATGAAAGGAATATGAAATGAAGAT
CP32_scaffold000032_344543	1	205.868	32	344543	0.46	0.539	ATTGAATCATTGGTGTAATCATTTTTGCCCACTTGTCTTTTAAACTTGCATCAGCGGCAGTTATGTAATTTTTTTACTATAGATTTATTTTCTGAAAGAA[A/T]TAATGTTTAGTTTACTAGCCTTTGTCTTATTTGAATTCTTGATGCAGATGTTGCCTCCAGCTGCTAATTCAGATAATCCATCTACGAGCTTTGCAGCAAA
CP32_scaffold000032_207567	1	205.868	32	207567	0.46	0.604	AAAGTGAATCAAAGGATTCACTTCCCCAAACGCAAGCTGAAGAAGGGCTTATTACATTCAGTACTCTTTCAACAAAAACTAACCTAAACTAAGTATCATA[G/A]ACTCATAAATTTACCTCCGCTCGCTTGTCACCGCTGCTGAAGGGCTTGGCAAAGGAATAGGGTGGCCGCCTATTGCCTCTTAGAATCCCATTCTTTATGG
CP32_scaffold000032_190366	1	205.868	32	190366	0.45	0.494	CTACAAGAGTTCCAGTGCAGCACTACGATCTGAGAACGGCGAATTCATTCATCGGCAGTGCTCTTCATGATCTCAATACTGTAGATGGAAGCCCTTCTGA[C/T]ATTGAAGCCATCAGCGACGTTGATCGCGATGCCGTCACGGAAGATCGTTTGGATGACGACCAAGATTCCAGTGCTGTTGTGAGTGTTCTTCTTTCCCTTT
CP32_scaffold000032_203272	1	205.868	32	203272	0.45	0.494	ACTGCTAACCCAGCATCATGCTTGAGCCCTGGAACAGTATCAAGAAGCAGAGAGCCAGATGAATTGGCAGCTTGGCTGATAACAGGATGGTTGTGGTTGT[GGTTGTTGTTGTTGTTGTTG/GGTTGTTGTTGTTGTTG]ACGACACTCGAATTCCCCGAAAACATTATGGCGGGYGTGTTGTTAACCCCAAAATAATTCCCCATTGTCATCATCTCCGAGCTGCTGGTTGTTGCTGTAG
CP32_scaffold000032_354163	1	205.868	32	354163	0.45	0.494	TTTTTCCCCCATTTCCTAGTAACACATTATGTATTGGCAGCATAGCCCTCAACCAATCTCGAATCTGAATTCGTCTTTTCTGAATGTGCGTTAAACAAGC[C/T]GATGATATTAGACGGTTAAAACAGATGAAAGAGTGAGAATAGAGGAAAATGCAATCTAATGAGGGCAAAAGAAATAGGAAGATGGGGAATTTGAAGCTAT
CP32_scaffold000032_144770	1	205.868	32	144770	0.45	0.494	TCAATAGAATTGCTGCTGCGTAAGTACAGTCGTGTGGCTGCCAACTTAGAAGCGTTGGGGCTGCTTGGTGGCACGGTGTTGCATGAAGTGGATGCGACAG[A/C]GATGAGCCAACACTGCAGCCTCTCGTACAAGGAATTTGATCGTATGGTATTCAACTTCCCACATGCAGGGTTTTCTTTTCGAGAATCCGACCCTATTCAA
CP32_scaffold000032_196451	1	205.868	32	196451	0.45	0.494	TTCTCATTGGTGCTGCCGCTACCATGGTTGGGAAATTTTCGCATTTGCCTGCCAGAGCGGAGTCGCCGGTGGCTGTAGAGGAGGAAGCTTCGAGAATGGA[A/G]GAAGAACAGCGGATTGTTGAGGACTCGGACCAAGACGGGCAGCAATCCTCACCGTTGAATGATTTTCTCGAATCGAATTCTGAAGCTGTTGAGGCTCTTA
CP32_scaffold000032_286426	1	205.868	32	286426	0.45	0.494	CGCCTGCCTCAATGCTCATGTTTTACTCTCGCAGCTTATGTTAGCGAGTTTGACTCGCCAATGTTTGATTCTGACGGCTGAAATGGAACTCGCTTTGGTG[T/G]TGGATAAGGTCTAAGTCTTCGTTCTCTTGTTTTACGGACTCAGAAGACGACGCATCCGGATTTTTCTTCCAGGTAAAGCTGCTTTTTCTCCCCAAAATTA
CP32_scaffold000032_203327	1	205.868	32	203327	0.45	0.469	CAGATGAATTGGCAGCTTGGCTGATAACAGGATGGTTGTGGTTGTG-------------------ACGACACTCGAATTCCCCGAAAACATTATGGCGGG[C/T]GTGTTGTTAACCCCAAAATAATTCCCCATTGTCATCATCTCCGAGCTGCTGGTTGTTGCTGTAGATTGAAAAGATATGGCRTGCCGATTCAAAGCGGAAC
CP32_scaffold000032_190492	1	205.868	32	190492	0.45	0.469	GCGATGCCGTCACGGAAGATCGTTTGGATGACGACCAAGATTCCAGTGCTGTTGTGAGTGTTCTTCTTTCCCTTTATGTGTCTCTTTACCTTTTCTTCAG[G/T]ATTTGTCGGATAATTGTTGCTGCTAGACGACTGAATACTTGTAGCCATGAGGTTGATTGTCCTTGTTTCCATTTCCTAGCCTAGTGAACATGGAAAAATC
CP32_scaffold000032_163806	1	205.868	32	163806	0.45	0.469	TAAATGTCTATGATCGGTGCATGTAATGTCTATGATCGGTACTTGTATTGTCTATGATCGTTTCCGCCATGCTTAGCTACTCCTCTTCCTTCTCCTTCCG[T/C]CGTACACTTCAGATTTTTCTCCTCTTCGCTGCCATTTCTCTCTCGTGCGTTGTTGTTCTAAGAGAACTCGACTCCCTTCGCGACTTCCCTCTCTTCTCCT
CP32_scaffold000032_381202	1	206.534	32	381202	0.44	0.445	GGGCTAATGTCGAAAAAAGAGTTGAATGATGAATATTGAAGAAAATGATACATGAGATGTTTTATATGCAGCGGCTTTCGAAGTCGGTGTCAATGGTTTC[G/A]AAAGGTGTACTCGGAGATCATCTTATTCTGCTGGCGAACAGTATGACATGCACAGGAAATATGATTGGCTTCAATTCAGGTGGATATAAAGCATTATCTC
CP32_scaffold000032_381424	1	206.534	32	381424	0.44	0.445	CGTTTACAGAAGCAACGTTGTTTGTAAGCCCCTCTCGTTCTTTCTCTCTCGAAAACCAAATGATTTTTAGTTGCCTTTTTGTTAATTGTTGATACTCTAC[T/C]GGTCATACAATTTGCTCTATGGATTTACAGACACCAAGAAGATGTTTTGAGAGAGCTGCTACAAAATGTCATAAGGATTCTTTATCAAGCATAGTGGCAT
CP32_scaffold000032_411448	1	206.534	32	411448	0.44	0.445	GCTGCTAAGGCTGCTGTTGAGGTTGTGTGGCTCACAGGGACCCCTCAATCTAATCAACAAGAGGCTGGAGATGAAGCCTTTAAACCTCTGAAGAAGGCCC[C/T]TCCATCTGATCTCCTTAAACGTGAAAGGGAAATCCATGAGCTTGCTGCTATTATTATCCAAACTGCTTTCCGTGGCTTCCTTGTGAGTACTTCTTCTGAC
CP32_scaffold000032_384474	1	206.534	32	384474	0.44	0.445	AGAGGAAGAATCAGCTCCCCCTATATATATATATATATATAGATAGATATATATATATATCTATTATATATATAACAAGCAGCCTTAAGAACTTGACCAA[C/A]AATTGAAGTGAGTGAGTAAAGTTATTGAGTAGTTGCTATGCTGCTGTCTTGTTCAAGCTTGTGTGTGTATGTGCCTGAAAACAATTCTTCTGATCAATAT
CP32_scaffold000032_470024	1	206.866	32	470024	0.43	0.392	GGCAAGATTTCCAGCTGAGCTCATTTCAGCCAACAGTAAAAGACCCCGACCTCGAGGCAACCCCTACACCATCCAGAATGATAAATAAATTTGCGAAATG[G/A]AAGTAYGACTAGATTGCTATTGAAGAAATCATTGGTCTAGAACACTTTAGCAAATAGCAGCTGTTCAAAATACTTGTTCGATGAACACGGTCGGAGAAAG
CP32_scaffold000032_537693	1	206.866	32	537693	0.43	0.392	GTTCTGTTGCTTAGAAAGATGATTTCAATAATTTTGGAGGCTACAAAGCCATCTATGAGGCCAATGCTTAAAAGGGATGATTCTCCTGATTGTTTGCTTT[G/T]ATCTGTGGTTTATTAAGTTGTTGATTATTTTTCTGAGGACACTGATTGCTGCTCTGCTGAGTTATGGTTTGCTTAGTTTGAGAGGGATGGTATATTTCTT
CP32_scaffold000032_470030	1	206.866	32	470030	0.43	0.392	ATTTCCAGCTGAGCTCATTTCAGCCAACAGTAAAAGACCCCGACCTCGAGGCAACCCCTACACCATCCAGAATGATAAATAAATTTGCGAAATGRAAGTA[C/T]GACTAGATTGCTATTGAAGAAATCATTGGTCTAGAACACTTTAGCAAATAGCAGCTGTTCAAAATACTTGTTCGATGAACACGGTCGGAGAAAGCACAAG
CP32_scaffold000032_542517	1	206.866	32	542517	0.43	0.392	GACCTTGCAGTAGACAGATTACTAGCTGCCTCAAAAGCTTTAGMGTAGGATGGACCAAGGGCCTTCAATTCTAAGAGTACACATCTGCAAACCAATGAGA[TAA/TAAA]TGAAAAACAACAGGTCAAATGGGCGTAGGAAGAAACATACTATGATTGATTCAATAAAGAAAACACACCTAGTGGTGAAAACCTTGACTCGGCCACCAAG
CP32_scaffold000032_542460	1	206.866	32	542460	0.43	0.392	ATCATGAAAAGAAGCTATTCAAGTTAAGAAGGGAAATAATAAGATAAGTCCGTGTCTGACCTTGCAGTAGACAGATTACTAGCTGCCTCAAAAGCTTTAG[A/C]GTAGGATGGACCAAGGGCCTTCAATTCTAAGAGTACACATCTGCAAACCAATGAGAT^AATGAAAAACAACAGGTCAAATGGGCGTAGGAAGAAACATACT
CP32_scaffold000032_438068	1	206.866	32	438068	0.43	0.392	GTCATGGAAAGTTTTGTTTSTAGCAACCTCAATCAAAAGTGCAGCTATACTTTATGCATACATTAAGAGAGTTCGTGATTCATAACATAACAMAGAGATT[T/C]CCTTTGAAATTTAAAAAGGTAATGTCCAGATATAAGATCAATTATCCATCTAAATGATGCAACAGAACATGAAAGGAATATGAAATGAAGATGGGAGGTT
CP32_scaffold000032_536614	1	206.866	32	536614	0.43	0.392	TCTGACAATGACACCCTTAGTTATGAAAATCAAGGTAAGGATGAGTTACTTCATTCCGTGTTTAACAGACGGGGAGTAGCAGCTCCTCTGTCCTTCCATC[G/A]TGAGGAGAGGCACTCGGGTTTAGATTTCCAGCCATCGAACCACGACTTGATAGAAGAGAATCGATATTCTAGACATTTCCAGGAGCAACCAGATTTATCC
CP32_scaffold000032_437987	1	206.866	32	437987	0.43	0.392	GAAAGGCTACCAACTCCTCCTGCATGTGCTTAATCAAAAGAGGCCCAAAAGGGGCAGCTTTGGAGCTCTTAATTTGAAGTGGTCATGGAAAGTTTTGTTT[G/C]TAGCAACCTCAATCAAAAGTGCAGCTATACTTTATGCATACATTAAGAGAGTTCGTGATTCATAACATAACAMAGAGATTYCCTTTGAAATTTAAAAAGG
CP32_scaffold000032_577594	1	206.866	32	577594	0.42	0.389	TTGGAGCCAAGACAATAATCAAATGAACTGTTCACCAAAAGAAAAGGAAAAAGTTGATGATCAAATTACATTAGTGCAGCCATTAATGTCCATTTATTTC[CAAGC/TAAGA]CCCCTCATACTCCTCCTGCATTGTTTAGCAAGAAGAGATTAGCTCAGATAAAGCATGATGATCATCAACAGATCATGAACAAATTATCCATTCTACTAAG
CP32_scaffold000032_548623	1	206.866	32	548623	0.42	0.389	ATGAACAAGAAGAACAATTAAAAACAGACCTGAAATCGTGAAGAAACTATGGAAAAAGCTGCAGATCTTCTGAAAACGTTGCGTCATTTGACAATCAGCA[A/G]ATGAAGAACAGGTTTCTTTCCAGTAAAGGATGAGAAAAGCTGATGAAATTCAACCCACATTCAAAAATGGAGGATCAAAGAACTCAAAAACCACAAAAAT
CP32_scaffold000032_655035	1	207.548	32	655035	0.42	0.389	ATGAAAGATGAAAAGGGCGTAAAACATAACACACAAGGAAGTGATTGATTGGGTTGATCTAATGGGTTACAGCTGCAACTTATGAAATCTTTTCCCCTCC[A/G]ACAGAGACAAAGGAACATGGTGGCATTGCAACAAAGCTAGCTGAGCTGCCCAACACAGCCTCCAAAGTGGGAAAAGATAAGCAATGTAATGTCGTATGTT
CP32_scaffold000032_660943	1	207.893	32	660943	0.41	0.329	ACCTGTTCACGGTCGGTAGTTTCAAAACAACACCAAAAATCTTCTCCAAAACTAATAGAAGTGCTGCTTCAGTAACTGCAGGTTTAGGTACGATATCTTC[C/T]TTACTGCTGATTGGTACTTCCATCCCTGTGCTGTCCAAGGTTGCCAATCCTTTTGTTGCTACACTGTTCTTTTTCAAAAAGGCTGCAGAGAAGCCTGATG
CP32_scaffold000032_720342	1	207.893	32	720342	0.42	0.389	CCGAACTCCAGGTACCTTCATTTGATAGTAGACATCACATGTTCTGTCATCCTTAAAATAGTTGGATTCATTTAGAACTAAGGTTATTTTCTCTATTTTT[G/T]ATAACAAAGTTGTGTGCTTCTTTCTAAATAATTTAGTGATTTAGGCTGAAGAGCTGCAAGTTTTCACAATCCTTTATAACTCATAAAATTTGTAGAATCA
CP32_scaffold000032_720176	1	208.246	32	720176	0.42	0.356	CTATTAGCATTTCAGATCTCAAGAGCTGAAGTTGAAGCCTTTTTTGTTACCTTATCAAAGGGAAATTAGATAGATCTTTTGGTAGCAAAACAAAGGGAAA[T/C]GTTGATATGTTTGCAAACCGAGCAGCTGGTTTGAGACTTCTATCTCGACTCTGAGTATCGATTTTCCGAACTCCAGGTACCTTCATTTGATAGTAGACAT
CP32_scaffold000032_1142760	1	218.105	32	1142760	0.46	0.539	GGAGAGAGAGAGGAGGAGGAGGAGAGGGCGGCTCAGGCTCATTTTTTGGGGTGTGGTAATTGGCCGTGAAGTTGAGATTCAGGCTATGAATGGCGGCTGA[A/C]ATTTGTAGAATAGTGCGTGGTGCTGCGTGCTTGGTTTGCTTGGTGGAACATAGCTTTATCTCATTTCTGTCACATTATGAGTTGAGATGATGAGATTAGA
CP32_scaffold000032_1226126	1	220.63	32	1226126	0.44	0.431	GGCGTTTTACTGCCGGGAGTTGTCGTTGGCGCTGCGGCACCGGGAGCTCGTGAAGGTGCTTTACTACCTGTAATTGTCGTTGGTGCTGCGGCAACTGGAG[C/T]TCGCGATGGTGCTTTACTACCTGGAATTGTCGTTGGCGCTGCAGCACCAGGAGCTCGCAAAGGCGCTTTACTACCTGAAATGGTCATTGGCGCTGCGGCA
CP32_scaffold000032_1231986	1	220.63	32	1231986	0.41	0.356	GTTGATAGAAGGCTGGAGCGGTGGCGGCTGCTTTAAATCTGAAGTAATCTATGGCGGCTACACGGCGGCGACAGTCTCGCCATTAATTGCAGAGACTTTT[C/G]CTACGGCGGTCGGTCCTGACGGTCCTTTCTTCGAATACTTTTCCTTCGCCTCATCCTGATTCATCTGCTGCTGCCGGCACTCTGCACTACAAAAAGCGCT
CP32_scaffold000032_1314541	1	220.63	32	1314541	0.44	0.445	CTCACTCATGTTTTCAATTCTCCCCAAACGAACTGCTGCGGTCGGGGAGATAATCAAAACACAAGACAAACACCTTCTACCTCGACTCAAACACATCAAC[T/C]AACCCGTGCACGATCGGGTATGCTCAGCTGCTCAACTTCTTGAGCGGCTTGCGAGGTACCCTGGGAATGCGCCTCCCGACATTAACCATTCGGTAACGTC
CP32_scaffold000032_1413606	1	223.928	32	1413606	0.42	0.389	GCAGCCACGACCGCTTTGTTTACTTCCCCGTCCACTGGACTGATCTTTATCGCATTCGCCGCTGTCTTTCGAGCTGCCTATTCGGGTCGATTGTAAATGA[A/C]ATCAGCATAAGGTAAATGAGYACAAAACAAGAGGAATGTGGTTGGTTTACCTGGACTGCTGCAAGTACTAAGTCAGTAAGAGGGGGCAGAGGGTGCTTGA
CP32_scaffold000032_1413627	1	223.928	32	1413627	0.42	0.356	ACTTCCCCGTCCACTGGACTGATCTTTATCGCATTCGCCGCTGTCTTTCGAGCTGCCTATTCGGGTCGATTGTAAATGAMATCAGCATAAGGTAAATGAG[T/C]ACAAAACAAGAGGAATGTGGTTGGTTTACCTGGACTGCTGCAAGTACTAAGTCAGTAAGAGGGGGCAGAGGGTGCTTGAGATGGCCTGCATCCCATTCGC
CP32_scaffold000032_1424488	1	224.623	32	1424488	0.41	0.329	GCTTCATCCTCCTCAGAGCCAACCGTTGAAGCCCACCGGAGCTCTGAGGTTTATTATGAATGGCCAGAATCCTCTGGAAGTGTTTCAGAAGAGCTTGGGA[A/G]TTCTGATCTGCAGCCACTGAATGGTGAGTTTCAGGTGGACCAGCAATTACACGACCCATTTTCTTTGTTGGGTGGCTGTCGAGTTACAGAGTTTAGTGGC
CP32_scaffold000032_1480513	1	224.968	32	1480513	0.42	0.389	ATTTTCTAAATCTCCGAAGTTCAATTTCAAGAAGGTGCGTGTTTCTTTTTCCTTCCCTGATTTGGTCCTTTGTATCTTGGTATCGATTTCTGTTCGTGGA[AAAGA/AAAGAAGA]TCGAGAGTTCATTTTGGTCGTTTCAATGTGCATTTTTCTGGTAATTTTGCTGCAAGTATCTTAAGGAGTTTATTGAGCTTAGTTTTTGTATCTCTTTTGA
CP32_scaffold000032_1479047	1	224.968	32	1479047	0.42	0.356	TTTGAATACTAATAGTTGGAGAGGGGGTGACATTGTAGGAGGATCTAGCTGTAGCTGCTGGGAAGCTTGCTGACTGTCAAAAGACAATAGCTTCTCTTGG[A/G]GATCAGCTCAAATCTCTAGCAGCGCTCGAAGATTTTCTGATCGACACGACGCAGCTACCGGAGTTCACAGCCAGTGAATCGCATAACGTCATTAGAGATG
CP32_scaffold000032_1477465	1	224.968	32	1477465	0.42	0.389	GTGTTAGGCAGCTCAGACAGGGAAGGGAGGAGCAAGAGCAGAAGATTCGTGACGCCGTGGAGGAAAAAAGCCGCGATTGGGAATCGACCAAGGCGGATCT[C/T]GAGAGGCAGCTCCTTGAGCTCCAGAGCAAAGCAGACACTGCTCAATCTGAATCTCCTAAAGTTGATCCAAGCCTTGGCAAGATACTGGAGTCATTGAAGA
CP32_scaffold000032_1663744	1	230.735	32	1663744	0.39	0.274	TCCACTTCGTGTCAGAAAGGGAGACCAAAGTCAACCTGAAGCAAAACTATTTACATCCCTAGCAGCAGTCTCATGCACGCCATAAGTCTCAATGACATGT[A/G]CATCAACAGCTAATAATAAATTGACAACAACAGCAACATACCGCTAATCTAGCAACTTTAGCAAGCTTGAGTTTGATTTCTCTTGGCAATCTCCTTTTGA
CP32_scaffold000032_1620366	1	231.405	32	1620366	0.39	0.274	TTAAGGAACTGAATCACTGTAGCAGCTGAATTTTCTCTGCTCCTCACTTTCCTGGAAATTTACAGATTTTCTCTTCCTCTCTCTCTGCYACAGAAGTATT[TC/TAA]AAGTTTTCGGCATTTCAATTTCAATCCAAATCTACTGAGCATTTCTTTTGTTTTTCGCTTCTATCCTTCAGGAATTTCTGCGATTTCATAAATGAGCTTT
CP32_scaffold000032_1620354	1	231.405	32	1620354	0.39	0.274	CAAGTGAATGCGTTAAGGAACTGAATCACTGTAGCAGCTGAATTTTCTCTGCTCCTCACTTTCCTGGAAATTTACAGATTTTCTCTTCCTCTCTCTCTGC[C/T]ACAGAAGTATTT^CAAGTTTTCGGCATTTCAATTTCAATCCAAATCTACTGAGCATTTCTTTTGTTTTTCGCTTCTATCCTTCAGGAATTTCTGCGATTTC
CP32_scaffold000032_1644556	1	231.405	32	1644556	0.4	0.329	CATGTTGTGATGCAAACTCTATGAACAGTGCTTGCAGCAATCAATGCAACTGCTTCTGCTACAATGACTGCAAATGAAAAGTAAATGGTTAGTTAATTCT[TAT/TAAT]TCATCTCCAAGGAATTGGAAAATGTGGGCACAATGCTGCTGTTCATAATAATTTATAGTCTACTGAATTAGCGTGCATAAAGGTTCTTGACAAACATCAA
CP32_scaffold000032_1654380	1	231.405	32	1654380	0.4	0.311	CCATTTTCATTCTGAATAATTTTATCAGCTTCTGCATTATTTTTTCTGTTAATTGAACGATGATCAGCACTTTCTAGCAGCAAAGATCGACTGTTTTCAT[C/T]GCATGAAGATGTTTTTTCAACTGTAGAAATTTCCAGAGATTCTTTTGCTCCATTTGGATTTTGTACCAATTTGGGAGAGGTGTCTCCAAGGGGAATATCG
CP32_scaffold000032_1773789	1	235.785	32	1773789	0.4	0.329	AGACAGAATTAACACTATACCTTAAACCAGAAGCATCGGACTGGAGAGAAGCCTGAGCAGCAAGATCATCATTAGCTGAAACAAGGTGCTCAATAACAGG[C/T]TGTATCTGAGGTGAACTAAAGAACTGCTCGACATTCTCCTCTCTCGGTGGAAATCGAAACCCGGCATTCTGTATTAYAGAAAACAAATGAGAAATGGCTT
CP32_scaffold000032_1773866	1	235.785	32	1773866	0.39	0.274	GAAACAAGGTGCTCAATAACAGGYTGTATCTGAGGTGAACTAAAGAACTGCTCGACATTCTCCTCTCTCGGTGGAAATCGAAACCCGGCATTCTGTATTA[T/C]AGAAAACAAATGAGAAATGGCTTAAAAAATTGTTTATCGAAGTAAGAAATGGCTTACCTTCAATTCATTGTAGGCTGCATAGTACTGTGGACACTTCCCC
CP32_scaffold000032_1782602	1	235.785	32	1782602	0.41	0.329	GCTGGAACCTCAATCATCCTTACCGTATTCGGTGCTGGCTCGAGTATACGCAGCGAGAGGCCGATGGGAAAGCACTGTTCGTGTCAGGAAGGCCATGGAG[A/C]ATATAGCTGCACAGAAGGTGAAGGCTTGCAGCTGGGTTGTGATCAAAGATCATGTGTATGCTTTCCAGGATGACCGGTTGCAGCATCTGCGAGGAGAAAG
CP32_scaffold000032_1793726	1	235.785	32	1793726	0.41	0.329	GGCAGCAGAAACTGTAATTTCTTGAAGTGGGTCTCTCTGTTTTCTGTTTATATTTAGTGGGTCTTCGTTTGTTTTCGACCATTGGGCAGCAGAAACTGAA[G/A]TTTCTTGAACTGGGTCGCTCTGTTTTCTGTGTAAATTTTGTGGGTTTTAGTTTGTTTTCAACCATTGTGCAGCAGAAACTGTAATTTCTTGAACTGGGTC
CP32_scaffold000032_1893341	1	237.529	32	1893341	0.41	0.329	AGATTTTCTTCCGGCTTCTACCCACCGGAAAAATGGGTGGAGCAACCACTCCAAATCTCCAAGTACTCCCGGAGTATCAAGAAACCGCCGCTGCCGCCGT[C/T]TTCCGCCATTCCCCGCCAGGCGATCATAAAGTACAAGGTGAAGCCGAAGATCATTCACGTGAAAACCCCTGCTGAATTCAAGTACATTGTCCAACTTCTC
CP32_scaffold000032_1911311	1	238.196	32	1911311	0.39	0.238	TGTTAAATCTTTAGTGTATATAAAAAATCATCCATTAAGATTATAGCAGCCAAAGAAAAGAAATTTTTGTTCTTTGTTTCTTCACCCTCACTATAAAACC[T/A]CATTCTTTCTCTCCCTAGACCATTTCTGAAATCAGAATTTGGTTCTTTAGCAGCTGCAATGTCGTTGTCGTTGTCGTTGTCGTTGTCTTTGTCGCTCATG
CP32_scaffold000032_1962779	1	239.252	32	1962779	0.41	0.329	ACTTCCTCCTTCAATGTCTCGTTCAGTGCTGTAATCCACCACCTCGAGTTACCATTTTTATACGAGCCATAGTAAGTAAGAAGATGAATGATGAAGAAGA[G/A]CCACACATACCATCTCTGAGTTGGGCTTGTTGCTCCATGGCCTGCAGCCTTAGTTTAAGCTCTCTGTTTTCAGTAGTCAATTCAGTGGTATCTCTCTGCA
CP32_scaffold000032_2000135	1	239.612	32	2000135	0.42	0.356	TGCCGCAGACGGAGAGGCTGAGTGGAGGGATTTTTTCGTTTGATTCAATTCCAGGCAGCTCGTTTCAGGCAGTGGAAAAGGTCGAAGGATCCATTGTGGG[G/A]TTTGGGAGTGGGGTCGATTTGGTTGGCAGTGGAGGAAGTGTGGGGAGAGGGAAAAGAGGGCGAGCTGCCTTGGAGCCCATGGATAAGGCTGCTGAGCAAA
CP32_scaffold000032_1991210	1	239.612	32	1991210	0.42	0.356	AAGAAATCGTCAAAAGTCCTGAGTTCTCCGGGAAAATTACATTCCCCATCGCCTTGAAGCAGGTAGGTATATGCTCGACTGTTCAATGTCTATATGCGAC[T/C]GATAATCATGCTGATATGCACTCTTTTTTTTGGCAGCCCGGACCTCGTGATGGTACTATTCAATGCTTCATCAAGAGGAACAAATCTAATTTAACCTATC
CP32_scaffold000032_2119622	1	239.972	32	2119622	0.43	0.392	TGGTATCTACTAATGAAACTGACACTAAAAAAATAGCGAGTAGACAGATGATATTAACAAMGTTACCTCCTGCTGCTGCTGCTGCTGCTTAAATGGTTGC[A/G]AATTTCCACCTCGCCTCATCCCAGGACGTGGCCCGGGCTGTCCTTGCCTCTGAAACTGGTAAGGCATGATGAAGTTTGGACCCATACCAGGTCGCATTCC
CP32_scaffold000032_2051508	1	239.972	32	2051508	0.43	0.392	ACATCCTAGCTTATATTTTTGTTTAAGTGCAGCCAGCTCTTAAGGGTTGATTAAGAGGTACCTGTCTCTGGTAGGATGATATATAATCGCCTAATGGTTC[A/G]TGTTGAATTTCATCTCCCTCAACTTGCCTCAAAGGAGGAAAAAGCAATGCAGGCTGGGAGAGTATGCGGAAAAGTAATGCTGCAGCTGCATCAGCAGCAA
CP32_scaffold000032_2023180	1	239.972	32	2023180	0.43	0.392	ATCCAGCCCCCAATTTGTTCCGCCACGGACGGCGGCGCTTCAGATACAGAATTACCGGGATTACATGGAATATTCCAATTTTCTTCAAAGCTCCGGCGAC[T/C]TCCTTGGACAACCTTCGAGTTTACTGCAGCAAATGTATTATAATGCGCAGTTGACTCCGTTTCAATATTTGCCGGCGCCAGCGCCGTCGTTGTCCTCTGT
CP32_scaffold000032_2051390	1	239.972	32	2051390	0.43	0.392	GATGCAATCCCTTGGGCAGTCGCTTCAATCGTTGCTTCTGCCGCTGGCACTTCTATCTGGCATAAACCAATATGGCTTGAATGTTAGATGATATAATTGT[A/T]ACACAAGAACATTCATAACATCCTAGCTTATATTTTTGTTTAAGTGCAGCCAGCTCTTAAGGGTTGATTAAGAGGTACCTGTCTCTGGTAGGATGATATA
CP32_scaffold000032_2055618	1	239.972	32	2055618	0.43	0.392	GGATGAGGAAGCAAAAACTACAGCAATAACTGAGATTATGATTCTACAACAAGAACAAGAAAAAAAAAATTATTGCAGCGAATTTTTCTGAATTATTTTC[A/G]GCGGTTGAGTTTTGGTTCGAGAGGAGAGGAGA^GAGAGAGAGAGAGAGACGGGAGGAGGAAGATATGACAGATCTTTAGCAGGGCTCTAGGCTTAAGTTGG
CP32_scaffold000032_2055650	1	239.972	32	2055650	0.43	0.392	AGATTATGATTCTACAACAAGAACAAGAAAAAAAAAATTATTGCAGCGAATTTTTCTGAATTATTTTCRGCGGTTGAGTTTTGGTTCGAGAGGAGAGGAG[AGA/AGGA]GAGAGAGAGAGAGACGGGAGGAGGAAGATATGACAGATCTTTAGCAGGGCTCTAGGCTTAAGTTGGCTGCTTACGTGGCACTGATATTTTCCTCTCGCCT
CP32_scaffold000032_2150405	1	239.972	32	2150405	0.43	0.392	AAGCGTGGAGTGGATCGAGTAGCACTTTCTCATCAGCTGCGCTTCCCTTATCTCCATCACACTTCCCCACCAACCTCCATAGATCCACACCGCCGCCATG[G/A]CCGACATGATTGTCCGTTTCGGAATCATCGGCGCAGCCGAGATTGCTCGGAAGGTTTCTCGTGCCATTGCTCTTGCTCCYAACGCCACTCTCTCGGCAAT
CP32_scaffold000032_2150485	1	239.972	32	2150485	0.43	0.392	AGATCCACACCGCCGCCATGRCCGACATGATTGTCCGTTTCGGAATCATCGGCGCAGCCGAGATTGCTCGGAAGGTTTCTCGTGCCATTGCTCTTGCTCC[C/T]AACGCCACTCTCTCGGCAATCGGCAGCCGTTCCGTTGAAAAGGCCTCCAAATTTGCCGTCGATAATGGTTTCAGTCCTCAGGTTAAAATCTATGGTTCTT
CP32_scaffold000032_2022996	1	239.972	32	2022996	0.43	0.392	AATGGGCGGCGGAGATTCGTGATCCGCATAAGGCGGCTAGAGTTTGGCTCGGGACGTTCGACACGGCGGAGGCTGCCGCTCTAGCATACGACGAAGCTGC[C/T]CTCCGATTCAGAGGAAACAAAGCGAAACTCAATTTCCCTGAAAATGTCGGGTTACTTCCTCCGCAGCAGCAGCACATTCCGATATCCAGCCCCCAATTTG
CP32_scaffold000032_2088978	1	239.972	32	2088978	0.43	0.392	TGACATTAGGCAGCAATCCACCGAAGACCTAGTCCTCACAAAATATCCACCAAGATAACGTCCGATACGACGTCGTCCTACCGCAATCACTTCATTTTCA[CTT/CTTT]TTATTTATTTATTTTTGTTAAAATTCGTTAATTAACGAATTTCGAAGGGGGCTGCCGCTATTTTATGTCGATTTAATTAGATTATTTTTTATTTTAATTT
CP32_scaffold000032_2105496	1	239.972	32	2105496	0.43	0.392	ACAGGAATCCCAATACTGATGATGAAGGCAATGCAGAGACTAGGCCCTTCTCCCTTCAATGTGCTGCCTTTGCAAAAATGAAGAGGAATCTTCAGATCAC[G/A]TCTTTCTTCACAGTGACTTCATTAAACAGCAATGGTGGCAGCTCTTTGAGATGTTCGGTATTGCTATTTGTGTAAAGGCCCAAGCCCACTGTAAGCAGAT
CP32_scaffold000032_2145640	1	243.022	32	2145640	0.38	0.238	GGTTATGATAACGTCTTCTTGTTTCTGACTTGCGCTTCGTAACAGCCTGGCTCCTCCGCAGCTTATGGTGCTTCCCAGATAGTGGGCAGTGATGCTGATA[G/A]GTCTTCTCAGGTACCTCTTGGTGTAGATGGTAAAAGAAAAATACCTCATGGCTTTTCAGGAACAACTAATCGCCCTGTAAAGCATATCAAATTAGAGGAT
CP32_scaffold000032_2106351	1	243.022	32	2106351	0.38	0.238	ATTCAGAATAAATGTCAAATTGGAAAAATGAAATCCATTTTCTTAGCAGTAGTGTCATTTCTCGAGGAAGAAACAATTAAACAAGTTCCCACACGCCATT[T/C]CTAACCCTAGAGCTGAGTTATTAACGCCAAACTTGCTTACAATGTCACAAGCAGCAATCAGGCAAGAAAATGAATGGGAAATTGGATTATGTTTAAAATT
CP32_scaffold000032_2099768	1	243.022	32	2099768	0.38	0.238	GAGTTCGATGCGAAGAACTGGCTTAAAGTCTGTAAAAGCTGCTGCTTTGATTACCATCATTCTTGCTGCAGTTCTCATCCTAATTTTTGCATTGTGGATA[T/G]TAGTTTCACGAAATCGCAAGTACATGGCAGAGAAACATTCCAGGACGTCGTCCCCTGCTTCGGCTGCCGAGGATTTCTCTTATCCGTGGACCTTCATCCC
CP32_scaffold000032_2200127	1	243.382	32	2200127	0.4	0.281	AGATTCGACAACTTTTAGGTTTTAAAGTTTTGGCAAAGCTGAAACGGCTGAATAAGGGTAGCAAAAATGCAGCATCCTGCTTCCCGAGAAGGGAAGAAAT[AGC/GGA]TGATGGGGTACACCGAGTTCAGAATACTCGACGACGCTCTTTCCAGAGAAAGGGAAAGGAGGTATTGGAAAGTGTTACTAAGAAAGCAAAAAGGAAAAAG
CP32_scaffold000024_2162210	1	246.028	24	2162210	0.41	0.329	TGAAGTAAGTCGGAGCAGCTCATTATCTCCATCTTTGGATAACTCAAGTGTTTGTGGAGCCATGATAGTAAAGAAAAACAGTGGATTATTACAGGAAATG[A/G]GGCACTGAAGTAAGCCACATTTTAAACTTCTCCCTTAGACCTCTCTCTACSGATTCTATTGTTACTGTAGTAAGAAATTTGGTAGCTATTATTCTGACAG
CP32_scaffold000024_2140492	1	246.028	24	2140492	0.42	0.356	CTGGTTTCTCAACCCACTTGATGAAGAGAATTCAGAAGGGTCCAGTCAGGGGCATCTCATTGAAGCTGCAAGAAGAAGAGCGTGAACGTCGTATGGATTT[T/C]GTTCCAGACGAATCAGCTATTAAGATTGATGAAATTAAGGTTGACAAGGAGACACTTGATATGCTTGCTGCTTTTGGCATGTCAGACATTCCTGGACTCG
CP32_scaffold000024_2162261	1	246.028	24	2162261	0.42	0.356	TTGTGGAGCCATGATAGTAAAGAAAAACAGTGGATTATTACAGGAAATGRGGCACTGAAGTAAGCCACATTTTAAACTTCTCCCTTAGACCTCTCTCTAC[C/G]GATTCTATTGTTACTGTAGTAAGAAATTTGGTAGCTATTATTCTGACAGCCATTACAGAAGGGAGGAAAGATATATAAGCTGCTTCGCCATAATATCCTA
CP32_scaffold000024_2025008	1	246.754	24	2025008	0.41	0.329	ATGTTTTATCTGAGCCAAGGAAAATTTCGGCGGAGGATGAGTTTTTAGATTATAATCAAGACCTTCGGTATATGCATGATGATTTGAGAATTAGGATAGA[G/T]AGAGAAATTAATCAAGGGAAATGGTCCGATGGTAGTGGACAAAGGAGGATGAATCAAAAACTTTTGGCTGCAGAGGAGGGCGAGATGGCAATGGGGTCCT
CP32_scaffold000024_2029089	1	246.754	24	2029089	0.41	0.329	GCTTCGGCAATCCTAAGTGCCGTCATGGCTTTGTAAGTTGCCAAATCTGCATTCTGCAACAGCAACTGTGCCCTTTGTCGCTTGCTTACAGCAGTTTCAA[C/T]GCATCGGTCAGCTGCTGCCTTCACTTCTTCGTACTTTTGCATTCCGTTCTGATGATGCTCCATGGCATCTCGTCTCGAGAATGTATCTGCACGTAGATCA
CP32_scaffold000024_2034312	1	246.754	24	2034312	0.41	0.329	AGAGTAGAAAGGAAGAGAAAGGGAGAGAGTTCATGTTTATTCACCTTGCCATTCATCTCTTTGAGTGCAGCACCAGCAGCTTCCTCTGTTGTATACTCTA[T/A]AAATGCATACCCTTTGGACCTTTTGGAAATCTTGTCCATTATTATTTTAACTGCCCATCAAACCAAAACGATTTTGTCTCATGAGAAAACGTCTAGTTCG
CP32_scaffold000024_2040268	1	246.754	24	2040268	0.41	0.329	ATATAAGAAATGTGGGTATTCATATAGAAGATACTGCCAGCATAAATATCAGCAAACAAAAGCAATCAATATGCGTGAGCAATTGTGCCAGAAATGCTGC[A/G]AGCGGAAAATTGGATATGCTTTGCATTGAATGTGAGGTAACTACAAATATAAAAAGATCATATAACCCTCACCTCAGGTACATAATGCATCAACATATTT
CP32_scaffold000024_2040581	1	246.754	24	2040581	0.41	0.329	TCGATATAAGCAATATGATACTTTACAGAACACCTTAAACTGAATCCAGCAAAACCTACTCATCATATCCCCTGTACTCAATATCTCCGCCATCATCTTG[T/C]ACTGCTGGTCGAATACGGGTCTCGAGCAGCTCTTTAATCATAGCAACAGTTTCAGAATCATCCTAAAAAGTAGGCACATGTGGACGGATCTATTAAGAAC
CP32_scaffold000024_2076247	1	246.754	24	2076247	0.41	0.329	TTAAGGGCATACAAAAAAAAAAAAAAAAAAAAAAAAAAAAAAAAAAAAAAAAAAAAAAAAAAANACAAATGGAGTCTGTGCATCCACGAATTTCTGAAGG[T/A]TTGCCTATTATGACTGGATGGTATCTGCTTAGGGCCTGTAAGTTAGCTCTTGGCAGCTTCAGAGAAAAAACTTCTTTCTTGTTAAGTTAGCTTCGTCTGG
CP32_scaffold000024_2000473	1	247.48	24	2000473	0.4	0.281	AGAGCTGCTGGGATTGATTACGAGTGCCCAGAAATTGTAAGCATTTTCTTTTTCCTGAAGATTATTAATATTGGTATCGATATTTAGCCCATTCCTCAGT[T/G]TTATTGGCTGATTGCTGCTTTGTGATTGAACAATTCCCATGCCATAAGAAACTTGGGGGCTTTTTCTGTGTTTTTCTTTTTTAAAAAAAAAAAGCTAGAA
CP32_scaffold000024_1968736	1	248.556	24	1968736	0.41	0.329	GTTTGGAAAAGAACTCTGAGTTCCATTTCCATCATTCACATTCTGGATCCAAGGTAGAATTTGGTTTGAAAGCAAGTGGTTCATACCATCGAGGRCCAAA[A/G]CCAGCAGCTTTTCTTGCCACTWCGTTGAAAGGTGGCTTCAATGGCCCCCTGAAGTGCTTTCTCACAATTGCATGAAATTTGTGAATTATTTCTTCGTTCT
CP32_scaffold000024_1968846	1	248.556	24	1968846	0.41	0.329	TTTCTTGCCACTWCGTTGAAAGGTGGCTTCAATGGCCCCCTGAAGTGCTTTCTCACAATTGCATGAAATTTGTGAATTATTTCTTCGTTCTCCATTTCCA[A/T]TGATGCATTATCCTCAGCCCCATGTTCATGTAGCAGCAGCAAGCCATCCCCATCCAACGTCTGTTTTCCAGATCTCTGGSAAAGATATTTGAACCATTTA
CP32_scaffold000024_1968758	1	248.556	24	1968758	0.41	0.329	CCATTTCCATCATTCACATTCTGGATCCAAGGTAGAATTTGGTTTGAAAGCAAGTGGTTCATACCATCGAGGRCCAAARCCAGCAGCTTTTCTTGCCACT[A/T]CGTTGAAAGGTGGCTTCAATGGCCCCCTGAAGTGCTTTCTCACAATTGCATGAAATTTGTGAATTATTTCTTCGTTCTCCATTTCCAWTGATGCATTATC
CP32_scaffold000024_1968730	1	248.556	24	1968730	0.41	0.329	ACAATAGTTTGGAAAAGAACTCTGAGTTCCATTTCCATCATTCACATTCTGGATCCAAGGTAGAATTTGGTTTGAAAGCAAGTGGTTCATACCATCGAGG[A/G]CCAAARCCAGCAGCTTTTCTTGCCACTWCGTTGAAAGGTGGCTTCAATGGCCCCCTGAAGTGCTTTCTCACAATTGCATGAAATTTGTGAATTATTTCTT
CP32_scaffold000024_1955036	1	248.91	24	1955036	0.41	0.329	AAAACGTTTTTTTTTTCATTCATTTATTTGTGAGGCCTATGAGCTGCCGATTTGAACACAAGGATCTTGACGATTTAGCGGTAGTTAAGCAAGTATTTGC[T/C]TTCCACAGCAGTGTATAATGCACATACTTTCTATTAATTAGCTGCCTAGCTGGGAATTGTGGAAGGACATGTAAGTGTCGTCTTCATTATTTGTACCTGC
CP32_scaffold000024_1968926	1	248.91	24	1968926	0.41	0.329	TTCTTCGTTCTCCATTTCCAWTGATGCATTATCCTCAGCCCCATGTTCATGTAGCAGCAGCAAGCCATCCCCATCCAACGTCTGTTTTCCAGATCTCTGG[C/G]AAAGATATTTGAACCATTTAAGTCCAGCAGCACAATGGGTTACTTCTTCTGGGTACACCACTTTCTCCAACAAATCTGCAGTCTCATTGACACCTCCATT
CP32_scaffold000024_1799882	1	250.356	24	1799882	0.42	0.356	TAAAGTAGCAACTTGGTATGAGCAAACAACTATATTTTCCACCTTATAGAACTTACCCGAGCTGCAAATACTTTCCCGGAAGCATTTTAGCAACCTTATC[T/A]GTGAACTGCAGAAATCATAAAATATGTCAGGACAGAAACCCATTTAGACTTGATTATTCATATTTGATCGTCCGTATGAATAACAATCAGAAACCTGAAG
CP32_scaffold000024_1823863	1	250.356	24	1823863	0.42	0.356	TACATAGAAAAGAGCAAGCAGGTAATTGTTAAATTGCAACTCAAGTCATTCAACTAATTCTAGAAACTAAGCTGAAAGGGCAAAACAACCTATTATAACA[A/G]TTTTCCTCTCCCCCTTGAGAAGCATATCTACAGGAAATAACAATATGCAGCAGGAAATTAATTTGAGAAACTAATTTCATTTATTAAATTAAATTTACAA
CP32_scaffold000024_1846269	1	250.356	24	1846269	0.42	0.356	GGGTTCAGCTAGTAGGGACAGCTCACGGAATCACCATTGACAACATAATAAAAAATCCATCGTTGCAAATCCTTGTTGGTGGCATTGAGGTTTAAAAGTC[A/C]TCCTCCTCGCTGCCTGCATCAAATGCATTTGCATGTACCTTTACCTTGAATATTGGAAATTGTTAGTCAAACGTCAAATGATAATATGCAACTCAGGAAT
CP32_scaffold000024_1872718	1	250.356	24	1872718	0.42	0.356	AGTAACCGGGAAAAGTTGGTTTTAGGTGAAAACATGAAATTAACGGGAGAGAAAATTTTGAAGAGCTGCAAAGTAGGAGATGGGCAGAGAAAACAGCTTT[T/C]GGATATAAGTAACTTGAAGGAGCAACCAATAGTGCAGAAGCGAGATATGAAGCAGCAGCCGAGTTTGCTTATGAACAATGAATATGTTGATAAATTACAG
CP32_scaffold000024_1873468	1	250.356	24	1873468	0.42	0.356	ATTAAGTTGCAGCATATACTGAAACTAGTTTAATCTTCTGCAGCTGAAAGCGTTTCAGCATGAACTTGGTTGTAAAAATGGCGTTCTTATGGCTAGAAAT[CTGGATTT/CT]GGAGGTTAGTTTAATCTTATATTGGTCATTTCATGTTTTAAATTAAGTGTTTATTGATCACTGAGATTGAAACTTTTCTCCCCAGAGAAAAGGAAAATTA
CP32_scaffold000024_1759971	1	251.767	24	1759971	0.43	0.392	TTTATCTGATCCTCACTAACTATTTATTTGTTCTAGGTAAAGAGTTTGATACCTATGCAAAGGTGATTGTCAATGCTGCTGGACCATTTTGTGATTCAGT[G/T]AGAAAGATGGTTGATAAAGAGGCAGTGGCTGTGATCTGTCCCAGCTGTGGTGTCCATGTGGTTCTCCCTGATTATTATTCTCCCGAAGGAATGGGTCTAA
CP32_scaffold000024_1741560	1	253.544	24	1741560	0.42	0.356	AAAAACACAAGAACTAACTTGAAATTTGAGACCTCCAAAACAAAATAGCCATGGAATGATTGCTAATGCAGCATCATCAAGATTCTCAATCAAATAATCT[G/C]GAATAAACAAGAATCTTATTGTGAATCTTGATGATGCCGCACCAGCAAATTATGGCTGCGATGAACACGATGAACACGAAGAACAGGAGAGAGAAGTTCT
CP32_scaffold000024_1672314	1	253.544	24	1672314	0.42	0.356	AGGACTCACCGTAGTTCTCCGAGTCCGATGAAACCTTGCCGCCGGAATTCGTCGGTGAAATAAGCTGCGGCGGCCGAGGAATAAATGACGGCGGCCGAGA[A/T]CGCTTGCTGCGAGCGCGACCGCGTTTTCCGGCAACAGCTAGGGTTTTCTTTTCGCCCGAGCACGAACTGCTGCTACTGCTACTGCTGTCGAGAACGGAAA
CP32_scaffold000024_1680972	1	253.544	24	1680972	0.42	0.356	TTTAATTTTCCTCATTTCTTCAGGAGAATGTATTTCTGTCTTTATCTCATCCATTTCATTCTGGGGAAACTCATAGAGTCTAAGGTCTCTAGTAGATGAT[G/A]AGAACTCTGGGGAAGAGTCACCAACCTTGGCTCTGTATAGCTCTCTTATTGCTGCATTATGCATTATAAATTGAGAAAAAATCCCACGTATATCTAAAAT
CP32_scaffold000024_1495340	1	254.595	24	1495340	0.43	0.392	TGTGCAAGAATTGTAAAGTTATTGGTCAAAACAAATTTTTACACATCAACTATCACGTCGTTTACATATAATGTAAAATTTCGTCAAAACCACGAATGAG[A/G]TCTAAAAAAWACTCACCAAATCGATACACGAAATAAGGAGGCACGCTATTTGTATGATCTCACAAAGATGGACGGCTGCCTCCTTTTCATTCTCTTCTCA
CP32_scaffold000024_1495350	1	254.595	24	1495350	0.43	0.392	TTGTAAAGTTATTGGTCAAAACAAATTTTTACACATCAACTATCACGTCGTTTACATATAATGTAAAATTTCGTCAAAACCACGAATGAGRTCTAAAAAA[T/A]ACTCACCAAATCGATACACGAAATAAGGAGGCACGCTATTTGTATGATCTCACAAAGATGGACGGCTGCCTCCTTTTCATTCTCTTCTCACTCAATTACA
CP32_scaffold000024_1532049	1	254.595	24	1532049	0.43	0.392	CCATGCTTGCAATGCCCATCTATCATAGCTGTATAAGCAACTACATCAGGAGAAAGGCTTTTGATACCCATTTCTGAGTATATGCCCATAGCAGCTTCTA[C/T]GTTCCTTATCTTGCAATAACCATCAATCAGCATTGAGAACGTGATCACATTTGGTTCTACACCGTTTTCGATCATTCGGGAGCATATTTCCAATGCCTTA
CP32_scaffold000024_1534975	1	254.595	24	1534975	0.43	0.392	TTGATCGGAGTAGCGTCTATTTTCGGTGGACCAGAGTGTCTCCTCACCGTCGCCGTCGAGGCGGTGAATGAGAGCCGCTTCTTTGCGCCGCCACTCACCG[C/A]TTCTTTCTCCGGAGTTGCTGTCGTCTTCTCTATTCCCATCGGACTCGACAAGCGGGACCTAGCCCTAGCTGCTTCTGTGGACGCCATGTAGCTTGGAACC
CP32_scaffold000024_1535519	1	254.595	24	1535519	0.43	0.392	GATCGTGGTAATCGACAGTGCTTTTGGTCTCCCATGGACGAGCAGCCATCCATCGCTCTAACCAACTCCATCCCCAGTGGGGATTGTTGGGGTCCATGAA[T/C]GTAGGATTTKCAGATTTTGAAGAATTATTCCATAACTTCTGTTGAGGAAAACGACCAGGAGAATGAAAATCAGTGATCAGAGCATGAAGATGATAATCAA
CP32_scaffold000024_1535529	1	254.595	24	1535529	0.43	0.392	ATCGACAGTGCTTTTGGTCTCCCATGGACGAGCAGCCATCCATCGCTCTAACCAACTCCATCCCCAGTGGGGATTGTTGGGGTCCATGAAYGTAGGATTT[T/G]CAGATTTTGAAGAATTATTCCATAACTTCTGTTGAGGAAAACGACCAGGAGAATGAAAATCAGTGATCAGAGCATGAAGATGATAATCAAATCAGCAAGA
CP32_scaffold000024_1537257	1	254.595	24	1537257	0.44	0.431	TATAGCCACGGAATGCAGTCTGGATCTTGATGGCTGCTATTTCTTCCTTAGATTTCCCGGAGTACCAAGGGCGGGTGGTGAGTCTAACGACCTCGGCCGC[T/G]GCCTGAGCCGCTGCAACCGCCACCTCCGCAGCGACTGCAGTGGCAATGGCAACAGAGTAAGCATGTTTGCTCTGTTCATTCTCTGCATTAGCTAGTTTCA
CP32_scaffold000024_1576791	1	254.595	24	1576791	0.44	0.431	AAAGAGTCTTCTTCAAAGGTGATCAATTGTTAATCTTTGATGGGTTATATCTATTGAGTACTTTAGCTGCTAGGTGAAAAATGATGGAATTCATATGCTA[AA/GC]GAATATTGTGATCGGAATGGRTGAAAATCTATAGGATSTATGTGATCTTTTCTCTTGACTTATCATTATGTTCATTTTCAGGGTGGAAATTCACATGAAG
CP32_scaffold000024_1576813	1	254.595	24	1576813	0.44	0.431	TCAATTGTTAATCTTTGATGGGTTATATCTATTGAGTACTTTAGCTGCTAGGTGAAAAATGATGGAATTCATATGCTAA^AGAATATTGTGATCGGAATGG[A/G]TGAAAATCTATAGGATSTATGTGATCTTTTCTCTTGACTTATCATTATGTTCATTTTCAGGGTGGAAATTCACATGAAGCTGTGGGTAATGAATGGCTGC
CP32_scaffold000024_1576830	1	254.595	24	1576830	0.44	0.431	ATGGGTTATATCTATTGAGTACTTTAGCTGCTAGGTGAAAAATGATGGAATTCATATGCTAA^AGAATATTGTGATCGGAATGGRTGAAAATCTATAGGAT[G/C]TATGTGATCTTTTCTCTTGACTTATCATTATGTTCATTTTCAGGGTGGAAATTCACATGAAGCTGTGGGTAATGAATGGCTGCAAATGGGGAACTGCCCG
CP32_scaffold000024_1587178	1	254.595	24	1587178	0.43	0.392	TCAATTGTATCACATTAAGAGATTCTCCACATATGTACGCTTCCTGATTTAAAGAGGGAAAAAGTTCACATGAGGCAAACTAAAGAAGTAAAGGGGAGCA[TTGAAAAC/TC]AACAAAATTAGTCCACAGAGAGTACCATTGCTGCTGAGACGAAATATCAAAAAAACGATGCAAAAAGCTCAGAGAAACCTATCGACTTCGAACCACAGAC
CP32_scaffold000024_1598432	1	254.595	24	1598432	0.43	0.392	CCGTCGAGATGCCTCAATGGGGTCTGAACCGGGCAGCGGGGCACCTGCAGCAGTATAGTCCTCGGAATCGTTAGAGGATTCAGATCTTCCACAAAGCAGA[C/T]GATGAAATATTGATGAAACTGGATCAATGACTGGCCTGCACAGGAACATCAAGAGTCATAGTACGCTATGGACTATGGAGAGAGAGAACACAGAATATTC
CP32_scaffold000024_1426017	1	254.939	24	1426017	0.44	0.445	CTTCCCTCACCTCCCTGCAAACTAGCGTACTGTTCTTCCACAACTTTTAAGGGATGCTGCTGAGGAATATTCTGATTTTCATCTTCAATAACGGATAGTT[A/T]ATAACCGAACTACTSGAATCTTTGGAACCTGAATCCTTGCTTACATACGTCGTTTCAGAGTTRACAAGTCGACCACTACAAACACATTTGTCCTGGGGCA
CP32_scaffold000024_1426032	1	254.939	24	1426032	0.44	0.445	TGCAAACTAGCGTACTGTTCTTCCACAACTTTTAAGGGATGCTGCTGAGGAATATTCTGATTTTCATCTTCAATAACGGATAGTTWATAACCGAACTACT[G/C]GAATCTTTGGAACCTGAATCCTTGCTTACATACGTCGTTTCAGAGTTRACAAGTCGACCACTACAAACACATTTGTCCTGGGGCAATTTCCTATTAAGTA
CP32_scaffold000024_1426695	1	254.939	24	1426695	0.44	0.445	GATTAGATGAACTAAGACTTAGATGAAGATGATCACCCTGATCCGAAGGGGTTAGTTTTCCTGACGGAATATCAGTTATCACCATTTCAGTTAAGCATCT[A/G]CATGTAGAGACAATTGTGTCWGCATGAACAACTGGAAGCTGCACTCGACGGTCATCACTTGCACAGCCTTCCCAAAAACTCCATTGAGGTATTCAGATCC
CP32_scaffold000024_1426716	1	254.939	24	1426716	0.44	0.445	GATGAAGATGATCACCCTGATCCGAAGGGGTTAGTTTTCCTGACGGAATATCAGTTATCACCATTTCAGTTAAGCATCTRCATGTAGAGACAATTGTGTC[T/A]GCATGAACAACTGGAAGCTGCACTCGACGGTCATCACTTGCACAGCCTTCCCAAAAACTCCATTGAGGTATTCAGATCCCAATTTTCCCTAATTGACTGC
CP32_scaffold000024_1426215	1	255.278	24	1426215	0.45	0.469	GCAATTTCCTATTAAGTAATCAAATCAGTTGAACAATAAGGATTTTCAGCTGCTTCTGGCATTTCTGCCGCAAAAAGCGTTGCTATAGGACAAGAATTAT[G/C]TACTGGAAAAACTTCCTTACCTACTAGTTCTAATCTACTCCCTAATGCCTCGAGTGCTCTCTGTTTGCTTACATAAACTGATTCAGATTTAGCCTTAACT
CP32_scaffold000024_1426080	1	255.278	24	1426080	0.45	0.469	GGAATATTCTGATTTTCATCTTCAATAACGGATAGTTWATAACCGAACTACTSGAATCTTTGGAACCTGAATCCTTGCTTACATACGTCGTTTCAGAGTT[G/A]ACAAGTCGACCACTACAAACACATTTGTCCTGGGGCAATTTCCTATTAAGTAATCAAATCAGTTGAACAATAAGGATTTTCAGCTGCTTCTGGCATTTCT
CP32_scaffold000024_1381281	1	255.961	24	1381281	0.45	0.494	TCATTTCCTTAGAACAATTTACACAAAGCCCTTTATGAAGGAACTAAGTGGCGCTTTGAAGCAGGCAAAGCCATATTTAGCTGCCATCCTTCTAAGATTT[G/A]TAGCCGCTGGTTTGATTGTGATAGCCAAGATTGCGTTGAATGAAGGCATGAGCCCACAGGTGTATTCGCTCTATCGTTATTGTGTTGCTGCCATTGTTGT
CP32_scaffold000024_1381582	1	255.961	24	1381582	0.45	0.494	AGAAGAAGACCAGAGATGAGTTGGTGCATGTTTGGAAAGATTCTGCTGCTGGGCTCTATGGAGTAAGAACTTGTTTGTTTTTGGTACTAGATCTTTTAAG[G/A]TTGTGTTGTTATGTCTTTTAAGGTTGTTGTAATGATGGGAATGCAGCTCTGTGGTTATCCCTAACACATATTTCACTGGTTTGAAGTTTGTATCTCCAAC
CP32_scaffold000024_1381478	1	255.961	24	1381478	0.45	0.494	TTGTAGCTCCATTTGCCCTTCTCTTTGATAGGTTTCTCTCTGGCTTTAGATCTGATCTGTTCTTCCTTTGGGAAATGGCTTGAGCTGATGAATTTATTGG[CAGAAGAAGAAGAC/CAGAAGAAGAAGAAGAC]CAGAGATGAGTTGGTGCATGTTTGGAAAGATTCTGCTGCTGGGCTCTATGGAGTAAGAACTTGTTTGTTTTTGGTACTAGATCTTTTAAGRTTGTGTTGT
CP32_scaffold000024_1393019	1	255.961	24	1393019	0.45	0.494	TTGTGAGCCTGCCATGGACAAAGGACACCCTCCTCCATCACTCTTCTGCAGCTGCAGTCAGCCAGCATGATTTTCTCAAGGGTGCTCTCATGATCACTAC[A/C]GGCTGCATTTTTTGGTCTGTTTTTACTGTTCTTCAGGTAAAAGTCAATCTTCCATGATATTCAATTCAATCTATGATGATTCGATTTGTAACAGTCTAAA
CP32_scaffold000024_1393707	1	255.961	24	1393707	0.45	0.494	AGATTCCACCCTCTTAGCTCCTTTATACAGTGTAAGAAATCATCAAATGAACACAGAATCGGTTTCAAATAGTTTCATACAATTCACAGTCCCCTGTTTC[A/T]TGTAGGGAATCATGTCTTCAGGGGTCTCATATACTATTCAAGCAGCGATAATGAAAACGAAAGGGCCAGTTTTTGCAAGTACATTTAGTCCCCTAAGCAT
CP32_scaffold000024_1399395	1	255.961	24	1399395	0.45	0.494	GTTTTGAACAATCAGATTCCATAACTTAAACAAGTCGATGCTGTCGTAAACCCTTACCAAAATGTGGCTGCATCAAGCGGACGTATAGGCCGTTCTTAGC[G/A]ACCAAGGAATCGTGAGTACCCTCCTCCACTATTCGACCACCATTTAGTACCACGATATTATCAACGTGCCTCATCATTGCAGCTCTATGGGCAATCAGAA
CP32_scaffold000024_1403590	1	255.961	24	1403590	0.45	0.494	TAATAAACGTATGTGCATGAGCTATTTTAGCAGCTTCTTCAATTTGGTCAAGAGTTGCATTTCGCCCATATGCAATATTATCTCGAATGCTCAAACTTAG[C/T]AAGGCGGGTTCTTGTGTCACTAATCCTATCTGACTTCTTAGCCACTCTAATTTTAGGCTTTTTATATTTTCTCCATCCAAAAGAACTTCTCCTGCAGCAA
CP32_scaffold000024_1310941	1	256.306	24	1310941	0.44	0.445	TGGTCCTCACGAAAATGCGTGAGATAGCAGAAGCTTATCTCGGTTCCTCCGTGAAGAATGCTGTCGTTACTGTCCCTGCTTATTTCAATGACTCTCAGCG[T/G]CAGGCCACCAAAGACGCAGGTGTCATTGCCGGCCTCAATGTTATGAGGATCATCAATGAGCCCACTGCGGCAGCTATCGCTTATGGACTAGACAAGAAAG
CP32_scaffold000024_1344347	1	256.306	24	1344347	0.44	0.445	AACACAGAAAAGAACAAAACACAAGTATGAAATGAGTAAAAGACCCATGTTGCAGCTGCAAACTGGTCCTCAGGGAAGCCGAGCTGCTCGTATATTCTCC[A/T]GCTTAAGCGTGGCGTTACTGGGGATARTGCAATGGCTATGATTCGCATCGCCTCGAGTATAAGAACAAGGTCCTGTTGAGATAATTGAGCCAGATCGAAT
CP32_scaffold000024_1344374	1	256.306	24	1344374	0.44	0.445	TGAAATGAGTAAAAGACCCATGTTGCAGCTGCAAACTGGTCCTCAGGGAAGCCGAGCTGCTCGTATATTCTCCWGCTTAAGCGTGGCGTTACTGGGGATA[G/A]TGCAATGGCTATGATTCGCATCGCCTCGAGTATAAGAACAAGGTCCTGTTGAGATAATTGAGCCAGATCGAATTCAGAGAAGGGGTTGTTGAATGTTGGA
CP32_scaffold000024_1351726	1	256.306	24	1351726	0.44	0.445	CTCTCAGTTTCCTCCATCAGGGCCTACACAACCAGATGCAAAGCGCATGAAAACCATTGGTTCTTATTCTACCAAGCTGAGTTTAAGTGGGCAGCATCTA[C/T]GTGCAACAAATGCTGTAAAATCTGTTTTTCGGCCACAAGAGCCTGGAGAAGAGACACAGAACATTAAAGTCACTTATAACCARAAAGGGAATTCTATGAA
CP32_scaffold000024_1351809	1	256.306	24	1351809	0.44	0.445	TAAGTGGGCAGCATCTAYGTGCAACAAATGCTGTAAAATCTGTTTTTCGGCCACAAGAGCCTGGAGAAGAGACACAGAACATTAAAGTCACTTATAACCA[A/G]AAAGGGAATTCTATGAATAGAGGTGAGTCCAATGCGTTGAAGCAGAAGAAGGAAGATATCAAGCATGTGGCTGCTTCACCATCACCTGGAAGTGACCTTG
CP32_scaffold000024_1359438	1	256.306	24	1359438	0.44	0.445	TTGTCTGCAAAGTCGTTGAAACTTGATTTATTGAGGCTGTCATCAGGTTTTTCAGCCAGATCCTCACTTCCATTCTTTGGCGGTTATAGAAAGGTGTATC[G/T]TCGAACGCCAGGTTTATCCCTATCTTTTTTGGCAGCTGACATTGTTTCATCTTGTTCTTCAACCTTCCCCGCATGCTAGAATCAATTTCTAGAATAAACC
CP32_scaffold000024_1239236	1	257.382	24	1239236	0.43	0.392	CATGTCTTACAGTACATGCATTATAGAGGAGTTATAAATGTTTATCCAGAATGCCAACTTCTGTTTGTACGTCAAAAAGGTCAACTCCACATTGCTCAGC[C/T]TATGAATAAGAATCCTGCAAAGATCAGGAAGCAAAAGAACAATTTGAAGTTTCAACGCTATGTGGCAATCTGGTTAAGCAGGCTGCTACTCACCTCAACT
CP32_scaffold000024_1239350	1	257.382	24	1239350	0.43	0.392	CCTGCAAAGATCAGGAAGCAAAAGAACAATTTGAAGTTTCAACGCTATGTGGCAATCTGGTTAAGCAGGCTGCTACTCACCTCAACTTTCTGATTGACGT[C/T]GAGCACTCGGGCAGTCTACCGATGTCGAAAGACGWTCTCGTAATGTGGATGAAGTTCTTATAAGGGCCAACGTTCCTCACACCGCCTTCTGAGTCAAGCA
CP32_scaffold000024_1239385	1	257.382	24	1239385	0.43	0.392	GTTTCAACGCTATGTGGCAATCTGGTTAAGCAGGCTGCTACTCACCTCAACTTTCTGATTGACGTYGAGCACTCGGGCAGTCTACCGATGTCGAAAGACG[A/T]TCTCGTAATGTGGATGAAGTTCTTATAAGGGCCAACGTTCCTCACACCGCCTTCTGAGTCAAGCAGCAGTATACTATAAGGATTGGGATTGGACGAGGTA
CP32_scaffold000024_1261747	1	257.382	24	1261747	0.43	0.392	GATGGATGACTTTTTTGCTATGCAAATATGCCAAACCCCTAGCAGCATCAACAGCAATTTTCATACGTAGCTTCCATGAAAGAGGTTGAGACCAAGATCC[C/T]CCTGAAAATTTTTAATTTTTCCAATTTTCCCATTTAGATTTAAGAAGCTAAACTCAAAATCAAGAAGAATTTAGAAGCTAGAGGACTCACTCCCAAAAAG
CP32_scaffold000024_1287326	1	257.382	24	1287326	0.43	0.392	CAGAGATTTCCTTGCTCATTCTATCGGCAATGCCCGTAAACATGGTCGAACCACCGGAGAGGACGATATTACCATACAGATCCTTCCTAATATCCACGTC[A/G]CACTTCATGATGGAATTATATGTAGTTTCATGAATGCCCGCAGCTTCCATTCCGATCATGGATGGCTGGAAGAGAACTTCCGGGCATCTAAAACGTTCGG
CP32_scaffold000024_1211703	1	258.094	24	1211703	0.42	0.389	TTCTTGCTAATGGTGGTCGATTGCTCCAAATTCTCAACCTTTTGACGAATTCCCTCGTTCACTTGGTGGGTAATGGCYGAACCACCTCCCTCAACCTCCC[T/G]GCTATCAGTTTTCTCCTCCTTAAGGTCAGAAGGGTCGCCGCAGCCATTGCCATTGTCATTGGTAGCAAAATGTTGTGCAGTTTCAGTTGCAGCCACAACC
CP32_scaffold000024_1211680	1	258.094	24	1211680	0.43	0.392	TTGAAGACGAAGCAGCTACTTTCTTCTTGCTAATGGTGGTCGATTGCTCCAAATTCTCAACCTTTTGACGAATTCCCTCGTTCACTTGGTGGGTAATGGC[T/C]GAACCACCTCCCTCAACCTCCCKGCTATCAGTTTTCTCCTCCTTAAGGTCAGAAGGGTCGCCGCAGCCATTGCCATTGTCATTGGTAGCAAAATGTTGTG
CP32_scaffold000024_1212171	1	258.094	24	1212171	0.43	0.392	ATCGGACGATTACCCTATAAGAAACAGAGAAAAACAGAGATGAAACGATCGAAATCGAATCGAATTCAAACAAAATGCACAAAATTAACTGAGTGACTGA[CTGACCGACCT/GTGACCT]CCATGGATTCATTGGGAAARCCAGAAGTATAAGAGAAAGGGTGCTGCATGATGCAAGTTGAATCCGCCATGGAAGCTCCAACTGCAAGAAAGAATCCAAG
CP32_scaffold000024_1212201	1	258.094	24	1212201	0.43	0.392	AAAACAGAGATGAAACGATCGAAATCGAATCGAATTCAAACAAAATGCACAAAATTAACTGAGTGACTGAC----------CCATGGATTCATTGGGAAA[G/A]CCAGAAGTATAAGAGAAAGGGTGCTGCATGATGCAAGTTGAATCCGCCATGGAAGCTCCAACTGCAAGAAAGAATCCAAGCTCAAGAAATGCTTGCTTGG
CP32_scaffold000024_1186932	1	258.789	24	1186932	0.41	0.329	CCCCGAGGCCGAAGCCGGAGCCCCGAAGGCCGATGCCGGAGCCCCTAATGCTGATGCCCCTGCCGGCAGCCCTGCATCCGGGCCGGCCAGCGATGAGTCT[A/C]CCTCCGCAGCCCCTGAATCCGATGCAGAGGCGTCATCTCCACCTTCCCCAAGCGGACCTGCGGAAGGACCAGGCAGCGAGGAGGAAGCTGCTGATGCACC
CP32_scaffold000024_1142770	1	258.789	24	1142770	0.41	0.329	ATGTGATATTAGTATTATGATGTTGTAAAAGGTTCAAATTATGTACTCAGGGTAGTCTTTTCTTTTTGTATGAAGATGTGCTTTTTTGAGTATGCAGCCA[T/C]GGAATTACAAAATTCCCGAAAACTTAGTTCGTCAATCTTCATCACTGCAGCTTTGACGCTACGGTACCTACTAGCTTTCAGTCTATGAATTCCTCGCTCG
CP32_scaffold000024_1074919	1	258.789	24	1074919	0.41	0.329	AATTAGAGGATTTGAGGGAGAAAACTTGGAGAGAAGGAAGGATGTTTGGTGAAGATGGAGCAGCCATCTTGATTTGAGATGTGGGTGTGTGTTTTTAATT[G/C]AAGTGTTGTTGTTATATAGAAAGTTGATTACGAAAATACCCCTGAGCTTTTTGAGTAATTAAAGTGAATGCCATGCACTTTGTGGATGGGAATGGATTAT
CP32_scaffold000024_1078720	1	259.142	24	1078720	0.41	0.329	GGATTATGGAAATCTGCAAGGCTCGACAAGCGGAGAGTTCAGGCTCCTCTCTGCCAAAGAGGGTGACATATGGATATGTGATTTGGTAAGTTGAAGCAGT[G/C]GTCGGCACTGGAATTGTAGCAGCGACACAACAGGAGGGTCGACGTCCAAGTGACCATGAGAATGCCAGAGAGCTCACAAGTAGAATCACAGCAGTCGCGG
CP32_scaffold000024_1088749	1	259.142	24	1088749	0.41	0.329	TTTTGACCTACCCTTTGACGCTGCCCAAGCTGCCCGGAGAATTTGGCGGGAAAGGAAAATTTTCCTTTTTTTTTTTTATAAATTATTTATTCGAAACTAT[GTTTTTTG/GTTTTTTTG]TTGAAACCCTATGGTTTTGGCGCCAAAAGGAAATGTTTAGCCCGCGAAAACCGGGGGCTGCGGCGGTTATTAACCACTCGTTTTTTCGACTTAACACGTG
CP32_scaffold000024_1096198	1	259.142	24	1096198	0.41	0.329	AATCTCTGTTGAACTTCTGGATTGATATCAGCTTACATTTGCTGCTTTTGCAGTTCAGTTGTCTGGTAAATTGCTTTGTTAATTTGTCTTTATTCAAATT[A/C]TTTGCTCACTTTTTGTCTGTGCAGCATAGTTGGCATTGGTTTCCATTTAAAAAGGAGATTAGTAGAACCCATAATTCTCTCAAATACAGGTTTGTACTGA
CP32_scaffold000024_1120687	1	259.142	24	1120687	0.41	0.329	AATTTATGGAAGAAAACCATGGCTGCAAACTTGGTGCAATAATCTTCTGTTGCTTCAATTCCCTGTCTGATTGTGTGCGAGAGAAAAGGGCACTTTTTGG[GAAG/TAAC]TTTGGTCGCAGTAGCCCCATGAAACAAACGATTTTACGGTAACTTAAAGATGATTCATTTTATCTACTGCGATTGTTCATCATTTTTCAGTTTAGACTTC
CP32_scaffold000024_1136962	1	259.142	24	1136962	0.41	0.329	TGCTCCTTGAGAGATGTTCCCGTGGCACCTTTTCTCTTTATAGGTCTGATTGATTGTGGTTGATCCTCTATTTGTACATTTCTTGTTGAATTGTACAGTT[C/T]GAGACTTGTCATTATACTCATTCTGGAGCAGCAGGATGTGTTCTGTTTAAATTATGATGATTCTCTAGACTCCAACTCCTTTGAGTGCTTACTTGCAGCC
CP32_scaffold000024_1078094	1	259.142	24	1078094	0.41	0.329	ATGGAAGAGGAGGTAGCTTGATCTCAGCTTTGAATTTGGTTGTAGAACTTCGGAAACTTGGAACGATTGTTACTTACGACATATATGATTATCTCATCGT[CTCA/GTCG]TTGTGTCTGGAAGATCGTCCATTTGCAGCTAAGAGTGTTCTTGAAAGAGTCATTAAAGATGGTTTCCAACCTAATGCTTGTATCTACAACAAGCTGATTG
CP32_scaffold000024_1081263	1	259.142	24	1081263	0.41	0.329	TCTGGAGGCGAATGACTTGTCGCTGAAGGATAGAGATGGCTCCGACGCAGCCATAGACGGGGTCTTTCATACGAGCCTCGGCCTCGTAGGCAAGAGAATT[A/G]ACGGCGTCCTCGCGCTGATGGGGGTGGACYTCATGGAGGAGCTTGCTCACATTGCTGGCTCCAAAGATCTTGTGAACATTGGCAAATTTGGTGGGCTCTT
CP32_scaffold000024_1081293	1	259.142	24	1081293	0.41	0.329	TAGAGATGGCTCCGACGCAGCCATAGACGGGGTCTTTCATACGAGCCTCGGCCTCGTAGGCAAGAGAATTRACGGCGTCCTCGCGCTGATGGGGGTGGAC[T/C]TCATGGAGGAGCTTGCTCACATTGCTGGCTCCAAAGATCTTGTGAACATTGGCAAATTTGGTGGGCTCTTCGGGTGGAAAGTAGGGCGCAAATATGCAAT
CP32_scaffold000024_1052755	1	259.502	24	1052755	0.4	0.281	TGGTGCTGGTGAATAAGCACTATTTTTTGAAGCAGCCAACACAGGGAAGCTTTTGGCTTTCTTACGTATGTGGTCAAATACAGTTCGTTCAGTGATGATT[T/C]TGCATTCATCTTCGTCGTTGCCAGTTGCAGGCTCGGCTGCAATAATTTTAAGTTACTTTCAGAAAGAAATCAAGGAGAGGAATTTGATACAAAGCACATG
CP32_scaffold000024_953782	1	259.855	24	953782	0.39	0.298	ACGTATGAATGTCCCATTATGAATGCCATTCCTGCCTCCCTTGCTTCCATCAACTCTTGCAGCTCTCTCCTCGTATCGACATCCATTTTCGTACTTTCGG[A/G]TAGAACGAATCTTACTCTTTTCTTCCTCAATCTCTCCGACCTTATCTCTGAATTGCTGATGATGATCGGCAAAGAACACGATTCGTTTTCACACATTTGA
CP32_scaffold000024_485525	1	268.837	24	485525	0.41	0.329	CATGTAATTCCATTGGTATGCTATTCCTTCTGTTGCTTCCTTGGCTCTGTTTGATGTGAAGACCAGCAGCCTTTGGTTGTTTGCCACCATGTCGCTGACT[A/C]GGGGCCAGTCGTCGTTGTCCTTCGGCATATTCGTGATCGGAAACCAGAATTTCTTTAGCCCGGCGTCGGTGAATACCTTGGTCAGTCCATTGGGAGATTG
CP32_scaffold000024_488514	1	269.191	24	488514	0.44	0.469	GCAGCCATCCCCCACCTTAAGAACACAATCATTCATTAAAATGAAGAGAAGAAGAAGAAGAAGAAGAAAGAAAGACCAAAGGAAACCTTGCAGAGTCCAT[C/T]GGAGCAGGTCTGATCTGCAGCAACAAGAGGGAAGATGAGGAATGAAAGCAGGAGTACTGAATGAAGGCTGCTCTGCCAATGGGATATCTCCATTTTTGAG
CP32_scaffold000024_440926	1	269.191	24	440926	0.42	0.356	GTAATATATCAATATGGTTCTGATTAAGTTTGCTGCAACCATCAGCAAAAACAGATGCATTCCATTCAGAAGAGAAGATGCATAGCTTCATAAAGCTCAA[C/T]AGTTCTTTAGCAGCTTGGAGAGGCAGATTACAAAAGCTGGAGGCAGAATTGACAGCAAGATTCTGCAAGTCATATCCATCTACAGAACCAACGGAGCGGC
CP32_scaffold000024_456463	1	269.191	24	456463	0.42	0.356	TGAAGATTTCAGGCAACATTGTCTTGGTATTCTCCGCTTGAACAAATAGCAAATTCAATCTCTCAGCAGCAACAGAATCAATGAAAATTCAACTCCTAAT[C/T]ACACAAAATCATAGATCCAGTAATCCTAAGACACAAACATGCCTTCAAGGCAACAAAAGAACTAGTAAGCATCCACAAATTTCCTGCACATTGATAAAAA
CP32_scaffold000024_456690	1	269.191	24	456690	0.42	0.356	ATGGTGGAACAGGATACGTACCCTAGTTCTACCGCCAAATTTCGCCAACAAGCGGGATCACGAATTTCTAATCTCGGTTCCTTCAAAGTTCAATTTGACA[G/A]GCGAACACAGATCCAAAAACCGATAAACACGAAAAATAATTACTCAATACAGCGCCGGCTGCCTCCATAATAAATGTCCACAAGACGTAATCCATTTGCT
CP32_scaffold000024_425340	1	269.191	24	425340	0.42	0.356	CTTGTCTTCAGTGACTCCGAGACTCTAACGAAATTTTCCACAGTAAATCTCTGCTTGGCAGCTTGCTCAGAGATGCTTTTATCCTGAGGATTGTCTTCAT[A/G]CTGTTTCTGTAATCGATCAAATTCTTCCCAATCATTCAGGTATGGAGTAAAATGTTGGATAAGTGCATCCATAGCAGCAGATTCACCATAGGTCAAGTAA
CP32_scaffold000024_500107	1	269.191	24	500107	0.42	0.356	GCAGATGGAAAGGCCTTAATATTTCACAAACTTCTTGGCTAAAGACATCAACATTTGAATATAGATTCTGTGCACAAGATTCAGGCATTAACATTCAGTA[G/A]TGAATATAAACACACCTTCCAATGGTTTGGTCTACACGACAGCGACACTTTGCGCATACACCTTGCTGCTTGGCACAACCTACATGAACATCAGTTCCAG
CP32_scaffold000024_317405	1	271.05	24	317405	0.42	0.356	CAACACTCCAACCACCTTGTTTTCTCTGGCGAAATCAGTCTCATAAAGATTCTCCCCTCCCCTGATTTGCCACCATGTTTGAGCTGCCTTGATCTCTAAA[C/G]CTGTTAGTGTTGATCCAATGGAAGCAAGATGAGTATCTCCATAAGCCAACCCCAACAAAGCTGCAGAGTAATAAGCATTCACAGCCTCACTGCTGCTCTC
CP32_scaffold000024_317929	1	271.05	24	317929	0.42	0.356	CATTGAAAGTACCACGCAGCCATGGCTCAATAGCATCCTTCAAAAACTTCCTCACTTCAGGAATCACCTGAAGAAAATTCACTTCCTCAGCAATCAATGC[G/A]AGCCTAGCAGCTCTCGCAATCGCTTTCCCATAGAAATAAGACGATGTTGTTGTAATGGGTGAAGATTTCAAACCCTCAACATCTTTCACAAGCGCAGAGA
CP32_scaffold000024_336717	1	271.05	24	336717	0.42	0.356	GGTTCTATCTTTTCATAAATGTAAAAGGGCAATGATACAAACATCATTCCCAGAGCGGAGGAGTATATCTTGATTTGATCAACAGATGGTGCAGCAAAAC[GG/AA]AAGGAAGCATGAATACCAACATTGCAGTCTCATGAATTAAAACTCAGAGCAAATAGCATAGGAGAAAATATAAAAGAACAAACCTCAATTCGAATCCCAC
CP32_scaffold000024_375584	1	271.05	24	375584	0.42	0.356	AATGCAGTCATCATGGTAATAGTGGCAGCAAGGAAGCTTCCTCACCTTCTCCTCCATTGAAAATTTATCCTTACAAACAGCACAAATAACCACTTCCTCT[G/A]TCAGTATATTCTCTGTTTTTAACTCAACCAGAGGAAGATTCTCCATAGCACTCTTAGCTGCTGGAGGACAACCCTTCAAAGCGTTCTCATTTTCAACGAA
CP32_scaffold000024_289839	1	271.775	24	289839	0.43	0.392	ATGAATGCAAACTGTAAAAGTTCTCGATTCCTTTGTCGTTGTGAAACTTCAGGGCAGCCCATATGCCAATCAGGCTTAAACAGAATGCAACAAACTGTAC[T/A]GCAAGATGAACTAGTTTTCTGAAATTTTTGGTTCCTGAGACTGTCTTGTATGCCAACATTGCTGCATCAATACATCTAAGCACGGTGAACAGAACCATTG
CP32_scaffold000024_251423	1	272.135	24	251423	0.44	0.445	CTGCTTCTAGGTTTAGATTGTTCTCTGGTAAGACTCCGGGTTTCGGAGGTCAAATCAATGGAAATTTCGTTAAGAAGGTCCTTGATAAGCCCGCTGCGGC[T/C]GTTAGCTCCGCATTTTCTCGGTATCGGGAAGCCATAGGGCTGCAAATTGAGGCTATCTTCAGGAGAAACTATCTAGTTCTTCTCGGGTTTGGAGCAGTTC
CP32_scaffold000024_243860	1	272.861	24	243860	0.45	0.494	AGCAAGGTTTCAAATCATTTTGTGCATTAGTATGAGCAGCAGCAAGGGAAACAGTAACATGTTTTCATTGCAATCGCTTACCTCCCATCCATGCCAACAA[C/T]AATGATAGTGTTTTGAGATCCAAATGCTGCAATATACTGTGTCGCCTCAGGCAAATGGAACTGAGCAAACGACCATTCTGAACTGAAGTATCTTGGTAAA
CP32_scaffold000024_245887	1	272.861	24	245887	0.45	0.494	CTTTCCATTTTGTTCTTTYTGGTCAATAGATCCGGAAGCTCCAATTTCTGAGGATTCCTGAGTACTCGCCATTTCTGGTTTAAGTACTCCTCGAAATGTT[C/T]TAACAGCCAAGCTTGACCAAAAAGAGGGATATAGTCCTTCACTACCTGCAGCTATTTATATTAGTTCATTTATGTGCAGTATGGAATAAAAAGAAGTATA
CP32_scaffold000024_245805	1	272.861	24	245805	0.45	0.494	AAATACGAAATCCGCAGCTTGTACCAGCAGCAAAGCAACTATAATCTTGATTCCAGAACACTGAATGTAGTTCTAGCTCACTCTTTCCATTTTGTTCTTT[T/C]TGGTCAATAGATCCGGAAGCTCCAATTTCTGAGGATTCCTGAGTACTCGCCATTTCTGGTTTAAGTACTCCTCGAAATGTTYTAACAGCCAAGCTTGACC
CP32_scaffold000024_119698	1	273.959	24	119698	0.45	0.494	TGTCTGCCATTTCTCCAACAGTCCCTCCGCCGATTCCTTCTGAACCCATGGTTGAGTCAGCTGCTACTGCACCAGAACCTCTGAAACCTTCTCCAGAGAA[G/A]ACAACTCCTTTTACCAATGTTCCCGTGGAGAAGTCGTTGAAGCTAGCAGCTTTGGAGGCATCTGGAATAAAAGGATATGTTCTGGTTTCTTCTCCTACGG
CP32_scaffold000024_119865	1	273.959	24	119865	0.45	0.494	ATAAAAGGATATGTTCTGGTTTCTTCTCCTACGGTATGTGATGCATTAATGTGTAAGGTTCTGTGTAATCTAAAAAGAACTGCAAAATCTGAGAAATCCT[A/G]ATAATTATAATTTGGCTCTTGCTTTCATTAGGTTGGATCATTCCTAACGGGCAGRACAATAAAAGGAAAAAAGCAGCCTCCGATCTGCAAAGAGGTATTG
CP32_scaffold000024_119920	1	273.959	24	119920	0.45	0.494	AGGTTCTGTGTAATCTAAAAAGAACTGCAAAATCTGAGAAATCCTRATAATTATAATTTGGCTCTTGCTTTCATTAGGTTGGATCATTCCTAACGGGCAG[A/G]ACAATAAAAGGAAAAAAGCAGCCTCCGATCTGCAAAGAGGTATTGCTTTCAAGCCTGCTTATCTTCAATGACATTTTAACTTTCAAACTGTTGAACTACG
CP32_scaffold000024_148122	1	273.959	24	148122	0.45	0.494	ATGGTGGGTGCGGGTGGAATTTGGGTTTGGCTCTGCAGCGAACGACGTCGTTACAAGCTAGGCATCCATTGACCCCGTTGCCTTTCAAAATGAGGCATCT[G/A]GCACTTGCAGCCAGCGAACAATTTGCCTTTTTCGTTTGTTTTTTCTTCCTGTGATACCCAATCGTTCAATTATTCAATTATTGATATATGTAGCCTATTG
CP32_scaffold000024_121115	1	273.959	24	121115	0.45	0.494	ACGGCCACCGGCTGCCTCAGTTTTTGGAAACAAACGGTCGGAGTCCAAATTGGTCCACATCATATTAGTAGGGTGGCTCACCATCTTATATGACCAATCC[A/G]TGTTTGAAAGCAGCAGGGTAAATCATTTTATAATTAAAAAGGAGAGGTATTGTCTTTGATAATGTTTTTTAATCTATTTATTGTTTTATTTTCATTAACA
CP32_scaffold000024_43916	1	274.319	24	43916	0.47	0.605	GGAAGTTTTGACCAAGGCTCACACTGCAGTGTTTGCTGCAAGTTCAAAATACTTGACACTTCTATCAAAGGAAGAAACTAAAAGTGAGATTTTTGTTGCA[T/C]GTTTTGTCTGTCCTCTGTTTTCATATTTGGTGCTTCTCTTCAAACTCACGTCTCAACATAATCATTGTATGCAGTGTATGAGGCAGCCCAGTCCTCTATG
CP32_scaffold000024_52301	1	274.319	24	52301	0.47	0.605	GCTTATATCTATCGACACAATAAGGATGATCGATGACCTCGAGCAAACTTTCATCACTAGATGGAGCTGCACAACAAAGAATCGACTTCTCCGGAGCTGA[T/C]AAACTACTAAATTGTTCATCTCTCTCAGTAGTCATTATGAACTTATCCTCACTTGGGCAGCCAAACAAATCCTGACCCTCAAAGGAGGGTGTCATGAAAT
CP32_scaffold000024_52146	1	274.319	24	52146	0.47	0.605	ACAGTTTGTGGCAATGTCTTTAACTGTTTCATTAAAACTCGGATTCAGATAACTACAATCAGCAGTCTTCTGGCTATAAAACTCTCCATTGGCAGCACAG[C/T]ATTTGCAAAAAGGAATAGAATCCTCAGGCAACCCCTCGAAGCCTCCTTCGAGTTGCTTATATCTATCGACACAATAAGGATGATCGATGACCTCGAGCAA
CP32_scaffold000024_89795	1	274.319	24	89795	0.47	0.605	AAAGAGAAAACTCTGCAGCACATGTTCAGACTCATCTTCTTATTTCCTATGGCAGATGGACAAGGCAGCTCTGTTGGGAAGTGCAATCGATCAAGTGAAA[G/A]ACCTGAAAAGAAAAGCAATGGAAGTCAGCAAGAACATGACAGTTCCAACAGATATGGATGAATTAACTATTGATTCTACCATGGTTGAAGACAACAACAA
CP32_scaffold000091_25092	1	275.794	91	25092	0.48	0.724	CGATAGACAACTTGCTGCTCAGTTTCAAGAAATTCCTTTAGATCTTCGAATGGTTGAAGCTGAGAGACTTGGATGTAAGAATTTAATCATTTCTCTTGTT[T/G]TACTCTTGCTATTGAAATGTTGAAGCTGCTGAACTATATCCTAGACACTTATTGGCACACGATTTTTTTATTAACCTAAATGCATACTTGAAGTTTTAGG
CP32_scaffold000091_26154	1	275.794	91	26154	0.48	0.724	GCTGTATTTGTCAAGTATCACCAGGACACAACTGAGCTTGGCTGAAAAGTTGAACACGGCTGCTCAGATTCTGTAACTTCTTCAACCTGCATCGACGATT[TTGT/TTGTGT]GTCATTTATTTGGTAATTGACCAATATCCAAGAATTTGTGTACTTAATTCTGCTGCAAAACGATCCCCCTTCCCTCTTGAAAACCCCCTTTTGATTGATT
CP32_scaffold000091_26274	1	275.794	91	26274	0.48	0.724	TTGACCAATATCCAAGAATTTGTGTACTTAATTCTGCTGCAAAACGATCCCCCTTCCCTCTTGAAAACCCCCTTTTGATTGATTGAGTTCACTGTCAGTC[G/A]TCTTATACTGCTGCTTTGTGGAATATGTTGCCTAGTTTAACAATGAGGGTTGTACTAGCATCAAGAGAATATTGTCCAGGCACCCAATTTTTCCCCCGAT
CP32_scaffold000091_42577	1	275.794	91	42577	0.48	0.724	CTTTAGATAACCGTATTGTTGCTCCATCGATTTCCACTGATGCATTTTGTGTTAATTCTATAAATCAAACTGCTGATTCAAGTAGCCCATTATCTGCATC[C/G]AGTTTTTTGGAATCATTGGGAAAATTAGCTGCCCCAACTCCTGAAGTTTCATCTCATGTTCCTTGTGTGGTTTCACCTCTCTTAACTCCTTACTACTGCT
CP32_scaffold000091_198437	1	276.154	91	198437	0.49	0.848	TGGAACTTAAGAGGTATACTGAACACGTCTTGGCATCGAGTTCAAGTTCGAGTTGGTCGTTCGAATATATAGAAGAGATGAAGGATATTACCCCAAAACT[CAAA/CAAAAA]ACTGTATCATCTGCCCATTTTGTCCGAAAGAACAAAATGCTGTGCAGCATAAACTTTTCCTTTTGCCAAACTCCACTCTGCTTGGATTTTGATTTTCCAT
CP32_scaffold000091_45173	1	276.154	91	45173	0.49	0.848	AGCATCGACTTCAACAATGGAGAAACGATGGCCTGCGATTTTGAAGAAGAAATCTTCGTTGAGTGCTGCGTTTATGATTCGGAGAAGGTAAGTCTTTCCA[G/C]TTTCAACGTGTAATGTGAAGCCTCCTGCACATTCATCAAAAGACATTCCCAGTTATTTCGTTGAGTTCAAAACTCCAAACCCATCTCCCCAATTCATATC
CP32_scaffold000091_62666	1	276.154	91	62666	0.49	0.848	CAGCCTTATAAATCTTAGTCACGTTTCTCCTTCACGCATCTTAGATTTTGATTCTTTCGCCTCCTTGGGATTTAGGTTTCAGATCTATGCTTCTTCATCG[ATTG/CTTC]ATCGATTATTGGGCGCACGATTGCTTGTTTGAATTTRATTTTCTTTAATCGATTGCAGCAACATGTAATTGTTATAATGTCGAATTACATGGTTGTATGG
CP32_scaffold000091_62706	1	276.154	91	62706	0.49	0.848	TTAGATTTTGATTCTTTCGCCTCCTTGGGATTTAGGTTTCAGATCTATGCTTCTTCATCGA^TTGATCGATTATTGGGCGCACGATTGCTTGTTTGAATTT[A/G]ATTTTCTTTAATCGATTGCAGCAACATGTAATTGTTATAATGTCGAATTACATGGTTGTATGGTTACAATTTGTGGAGATTAATTTCAGAGTATGGAATT
CP32_scaffold000091_63922	1	276.154	91	63922	0.49	0.848	CGACTGATAGGGAGAGAGAGGCGCTGAAATCGTTTCTATTGGGTCGTGTGTGGCAGCTGGTAGAGATGAATAAAGGCAGGCCGCTTCAATGAGACCTATT[A/C]TCTTAATAGGCAGCAAAGCATAATAGAAAAAGGGTCGAGTGATGAATGCCTTTTTAGCTTTTTTTTTTTTTTTTTTTTTTTTAAAGACTCTAATGTGAAG
CP32_scaffold000091_66172	1	276.154	91	66172	0.49	0.848	TACGAACTGGGATCAATGCGATCCCTTTGGATGCTTCCTGAAGTTGCAGTTAAATCGGCCATAGATGAACAACTCGAAGAACAACAAGAACTTCAAGAAC[T/C]CCTTTCTCTCTCTAACTCTGTGAGATGAATATGGTTTTATGAGGGAAACGCATCAATGGTGATA^TCTATAAAAGATGCTGCAACTTTGACCAAATTTCTT
CP32_scaffold000091_66236	1	276.154	91	66236	0.49	0.848	ATGAACAACTCGAAGAACAACAAGAACTTCAAGAACYCCTTTCTCTCTCTAACTCTGTGAGATGAATATGGTTTTATGAGGGAAACGCATCAATGGTGAT[ATC/CTG]TATAAAAGATGCTGCAACTTTGACCAAATTTCTTTGGGTCAAATTTAATTCAAAATTGTAGAAATATTATAATATTTGGTTATTTAAATTTTTTAAAATA
CP32_scaffold000091_101338	1	276.154	91	101338	0.49	0.848	TGCCGTGTTTAGCTGCTTCCAAAGACCCTTACTATCCAGTTTCTCATAGATGCTGCGATCAAGTCAGGAAATTAGGCCAAAGCACCAGCTGTCTCTGTGC[C/T]GTTATGTTGTCCAACACAGCTGCAATGGTTGGAGCTAAGCCTGAAATTGCTATCACCATTCCAAAACGTTGCAACATTGCTGAACGCCCYGTTGGCTACA
CP32_scaffold000091_101428	1	276.154	91	101428	0.49	0.848	GTCTCTGTGCYGTTATGTTGTCCAACACAGCTGCAATGGTTGGAGCTAAGCCTGAAATTGCTATCACCATTCCAAAACGTTGCAACATTGCTGAACGCCC[T/C]GTTGGCTACAACTGYGGAGGTTTGTATATCTAGAACGAAACATTTCTTATATGAATCCTAGTAAAACGCTAATTACAATCTACTTTACATTTTGCAGGCT
CP32_scaffold000091_101443	1	276.154	91	101443	0.49	0.848	TGTTGTCCAACACAGCTGCAATGGTTGGAGCTAAGCCTGAAATTGCTATCACCATTCCAAAACGTTGCAACATTGCTGAACGCCCYGTTGGCTACAACTG[C/T]GGAGGTTTGTATATCTAGAACGAAACATTTCTTATATGAATCCTAGTAAAACGCTAATTACAATCTACTTTACATTTTGCAGGCTATGAACTACCTTGAA
CP32_scaffold000091_109208	1	276.154	91	109208	0.49	0.848	CGCGTTTTGGGATGTTGGCTTCAAGTTCAAATAGTCAGACATCAAGTTCAATGATTTCTGGATTACAAGATCCGTCATCATCAATTAGCCAAAGCAGCAT[C/T]ACTTCTTTGACAAATTTGAATTTCAGCTACCCAAATATGCGCACAAAAGATGTAATCTCACAAGAAGTTTCGTTGTCAATTCCTGAACACTTTTCTACTA
CP32_scaffold000091_132511	1	276.154	91	132511	0.49	0.848	AAAAAAAAAAAAAAAAAAAANACATTGTAATACGTATAATCAGTGAGGTGAACTTGGTATAATAGCTGCAATCTTATCAGATCTGACATCATAAAGTGTG[A/G]AGCTACTTCATTCCAAAACATTCAATAAAAAAAAAAAAACATCAACGAAGAAGATCCAGTTAAAAAGTTCCTGGCACAAATAAATCAAATCAGAACAGTC
CP32_scaffold000091_147941	1	276.154	91	147941	0.49	0.848	GCTCACCGCCGCCACTGCGGACTCTCCATTCTCAGCGGCTCCGGCCTCGTCGCCAACGTCACTCTCCGCCAACCCGCTGCCCCTGGCGGCGTCATCACTC[A/T]CCATGAACGCTTCGAGATCTTGTCACTCTCTGGCGCTTTCCTTCCCGCACCGTCCCCCCAGTGGGCTACTAGCTTGACCGTCTGTCTAGCCGGTGGCCAT
CP32_scaffold000091_148085	1	276.154	91	148085	0.49	0.848	CCCGCACCGTCCCCCCAGTGGGCTACTAGCTTGACCGTCTGTCTAGCCGGTGGCCATGGACGGGTCGTCGGCGGCCTGGTTTCCGGTCCCCTCATCGCCG[A/C]CGGCCCTGTGATAGTAATTGCAGCTTCGTTTACGAACGCTATATATGAAAGATTACAGATTGACGAAGAGGAAGAGAATGGAAACAAGGAAATGGAAATG
CP32_scaffold000091_150730	1	276.154	91	150730	0.49	0.848	GGCTCGTTAACTCAAAGGAAGGACCACCGACGTTCGAGCAGCCAAAGATGACCTTAGAGAAGCTTCTCGAGTATGGGAACATGCTCGTTCAGGAGCAAGA[A/G]AATGTGAAGAGAGTCCAATTGGCTGACAAGTACTTGAGCGAGGCTGCTCTTGGTGATGCCAATGAAGACTCTATAAAAAGTGGAGCATTCTACGGTTAGC
CP32_scaffold000091_174793	1	276.154	91	174793	0.49	0.848	ATACCTTTATAGAAATAGTAATGCTCTATGTTTCCATCCCGGCAGAGAAATATTTAAAAACACGGAAAATCAGAGAGGCAGAAGAGGCAGCTCGCAAGTC[A/G]AGGATAACAAAGGTGCTACCAAGACTTTATAGCTAAACTTCTCCTCGATAACCTGTTGTTTTTTCTTACAGCATTGGTATGCTTAGCAGATTACAACTTC
CP32_scaffold000091_198176	1	276.154	91	198176	0.49	0.848	GAAGATTGGTGCCCCTTATGTCGCTGATAGTCCGAGCAGCCACAAATGGGCATGGGTGTTCTTCGAGGTCACGGTTGATGTTCGGCAAAACACCGAAATT[C/G]TTGCGAAAGCTGTAAGTCTATTTTTGTTGATCCATGGAAATATGTAACTAGATTGTGAAGACTGCTGAAGTAGATTCAAAGCTTTTGAGCTGATTTGAGT
CP32_scaffold000091_231187	1	277.601	91	231187	0.52	0.79	TGAAATGTAGCCTACTGCCTACAAACAGACACAACTTACTGGCACTTGCTAATAGCTCAGATGGAACTGCAGCAGGTGAATTTTCTTGTACAACTTTTGG[C/A]GGTACCGACAGTTCTTGTACTGTTCTTTTACAGAGCCTTCGGTACAGAAAGATAAGTCCAAAGGGTAAAAGCACGATAAGAATTATAGCTCCACTGACGA
CP32_scaffold000091_477658	1	277.601	91	477658	0.51	0.922	CCTTGATATACACCATCAATACATCACTTGCACTCACATCAACAGAGAATCCCATGGCCTTCATTTCAAGTAAAACTTTGGCAGCAATGTCAATTAGCTT[C/A]TTATTAGCCAGGAGCGTCAATAAAGCAGTGTATGTACTTAGCCCGAGTCTCAAGCCTGCATTAGTCATAGAGTTGTAGAGTTTCATGGCAGGATCTACTT
CP32_scaffold000091_513711	1	277.601	91	513711	0.49	0.922	GTTCAGCATTCTTGTATTTACACCACAAAAGAGCTGAGTAGGTAGTAAATTCCATAATCAAGTTGAAACTAGATTGCTTATCTGAGAAAATCGATGATCC[C/T]AAGGCCTCCTTTGATAATTTCCTTTTTACTCGTGACCCATTTTAGAGGATGAAAACCAGAACCATCTTTGCTGCCTCTCCAGAGGAATGTCCTGAAAAGC
CP32_scaffold000091_254971	1	277.601	91	254971	0.51	0.848	CCCACGCACCAACTGTCTTCTTTCGTTTCTCATTATCTTCGTTTCTGCTGCTGCCGTTGCTAGTCGCCGGTCGTCGGTACGCCCCCACCGCCACGTTTTT[C/T]TTCTTCTCTTCTTATATCCTTCCCTGCCGCAACCTCACGCCACCATGGGTCAGTTTTCTATCGCAGCCTCTCCATCTTTCGATTTTTGCCATCGAAGTCT
CP32_scaffold000024_219378	1	285.432	24	219378	0.62	0.238	TCGTGATGAGGTTCATCATCATTTCCAGCATTCCTTTGCTGCACGTTCAAAGTCGAATGAACGAGCTCCTCACTTCTCCGTTCTCCAGATTCATTTATAT[T/C]CCTTCCATTGTTTAAGTCCAAATTAGATTCGCCATGAGTTGGAATGACCGTTTTATGGTTCGGAGTGCTARGCTGCTTATCTTCAGAAGGGTTGACTTCA
CP32_scaffold000024_219449	1	285.432	24	219449	0.61	0.238	ACTTCTCCGTTCTCCAGATTCATTTATATYCCTTCCATTGTTTAAGTCCAAATTAGATTCGCCATGAGTTGGAATGACCGTTTTATGGTTCGGAGTGCTA[A/G]GCTGCTTATCTTCAGAAGGGTTGACTTCATGCCTCTCGACAGAATCTCTGTTTTGTGAGCCCAAATCTGTGTTGTGGGAACTGTCTCTTCGATTCTTTGC
CP32_scaffold000024_457721	1	288.079	24	457721	0.6	0.326	GGGTTATAATCAATCGGGCCAGACGGGTCGAAAGGGGAAGGATCATCAATTAAGGGTTCCTAGGCAGCTCCGTCCTGATCTTTTTGGATGCCCAGTGGAA[G/A]CTAATTGTCGATGGCTGGATATTGATTGTGGTCGTGAACATACGGCTGCTGTGGCTTCTGATGGGTCACTTTTTACCTGGGGTTTGGCCTATTCCTACTT
CP32_scaffold000024_968104	1	292.382	24	968104	0.57	0.392	TGAAGGTCTCGAACGGGTTGGGTTCTCTGCTGGAAAATCGATCCTTGTTTTGGGAGGGGCTGGCGGAGTCGGAGCTTATGTTATACAGGTAAATGATATC[C/T]GTGCTGCTACATTCATTGTCTAATAAGTTTTGTTCTTCTTCATTGCTGGCTAATGTGATCTTGGTGTTTCTGTATGAGACAGCTCGCAAAGCACGTGTTT
CP32_scaffold000024_943056	1	292.382	24	943056	0.57	0.392	AAGCTCATAAATTTCTTCGTTCCAAACGTGCCCATGTCTACGTACTCTAAAATATTCTCACCTGAAGCCGAATGGACCTGTTCTGCTGCAGAACACTATC[C/T]CGGAGCCATTTAATGGCCATTGGGAGAGAAGAAAACACTGCGCTGTTCTCGCAGCACTTACCACTCACTTCTGGTTTTTCACTTTCTTCTTCAACCATGG
CP32_scaffold000024_950647	1	292.382	24	950647	0.57	0.392	TACAAAATCACAACCCACTACCATCCGCCAAATGGCAGCACCCAGATGTTCATAACAATGTATGTATATATGAGASAACATAGTTATTTCTTTGAAACGA[GA/TC]AAAAATATGAATTTTATGGAATGAGCTACCTTTGGTGAAGAAAGCACTGCTTGCACTCTACGTTGGAGCAGAGCAAGCAGATAGCCGAACAAACCAGCAG
CP32_scaffold000024_950622	1	292.382	24	950622	0.57	0.392	GTGTTGTTACAATAATTACTCGACTTACAAAATCACAACCCACTACCATCCGCCAAATGGCAGCACCCAGATGTTCATAACAATGTATGTATATATGAGA[G/C]AACATAGTTATTTCTTTGAAACGAG^AAAAAATATGAATTTTATGGAATGAGCTACCTTTGGTGAAGAAAGCACTGCTTGCACTCTACGTTGGAGCAGAGC
CP32_scaffold000024_1040223	1	292.742	24	1040223	0.56	0.445	AGAATTCCAAGAAGCTGAAAGGAAAATACCGTGATTCCAATTCCAACGGCTCCATCCTTCAAAATTACATCAATTCCGTCACCGCCGGAGACCGCAAAAT[C/A]TCCGATTCGATGCCGCAGCTTGTGGACAGCCACAGCCCTGCGGCGGTGAACGGCGGAGGGTTCTACTTCGAGTTCGGGTCGGGGTCGGGTTCGGGTTCGG
CP32_scaffold000024_1018140	1	292.742	24	1018140	0.56	0.445	TGATTGTGTCGCTGTCTGCTGCTGCCCCTGTTCCGTGGTTAGCTTCTTGGCTCTGGCCCTCGTCAAATTGCCGTGGATGATTGGCCGGCGGTGTCTGCAA[A/C]GGGCGAGGAAGAAGAGGAAGTTGATTCGCCGGAAAAGGGAATGCGATGGCGCTGCAGCTGCGTCGGAAAYTGGTTTGGGTCCGGCGAGGGAGGAAGAGCT
CP32_scaffold000024_1018210	1	292.742	24	1018210	0.56	0.445	CCGTGGATGATTGGCCGGCGGTGTCTGCAAMGGGCGAGGAAGAAGAGGAAGTTGATTCGCCGGAAAAGGGAATGCGATGGCGCTGCAGCTGCGTCGGAAA[C/T]TGGTTTGGGTCCGGCGAGGGAGGAAGAGCTGCCGGAAATTATGCCGGGGTCCGGCGAGGAAGAAGAAGAAGAAGAAGAGGTGGGGAATTTTAGTGCGAGA
CP32_scaffold000024_1022606	1	292.742	24	1022606	0.56	0.445	TACAAGTTTATGTAGTTTTACAGACCTGATGATCAAGGAATAAGAGGAAGACAACGATTTGGCGAACAGCAGCAACATAAAGCAAGCAATATGATTCTAA[G/T]TGGAAATATGTCAGAACGACGAGTTCACAGTTCACATCAAGWAGAAAAAAAGGGGAAATTCAGCAAAGACTGAGTGAGTTAATCTAAAACAAACACTTYT
CP32_scaffold000024_1022648	1	292.742	24	1022648	0.56	0.445	AGAGGAAGACAACGATTTGGCGAACAGCAGCAACATAAAGCAAGCAATATGATTCTAAKTGGAAATATGTCAGAACGACGAGTTCACAGTTCACATCAAG[A/T]AGAAAAAAAGGGGAAATTCAGCAAAGACTGAGTGAGTTAATCTAAAACAAACACTTYTTCCCCCAGCAGCATTAAACAATGGCGATTTTAGCTCCAGCTT
CP32_scaffold000024_1022705	1	292.742	24	1022705	0.56	0.445	AKTGGAAATATGTCAGAACGACGAGTTCACAGTTCACATCAAGWAGAAAAAAAGGGGAAATTCAGCAAAGACTGAGTGAGTTAATCTAAAACAAACACTT[T/C]TTCCCCCAGCAGCATTAAACAATGGCGATTTTAGCTCCAGCTTCTTCAAGCTGTTTCTTGGCATCCTCAGCCTCTTCTTTCGAAATCCCTTCCTTGAACT
CP32_scaffold000024_1032854	1	292.742	24	1032854	0.56	0.445	AAGTATACAAATAGAAAATACATATAGAAGTTTCAAACTGTTCTGCTGCTAATGACACTTCTTGAGAAAAGTGAACCATACCCCTATCATCGCCAAACTT[C/T]ACCCACAGCTCAGTCTGACATTCAAGAGCCTCAACCGCTTCATGCCTGTAAAAAGAAGGGAGGCTTCCAGATTTACAAATGATCTTCCAAGTGAGTATTG
CP32_scaffold000024_1037932	1	292.742	24	1037932	0.56	0.445	TTTCATATGAAAAAAGAGAGAAAAAATCAACCTTTGAAGCTTTCAACTTTTCTCTCTTCTTCTTCTTCTACCTTCGCTTCTGCTGCATGGAGTTCGATTC[A/C]AATTTCAAAGATGATCTCCCGCTCCTCTCGAGCTTCTTCTCCGATAAGCCAGAGTCGAAGCGGAAGCTCAACGACGATGACAACGACGATGACACCGGCG
CP32_scaffold000024_1038043	1	292.742	24	1038043	0.58	0.389	ATGATCTCCCGCTCCTCTCGAGCTTCTTCTCCGATAAGCCAGAGTCGAAGCGGAAGCTCAACGACGATGACAACGACGATGACACCGGCGAATTTTCCGC[T/C]ATGGAATTAGCCACCTCCCCATCATCATCCAAGGGTTTGTTCCATAATTTGCAGCTCCACAACTTCGATCGTGATCATGATCGTGATCGTGATCGTGATC
CP32_scaffold000032_2047671	1	303.351	32	2047671	0.6	0.326	GAAGGGCACCAAATGTCAGGGTCGTGTGGCAGCCGAGGTCGGCCTTCCTATCGATAGCCTCATTGGTTGAACTAAATGTAGACAAATCAACACGTCTAAC[G/A]ACAGCATGGCATGAACAAAATATATGAACCTGAAAACCCTTACTTTTCGTAGCTGCAAAACCGACCGGGTCGATAATAACTAGGAATCAAATGGGGGTAA
CP32_scaffold000032_2119582	1	303.351	32	2119582	0.59	0.329	TAATGCAAAATCGCAGACAAATGCAGCACAAACATTGAAATGGTATCTACTAATGAAACTGACACTAAAAAAATAGCGAGTAGACAGATGATATTAACAA[C/A]GTTACCTCCTGCTGCTGCTGCTGCTGCTTAAATGGTTGCRAATTTCCACCTCGCCTCATCCCAGGACGTGGCCCGGGCTGTCCTTGCCTCTGAAACTGGT
CP32_scaffold000001_6076014	2	0	1	6076014	0.58	0.802	AATGGTTTGGAAGAAAAGGAATCTGGTATAATCACGGAGAGCACCCCGAAGGAGGTGTCTGAAAACACAGGTAAACAGGGGACGGCTGCGAAGAGGCCAC[C/A]AAAAGCGTCGCAGTCGCAGTACACCAAGCACAGCAAGACAAAGTCAACAATTCCTCCACCTCTTCGAAATCGGAGTAAGAGGGGGATGCAGCCATGGATG
CP32_scaffold000001_6021647	2	0	1	6021647	0.58	0.802	TCGGATGGGCAGCAGGCGGAAGCAGACGGAACTGAAAAGCCGAAGACTCGAAACATTACGGCTGCGTCCACCGCAGAGCCTATCATGGTGACCGTGAGGG[G/T]GGCTTTTCTGATGGTAAGGAGTTGGTCGGTTGGATAATCGTSATGACGGAAGAAAAACSGAACAGAAATCAAAAGCATCCGTGAAAAGGGTGGTGGCAGC
CP32_scaffold000001_6021524	2	0	1	6021524	0.58	0.802	AGAAATACGGAAGAACATCGCAATTTCAGGCATAGTGTAAAAGTCGTGATACGCACCTGGAAGTGCAGCCACCATAAGAAGCACCATCAAGCATCTTGCA[G/C]TCCCGCGATGATAGGTCCACTTTCGGATGGGCAGCAGGCGGAAGCAGACGGAACTGAAAAGCCGAAGACTCGAAACATTACGGCTGCGTCCACCGCAGAG
CP32_scaffold000001_6021689	2	0	1	6021689	0.58	0.802	AAGACTCGAAACATTACGGCTGCGTCCACCGCAGAGCCTATCATGGTGACCGTGAGGGKGGCTTTTCTGATGGTAAGGAGTTGGTCGGTTGGATAATCGT[C/G]ATGACGGAAGAAAAACSGAACAGAAATCAAAAGCATCCGTGAAAAGGGTGGTGGCAGCAATTAGGATGAATTTGAAAGGGGAATTAGGTTGAGCGCCAAA
CP32_scaffold000001_6021706	2	0	1	6021706	0.58	0.802	GGCTGCGTCCACCGCAGAGCCTATCATGGTGACCGTGAGGGKGGCTTTTCTGATGGTAAGGAGTTGGTCGGTTGGATAATCGTSATGACGGAAGAAAAAC[G/C]GAACAGAAATCAAAAGCATCCGTGAAAAGGGTGGTGGCAGCAATTAGGATGAATTTGAAAGGGGAATTAGGTTGAGCGCCAAATAGACCTAATTACTACG
CP32_scaffold000001_6042219	2	0	1	6042219	0.58	0.802	GTGGGACATTTGGATTCAGCAAATGTTTCGGCAAGCTGAGCAGCATCAGTGTTTGATGTCACTCCTTCAGAACCACCAGATATTCATATTTAGCTCACAC[G/A]TGAATAGAACAGCTAGGCAGAGCTAACGAAAGAAATTTACCTCCAATTATGACAAGACCATCCAGTTTCAGATCTAGGCATGTCTTAAGTGCAGCATTAA
CP32_scaffold000001_6071974	2	0	1	6071974	0.58	0.802	AAACAATGAGGATTCTCTTTTAGAGCCATCTGAAGAAAACAAAGTGGACATGGAGCAGCATTTGGCAGCAGCTCCTAGTCCATTGGTCAATTCAGAAGAT[G/C]TAAATGGTTCTATCTCCACTAGCACTGCAACGAGTATGGATCAAGATGRCCCTTKGAAGACTATTGATGACAAAGACACTGTAGCTAACACGAGCAGCTT
CP32_scaffold000001_6072029	2	0	1	6072029	0.58	0.802	CAGCATTTGGCAGCAGCTCCTAGTCCATTGGTCAATTCAGAAGATSTAAATGGTTCTATCTCCACTAGCACTGCAACGAGTATGGATCAAGATGRCCCTT[T/G]GAAGACTATTGATGACAAAGACACTGTAGCTAACACGAGCAGCTTCCATGACCATACTGAAACTTTATCTAGCTCTGTAGATCCTGATATTGATTCTGTT
CP32_scaffold000001_6072023	2	0	1	6072023	0.58	0.802	ATGGAGCAGCATTTGGCAGCAGCTCCTAGTCCATTGGTCAATTCAGAAGATSTAAATGGTTCTATCTCCACTAGCACTGCAACGAGTATGGATCAAGATG[A/G]CCCTTKGAAGACTATTGATGACAAAGACACTGTAGCTAACACGAGCAGCTTCCATGACCATACTGAAACTTTATCTAGCTCTGTAGATCCTGATATTGAT
CP32_scaffold000001_5963090	2	0.695035	1	5963090	0.56	0.802	CTCCATTCAACTTTTGCAATTCATTCTATGGTAATGTGCGTTGACAATTGACTTGCAAATGGTTCGATCAGGTTGGCAAAGCTGCAGGACACAAATGGAA[G/A]TCGATGTCTGATGCTGTACGTGATTGCCATCGTAGTGTTTCTTAACTTCACCTGGTATTATAAACTATGTCTGAATTGCTGTTTATAATATCAGGAAAAA
CP32_scaffold000001_5979099	2	0.695035	1	5979099	0.56	0.802	TCCAATTTGCACCCTTCATTGAAATTCTCGTGTGGTTACTATGCAGCCCTTTGGCTAATGTGAACTTGTAATCTTTGTCCTTATAGTTCTGATGGAGTGC[T/C]TCATGAAAGGTGAATTGACAAACAAGCAAAATTGTCGAAAGCAATTGGAATTGACCACAATTGAGATAGTGTGTTATTTATCGTTCGTTGTCTGGTCTGG
CP32_scaffold000001_5978333	2	0.695035	1	5978333	0.56	0.802	GAAAGGATCTATCAGAGCAGGTAACGTTAGCAAAGTCCTATGCCATGATTTGAGCAGACATTGCAGCAAGGCGAGGTAATTTTTATTGTGCTGTTTCCTG[T/G]TTGTGCGTCTCTGAAAAGTGCTTTTATATCATTTTCAAATGTTAATCTAACTATGAAGTCGAACTTATGGTAAAAATGTTCATTCTGKGCTAGTTATAGT
CP32_scaffold000001_5978421	2	0.695035	1	5978421	0.56	0.802	TGCTGTTTCCTGKTTGTGCGTCTCTGAAAAGTGCTTTTATATCATTTTCAAATGTTAATCTAACTATGAAGTCGAACTTATGGTAAAAATGTTCATTCTG[T/G]GCTAGTTATAGTATTAATTATTATATTGCTTAGCTGCTCCTCCTAAAATAGTTTTCCGTACGACCTCTTTCCATGATAGATTTCAAAACAAGTATTCGTG
CP32_scaffold000001_6014148	2	0.695035	1	6014148	0.56	0.802	GGGCATGGACGATGTTGATGTGAGGATCTAACATTGTCTGATAGCCGGCCTTGGTGAAGGCGATTGAAGTTGATATGTCATGAACAGACACCTCAGCAGC[G/C]GGGGCTGGTGGTGAACTGCATTCCATTTCAAAAGACAAGGGATGTTGATGGTAAGAGGGGGGGTTTGGCTGCATCTTCATCATATCCATGAAGTCTGAGT
CP32_scaffold000001_6014379	2	0.695035	1	6014379	0.56	0.802	AGCTGGCCTCCGCTTTGAACTGTTTAAAGACATCACACTGTTGTTGTTGATGCTGCTGCTGCTTTAGTAGTACTGTGGAATCTTGATGTGAGAGGAGAGA[G/C]TTGAAGAGAATCGATGGCAGCAGTGATGATGATGATGATGATGATGCGGACGGAGTATACGTGTTGCTGTTGGCATTAGCAATGGGGTTTATGTTATTGC
CP32_scaffold000001_6015608	2	0.695035	1	6015608	0.56	0.802	ACAACAATGCATATTACTAAAGTACCCCTTCTCCTCTCCTCTCCTCTCTTCTCTCTCCATCTCTTTGAGCTGCACATTTCTTTTATTAGAGTCTACCAGT[TTGTGTGG/TTGTGG]GCAGTTGAGATACTTTTACAGGGAGAGATAGATTTTGTAGCGTTGTTAAATGGAAAAATAATGGTAGCTGCAACCCCACTGATGCATTAGATCATTGAAG
CP32_scaffold000001_6020715	2	0.695035	1	6020715	0.56	0.802	GCCACTCAGCGTGGCCATAGAAGCTTCAGGAAGAGATTTCCAATTCTACAGCGGGGTAAGCAAAATTTTGAACTGTTATGGATATTGCTGCATCTACTAT[T/C]TGGCTCTAGTGCATAATAACATTACAACTTTGTGCAGGGCATTTTCGACGGACCCTGTGGAACAGAGCTTGATCATGGAGTCGCAGCCGTTGGATATGGA
CP32_scaffold000001_5971673	2	0.695035	1	5971673	0.56	0.802	CATTTTAAGCCACAAGGCCATACGCTCATCTTTCACTAAAGTTTTTGTCCTTGGCTGCATTTGAGATTTGTTGTTTCATGTGTAATTTTACAATCCCCTC[G/T]TATTTGTCATTYTTCCAGGAAAGGAAGACAGAGCTACATGAAGCAATTATTAAAATGGAACAAGGAGGAAGTGCTGATGGTATTCTTCAGGTATGATTTT
CP32_scaffold000001_5971685	2	0.695035	1	5971685	0.56	0.802	CAAGGCCATACGCTCATCTTTCACTAAAGTTTTTGTCCTTGGCTGCATTTGAGATTTGTTGTTTCATGTGTAATTTTACAATCCCCTCKTATTTGTCATT[C/T]TTCCAGGAAAGGAAGACAGAGCTACATGAAGCAATTATTAAAATGGAACAAGGAGGAAGTGCTGATGGTATTCTTCAGGTATGATTTTGCTACATAGCTG
CP32_scaffold000001_5861000	2	1.39007	1	5861000	0.55	0.802	AACAAGACCTCTAAGAGAAAAGAAGCGAACGTATGAACTAGAATTGGGCTCCTGTACAACTTTGTGTTTCACATAAGTCCAGATGGGTAATGAAAGGAGA[CAA/CA]AAGTACTCATTTCTTCCACAAGTTGGCTGGCAGCTAAACGAAGGARAGACTTTCTTTCAATACTCGTGTTTCCTCAGAGGGCTTAGTCTGGCTAATGACA
CP32_scaffold000001_5786967	2	1.39007	1	5786967	0.55	0.802	AGATTCCACTATATATCATAATATCATATTCTAAACATTTCATTTTTTAGGGATAAGCTTAGGAGATGTTTGGCAGCTTCATATTATTCACACAAAAGGG[T/C]CCAAATATTAGAGGTTGATGAGAGCAGGGGCAGACCTTGGCGGATTCGAGAGCATTTTGACCACTTCCCTCATGGTAGGCCTTGCGGAGCTGTCTTCTTC
CP32_scaffold000001_5775870	2	1.39007	1	5775870	0.55	0.802	AATGGCAAAGTCCCAGGTGGCAGCTACGTGGAAGCATAGTCAACGGATCAACCAATTAAATTCATTTTCTTAATTACKGTCTACGAAGTTTGACTAGTTT[CG/GA]AATTTCTGGTAAGAAAACAGTAAAACCAGAAACAAAGAAAGAACGGCCTTTGTTTTTATTAACCTTAAACAAATAGGCTGCTGCGGCTTTCTGACTATGC
CP32_scaffold000001_5775847	2	1.39007	1	5775847	0.55	0.802	TTGGTAAGCAAATTGAAGAGACAAATGGCAAAGTCCCAGGTGGCAGCTACGTGGAAGCATAGTCAACGGATCAACCAATTAAATTCATTTTCTTAATTAC[G/T]GTCTACGAAGTTTGACTAGTTTC^GAATTTCTGGTAAGAAAACAGTAAAACCAGAAACAAAGAAAGAACGGCCTTTGTTTTTATTAACCTTAAACAAATAG
CP32_scaffold000001_5769932	2	1.39007	1	5769932	0.55	0.802	TCGGAAGACATGGCCTTAGCAGCTAAGCTAAACAATGAAATTACTCGGTTTATCGCCGGCAATCGATCTGGAGAGCCAGTCAGCTGAAACAGCAATGAAC[A/C]CCTTACGAATCAGCTCAGGAAAATCACACCACTACCCTCTTACCGTGAAGAGGCCCCGATTTTCGATCAACGAACAGCTCAAAATTCTTGAAACCGCTGC
CP32_scaffold000001_5741022	2	1.39007	1	5741022	0.55	0.802	AGTACTGCAATTCTGTTGTCTGTTATAATGACCTGGTTTCTTGCTGCGTGTAATGATTTGTATCTTATTCTTCAGGCCAGGATTRTGCAATGTGAAATGA[T/C]TTTATGTTATGTAAAGAAGCAGCCTTACATTTCTTTACGCATCGCTCTCATTACATGCGCATCTGATATTTGTTTATCTAGTGCATGTGGACGATCGAAC
CP32_scaffold000001_5741006	2	1.39007	1	5741006	0.55	0.802	ATGGAAAAAAAAAAATAGTACTGCAATTCTGTTGTCTGTTATAATGACCTGGTTTCTTGCTGCGTGTAATGATTTGTATCTTATTCTTCAGGCCAGGATT[A/G]TGCAATGTGAAATGAYTTTATGTTATGTAAAGAAGCAGCCTTACATTTCTTTACGCATCGCTCTCATTACATGCGCATCTGATATTTGTTTATCTAGTGC
CP32_scaffold000001_5735422	2	1.39007	1	5735422	0.55	0.802	GAAGTTCATCTCCATATCCTGTTGAATTGTAGTAGGTTTGGACTTTAGGAATGCTGACACTGTACAAACCTCGATGCTCATCGGCAAAAGAAAACAATTC[C/T]TCAGCATGCTTAAGAAGCAAGTCTGAATAGGTGGGATCAGTTTTCTTGTACACAAGAGATGCTGAAGCCATAGCTGCAGCGGTTTCTGCTGCTACATCTG
CP32_scaffold000001_5734491	2	1.39007	1	5734491	0.55	0.802	CCATTCACTGACCCATATGAGACCATCTGTACCAGAAACGTCCTTGAATAAATTAAGAAGTTCAGGAGG^CAATACTAGCTACAATCTTGCTAATTCGAGG[A/G]GTGACATGAAATCTCATTTTATGAAGTCATTACACAATTGAAGAAACTACTTACCATCTGTTCTGCTGCTTGTTGCGGTTGGAGACTCTGGGATTAGGCC
CP32_scaffold000001_5734459	2	1.39007	1	5734459	0.55	0.802	AATGCTGAAGACACAGGATGCTGCAGAGCGTTCCATTCACTGACCCATATGAGACCATCTGTACCAGAAACGTCCTTGAATAAATTAAGAAGTTCAGGAG[GC/GAC]AATACTAGCTACAATCTTGCTAATTCGAGGRGTGACATGAAATCTCATTTTATGAAGTCATTACACAATTGAAGAAACTACTTACCATCTGTTCTGCTGC
CP32_scaffold000001_5731483	2	1.39007	1	5731483	0.55	0.802	TTAAACGAATTTGTGTGTTCTGTGGTAGCAGCCCTGGCAAGAACCCGAGCTATCAACTCGRCGCTCTTCAACTAGCTCAACAACTGGTACGTTGTCGTCG[CTT/CTTT]TAACTTAAGTTGACAGATTATGATAAACTTAGAGAAGTATTAATGAAAGTGCAGGTGGAAAGAAACATTGACTTGGTTTATGGAGGAGGCAGCATTGGCC
CP32_scaffold000001_5731443	2	1.39007	1	5731443	0.55	0.802	ATGGAAACTCAAGTGTTTGAAACAAACACAAAGTCCAGATTTAAACGAATTTGTGTGTTCTGTGGTAGCAGCCCTGGCAAGAACCCGAGCTATCAACTCG[G/A]CGCTCTTCAACTAGCTCAACAACTGGTACGTTGTCGTCGC^TTTAACTTAAGTTGACAGATTATGATAAACTTAGAGAAGTATTAATGAAAGTGCAGGTGG
CP32_scaffold000001_5724729	2	1.39007	1	5724729	0.55	0.802	GTTGGAGCAAGATTTGGAACTGTGGGTGATTCAAATATGTGATGGGGACAATGTGTCTGCTTCGATTTTCTCCTACGTACACCACGAAATGGCCCTTGGG[G/A]ACGTCCAAAGGGAGGCCCTGTTCGTCGTACTGCTGCTGCTTCTTCCCCAAGCTGGAGCAGCGCTTCAGCATCTGCTTCAGCACTGCGGTCTGTGGCATTT
CP32_scaffold000001_5700336	2	1.39007	1	5700336	0.55	0.802	GTGTGCTTGTTTTTACGTTGAACAGACACCGACCTCTGGATGGAAACCTCTGCTGCTTCCTGTTCCCAACACTTCACACTAGGAACTAACAATTCATGGG[G/C]TATTAAATTAACCCACAACTTAACAACTTTTATTTAGAGTAAATTGGTTGAAATCCTAATCCTGGGCTCACACCCGTAAAAGGGCA--TCCCTTGCAGCT
CP32_scaffold000001_5898764	2	1.39007	1	5898764	0.55	0.802	GGAAGGCATAGGGCGGCCAATCACGTAGCAGCACGGAGGCGGTTGTTTTCTACCGTTCTCGTTGGGAGGGACACCACGTGGCTTGACACGCTGGAAGGTC[TG/TAC]TTTGCGGGCCCCATCTACGGCTGCCCTCATTTGTTTTTTAAACCAGAATAATATACTAATTACTTCCATTAACAAAATTAATCACCATAATACAAATATA
CP32_scaffold000001_5900766	2	1.39007	1	5900766	0.55	0.802	AGAAAAACGGGGAGCGAGCAGCAGAGGCGAGAGGAAACGAAGATGGAGAAAGAACCGCCGCCACTCTGTTTCTCCGATGTAGCCATTGACGGAAAGTGTT[C/T]ACGTCGGAGGAATGTAGAAGAAACCTGCGAGCGACACGCAGAGCGCCGACGGACCAGTTGAGACCGGAATGAAGACGAAGCATGCATCTCCGGCAACGGA
CP32_scaffold000001_5900883	2	1.39007	1	5900883	0.55	0.802	GAAGAAACCTGCGAGCGACACGCAGAGCGCCGACGGACCAGTTGAGACCGGAATGAAGACGAAGCATGCATCTCCGGCAACGGAGACATAGGAATCACCG[A/G]CTAGTCGCATTTCCGGTAGCCTGCCAGGTTCGTCGCTGCCGATTGCGTTTTGTATTTAGTAATGGCAAAAGGTAATTCGTGTCCTTTTATTGGATCTTTT
CP32_scaffold000001_5910825	2	1.39007	1	5910825	0.55	0.802	TTGCTGGCCCGTGTGTTTCTGTCAAGCCGTATGAATGGACAATAAGGAATCCAAATTCTTTCATTTTGTGGAGTACATGAGAGGCCGGAGGAGCGCCACC[G/A]GTCATCACGGTTACAGTCCCCGGAAGCAGCTTCTGTTCGGTAATTGGTGCATTGATGATCATGTTCAACACTGTTGGCGCACCGCCCATGTGAGTGACCT
CP32_scaffold000001_5937489	2	1.39007	1	5937489	0.55	0.802	ACCCACACAAGATAATCATCAAGCCATGAAGCAGCTGGTTTAGCGATGTAACTTGACTCTGGTGTTAGTGAAGCTTTTGCAATCTACAGGAAAGGAAAAA[G/C]AAAAACAAAAAAAGCCCTGATTTGAAAAAATAACGTGAAAATAAGCCATGCTAGAGCAGCAAGAATGTTATTCTCCTGCGCATTTTGGAAAAGACGTACA
CP32_scaffold000001_5957758	2	1.39007	1	5957758	0.55	0.802	GTCTGGGCCCCATCAAGAAGGAAAAGGACAGAATTTGAAACGAAAGATAAGCACATGATTTAAGAGAGAGAGCAGCAAAACCCCAATTCGCAAAAGTCAA[T/G]GTTTTTGTATTAAAAATTTCTGAGTCTATTCGATTATCGATTGAGGTTTTGATTTGACCAGGTGAACAGATAAATGAGGTCCGTCCATGTAGTAAGTAAT
CP32_scaffold000001_5861048	2	1.39007	1	5861048	0.55	0.852	CTCCTGTACAACTTTGTGTTTCACATAAGTCCAGATGGGTAATGAAAGGAGAC--AAGTACTCATTTCTTCCACAAGTTGGCTGGCAGCTAAACGAAGGA[G/A]AGACTTTCTTTCAATACTCGTGTTTCCTCAGAGGGCTTAGTCTGGCTAATGACAGCAATATTGAAACTGAAGCCGTCCATTTTTGGGAACTTGTTAGAAA
CP32_scaffold000001_5862932	2	1.39007	1	5862932	0.55	0.852	TGCCAACACTATTTCTAGAAACAGTAAAAACGTGTCCATATAAAAGCAGAAAAGCGTTACTAAGCACATCCTAGAACATAATAAACGCTGATCAGCTATA[G/A]GCCAGTATTAGGTACAGATTTAAAAAATGTTGCTGCTCATGCTACTCCTATTATCGTCCTTTCCTTCTTATGATTTATTATTATTATTGTTATTGTTACA
CP32_scaffold000001_5862761	2	1.39007	1	5862761	0.55	0.852	TCTCGGAAACTGAATCAGTTAAATCATCAGCTCCTTTATATTTTACAAAGTTGCAGCCATATAAAAGCAGAAACAGTAAAAACAGTATATGCAATAGATG[C/G]CAACACTATTTCTAGTAAAAACAGTAAACAGTAAAAGCAGAAGCAGAATCATCAGCTCAATTCCAATAGATGCCAACACTATTTCTAGAAACAGTAAAAA
CP32_scaffold000001_5665851	2	1.39007	1	5665851	0.56	0.802	GAGGATGTGACTGGGAAGAGATTCCGATGGGGTTGCTCACCCGCCGGTGGTATGCCACCAACCACATTCTCCCCGATGGCAGCCAGATCATAGTCGGCGG[G/C]CGGAACAGCTTCAGCTATGAAATCTTTCCTAAACCTGCATCGTTTTATTGGCATTTGGCGGAGACTAAATCTGCAGCCAAGGCATATAGTTTGCCGTTCT
CP32_scaffold000001_5700422	2	1.39007	1	5700422	0.56	0.802	TAACAATTCATGGGSTATTAAATTAACCCACAACTTAACAACTTTTATTTAGAGTAAATTGGTTGAAATCCTAATCCTGGGCTCACACCCGTAAAAGGGC[ATT/AT]TCCCTTGCAGCTTTAAACTGTGATGAGAAGCAAATGAAAAGGGGAAAAAAGAAGGAAAAAAATAAAGAGAAAACAGAGAAAGGCTATGAGAACACGAAAC
CP32_scaffold000001_5953263	2	1.39007	1	5953263	0.56	0.802	CAGAAGGAAACAAGAGGCAGCATCSGCCAATTACCATCTGCGAAAAGTTGAAGTTTACAAATCATAAAACATCTAAGATTCAGTGAATTTGACCTCGAAA[T/A]TGAGCTCAAAAGTTCTTACCATTGTCAATTTCGACCTTGCTGGCGTCATTACAACGAGTACGAATGCAAGAAAAGCAGCTCATACCTCCAAAAGCAGTGC
CP32_scaffold000001_5953187	2	1.39007	1	5953187	0.56	0.802	TCCCTTTTCCAGTTTCTGCACACGAATTCAAATTCAAATTCAAATTCAAAGCTTTTTACAAATCCGTTTCCTTTAGCAGAAGGAAACAAGAGGCAGCATC[G/C]GCCAATTACCATCTGCGAAAAGTTGAAGTTTACAAATCATAAAACATCTAAGATTCAGTGAATTTGACCTCGAAAWTGAGCTCAAAAGTTCTTACCATTG
CP32_scaffold000001_5933884	2	1.39007	1	5933884	0.56	0.802	ACACAATGAAGCAAACGCCTAATACAAATTACAAAGAAAATAACACTACCACTACCTGCTGCTATGGAAATTTCGCTTTACAAGTAAGAAGCTGCTGTAT[A/T]TTCTCTTCCTTTTTATTGGCGTTTAAGCATGCATGCCAATGAATGCGTCAGACAAACCTGTAAAAGCCCACTTCATCCGTTGCAGCAAATCAAATTATAA
CP32_scaffold000001_5632272	2	2.4404	1	5632272	0.58	0.802	ATCAAGTTCATCCTACTCGGCCCCACTCCAAAGGAAATGTAATTCTCCACCGCTTGATGCTGCTGCCCATATTGTGGCCATATCTCCAACCCCTTGGAGT[A/C]GATCTCCTCGTTGTTTCTACTATTGTACAAAAACAATTGCTGCTCTCTTCCTCTTTGTTCTTGATCATCCTCTTGTTTACCACCTAAATATAACAACCCC
CP32_scaffold000001_5624259	2	2.4404	1	5624259	0.58	0.802	TCCTTGAGGGATTTTCTGAAAAGCTAATTCAAGGAGTTAACGAGATGCATCCAGCTTCAGATCTCGCTGCTACTTATGGTTGGGGTGTGGTATGGAAGTT[T/C]GATCCTCTCTTCRTGTGCTTTAGGTGCCATGTAGGCCATAAACAGTCATCTGGTCCCCTGAGCAAAAGTGCATGCTGTCTCTAATGTATTGTGATTGTAC
CP32_scaffold000001_5603899	2	2.4404	1	5603899	0.58	0.802	TAACGGGCCAAAACGAATAATAGCTGCTAGCAGTGGGCTTGAACTGTTACCGGATGGGTCATCCAACATCATTATTTTTCATTTCTTACCATCTAGGACA[T/C]TGTCAAACTTTGAGCTGCTCTTCCTACCACCGACCTCAAGAAAAAGAGTAGATGTCAATTTGTTGACACATTTTTTAAATAGCTTCTCTTCCTACCACCA
CP32_scaffold000001_5624272	2	2.4404	1	5624272	0.58	0.802	TTCTGAAAAGCTAATTCAAGGAGTTAACGAGATGCATCCAGCTTCAGATCTCGCTGCTACTTATGGTTGGGGTGTGGTATGGAAGTTYGATCCTCTCTTC[G/A]TGTGCTTTAGGTGCCATGTAGGCCATAAACAGTCATCTGGTCCCCTGAGCAAAAGTGCATGCTGTCTCTAATGTATTGTGATTGTACTTGTACATGCTGT
CP32_scaffold000001_5626405	2	2.4404	1	5626405	0.58	0.802	CCACCACCAACGTCGCTCAAGCCAGCTCCCGCAAGGGCTGCATGAGAGGCAAAGGCGGACCCGACAACGCCTCATGCACATTCAAAGGCGTTCGCCAGCG[T/G]ACTTGGGGCAAATGGGTCGCTGAAATTCGCSAGCCAAATCGCSGCGCTCGACTCTGGCTYGGCACGTTCGACACCGCCCATGAAGCTGCCGTGGCTTACG
CP32_scaffold000001_5626465	2	2.77911	1	5626465	0.58	0.802	CCGACAACGCCTCATGCACATTCAAAGGCGTTCGCCAGCGKACTTGGGGCAAATGGGTCGCTGAAATTCGCSAGCCAAATCGCSGCGCTCGACTCTGGCT[T/C]GGCACGTTCGACACCGCCCATGAAGCTGCCGTGGCTTACGACGCTGCCGCTCGTAAGCTCTATGGGTCTGATGCTAAGCTCAACCTCCCTCAAACTGCGT
CP32_scaffold000001_5626448	2	2.77911	1	5626448	0.58	0.802	GAGAGGCAAAGGCGGACCCGACAACGCCTCATGCACATTCAAAGGCGTTCGCCAGCGKACTTGGGGCAAATGGGTCGCTGAAATTCGCSAGCCAAATCGC[G/C]GCGCTCGACTCTGGCTYGGCACGTTCGACACCGCCCATGAAGCTGCCGTGGCTTACGACGCTGCCGCTCGTAAGCTCTATGGGTCTGATGCTAAGCTCAA
CP32_scaffold000001_5626436	2	2.77911	1	5626436	0.58	0.802	CAAGGGCTGCATGAGAGGCAAAGGCGGACCCGACAACGCCTCATGCACATTCAAAGGCGTTCGCCAGCGKACTTGGGGCAAATGGGTCGCTGAAATTCGC[C/G]AGCCAAATCGCSGCGCTCGACTCTGGCTYGGCACGTTCGACACCGCCCATGAAGCTGCCGTGGCTTACGACGCTGCCGCTCGTAAGCTCTATGGGTCTGA
CP32_scaffold000001_5262092	2	6.6156	1	5262092	0.53	0.926	ATATTTAGTAAATTGCATTTAGTTAGTGATGTCTTTAGCTTCTGCTTTACCATTTGCTAACCCTATGCAGCTATGTGGACGCTAATGCAGCACTGATCTC[A/G]AGATGAGAAAAATAAATGCTCGAGAGAAGCAACCAAGTCATTCCGCATTTTGGGAAAGATAGTTCGTTTGTTTATCGTATGATCAGCTATTTYAAGTGAT
CP32_scaffold000001_5262185	2	6.6156	1	5262185	0.54	0.883	TGATCTCRAGATGAGAAAAATAAATGCTCGAGAGAAGCAACCAAGTCATTCCGCATTTTGGGAAAGATAGTTCGTTTGTTTATCGTATGATCAGCTATTT[T/C]AAGTGATATGACTTTGAAGGTGTTCCCGGTAATGCAGCAATATTATTTACCCTTCTCATATTCTATTTATGCCTTTGTTTCATACATAAGTTAATATCCT
CP32_scaffold000001_5211902	2	7.60502	1	5211902	0.52	0.95	AACATCTGTCTATGAGTTCCCTAATTTGTATTCATTCCTATTTCGAGTTCCTTAATGACTCTAGTTTTTCCATCAATTGTAATGTTAAGGAAGCCAAATA[TA/TAATCTCA]ACGACATATAATTTTATATGAAAAATTAGTTATTTTTATAACTTAGCCTTTCATGAAGCTGCTGATAAAAATCCAACTCTTTTTCTAATCAAACTCGCAG
CP32_scaffold000001_5146112	2	8.95713	1	5146112	0.52	0.95	CAGCACTTCACTCATCTCTTCAAACAATAAAAAGCACCAATTTTCCTGCTGCTACTCACAAACGCCTTAAACTCCGACCAAAATGAAGCCTGATTACCCT[G/C]CGCTGCGTCACATCTCCAACTGCTTTGTCAAACCAGAATTGGATTGCCTTCCCCAAGARTCGAAGCAGCCACTACATTTGAGCCCTTTGGATCTCCCCAT
CP32_scaffold000001_5146171	2	8.95713	1	5146171	0.52	0.95	AAACGCCTTAAACTCCGACCAAAATGAAGCCTGATTACCCTSCGCTGCGTCACATCTCCAACTGCTTTGTCAAACCAGAATTGGATTGCCTTCCCCAAGA[G/A]TCGAAGCAGCCACTACATTTGAGCCCTTTGGATCTCCCCATGCTTTCCGCCCACTATATCCAGAAGGGCCTCCTCTTTCACAAACCCCCCGAAGCCTATC
CP32_scaffold000001_5139915	2	8.95713	1	5139915	0.52	0.95	GAAGGAAGATCAACGTGGCGGGCGTGGGCGTTGGACAGAGAAGCAGCGAAGTAGGAAACAATTCCGCCCTTCTTTTTATCTTCTATGGGTATTTTTATGT[A/T]TTTATATTTATTTGAATTAATATAAATCTGGCAATCCCAAAGCTATGTATAAGTAGATTCAAACAGCGCGCCACCATCTTGTTTGTTCAAACTGCTGCTG
CP32_scaffold000001_5113874	2	10.659	1	5113874	0.49	0.95	AAGCCGCTTCTGCTGGGATTCAGAGCGTTCATAGTTTCCTCACCTTGGTGTCTCATACTCCTAATCAACATCACTCTCAACACGATTCTTCCACTTCCAC[T/G]GCTCCCGATGCTGCCGCTGGATACGAAGCCGTCGCCGATTCCGTCGTCAACAAATTCAAAAAGGTCATTTCTTTACTCGACCGGAACCGAACTGGCCATG
CP32_scaffold000001_5116131	2	10.659	1	5116131	0.49	0.95	CAAGACATTGAGCTTTTGTTTCACTAAGGCAGCTACACAGCTGTATGCAGTAACGCAATCATTATCATCTTAAGAGAATGGAATCCAATGGGCAAAAAGG[A/T]GACTCTAAAATAGAGAACAATAGTTGACTTTCATAAGACCTATCCGCTGCTCTTTAAAACTCACAGAATAATGTATGATCTTAAAATCAAAGTTCAAATG
CP32_scaffold000001_5092215	2	11.6661	1	5092215	0.46	0.883	AATTCGGTGGGTCAGTGGCACTCAATACAGAGGTAGTATTTTCAGCAGATGATAAGCCGCCGCCCGGTGGAGTAGACGCCGGCATCGCAGTGCAGCAAGA[C/A]CGGCGAGTCACCCGCACGACCCCAGTACATAGCCCGCGGTTCCTGAGCCCTAACCGAATGAGAGGATGCCCCCTGAGCAGCAAAGAAGCAACCATGATGA
CP32_scaffold000001_5043669	2	12.6732	1	5043669	0.46	0.883	AATCCTCGATGTTGAACTGCTCCGCCAAAACCTTCCAGAAGTGTTTCCACTTGAATACATCGCCATTGCTGCAGTTAAACGCCTCGTTCTTTGCGTATGG[A/G]TCTACCGCCGTCCATATGTGCTGCTCCGCTATCAGATCTGCGTCGGAGACCACTGAGTAACCCTCCCAAGCTGATTTCGTGCCGGGGAATTTCAACGGAC
CP32_scaffold000001_5059204	2	12.6732	1	5059204	0.46	0.883	ATCGTGAAGCGTACCTCTATTTACTGTTGATCACGACGACAGAATATTCAGCATTAAATTCCCGGCAGCGAATATCAGTTTCGGGATCTAAGAAAACAGT[A/T]TAGGTAACGTGTAAAGCAACAAGCGTACTTGGATATATTATCTGTTCAATCTGGAGATAAATTTGGAGGCTATTTTGATTTCGGTTTGTTATGGACGATT
CP32_scaffold000001_5059401	2	12.6732	1	5059401	0.46	0.883	GATTCAATTTAGGGCATTCTGAAGTCGATTTGTCGGAGATCACGACGCTCTGCCAGGCGGAAAATGTGGATGAAATCCTCGTTGAGGAAATCAAAGTGCT[C/T]GCTCGTAAGGTTAGTGCTGCCGCTTTTGATTGATTGATTGATTGTTGTATCGATTCTGCTGCTATTTGGTTATCTGCGGCTTAATTTTACAGTTCGAATG
CP32_scaffold000001_5024388	2	13.6857	1	5024388	0.46	0.883	TTCGCTTAAAACAGTCATAGACACTTCTAATATCATCTCTGTTCCTTCTCCTGAGGAGGATTTCGGCTTGGGACAGCAGCGGTGGAGTAGGAGGCGGTGG[G/A]GCGACGGATGTCTGGTCCAGCGCTAGGGTTTGCGGTGGCGGTGGCTCTGATGCGGGTGGTACGTAGTTCCGGCGCTTCTTGAGAGGCTGCTCCGCCGAAG
CP32_scaffold000001_5002521	2	13.6857	1	5002521	0.46	0.883	TTCCATTTTCTTTCCCACTTGCGGCTTACGCAGCGTTGGGCGTTTTAAAGGTGTTGGACTTCATAGCTTGTTTTTTCCTATTTCTTTACAATCCCTAGTT[A/T]GTTTCTCCACGAAACTTTCCTTTTTTCTTTTCCCCAACCTTTCGATAAATTTTGATGGCGAATTTCTCTTGCAATTCATCATCCAACCGTTCCTCGATTC
CP32_scaffold000001_5029115	2	13.6857	1	5029115	0.46	0.883	GCGATGGTAGAGTTGGGTTTGGCATGAGGGACAACGCTAAGGCCGTTCAATTAGTGCTTGAAGTTGTGTTTGGATTTTTGTCCAAATGGGTAACGCCAAC[T/G]CGCAGCTTTATTAGGCGTCTTAAATGTAATTCGGTTGGGCTGGCAAATTCTGATTTTGCCACGTTTCCAAGTAAAGGAAGGAACCCATAACATAATTTAT
CP32_scaffold000001_4952915	2	14.7168	1	4952915	0.48	0.95	TGCCGGAATGGTGAAATTTGCAGCCCATAGTATATTCCAACGCTGTTTTGGGTCTCTGGGAGTACCTTGTTTATTTTGAGTTTACTTTGTTATCTTGAGA[A/T]GTTTGTATTTGATTTGGTTATTGTTTTCACAGGTTGTTTTAGAATCAATTGGCTTCTCCATTTGGCAAATTGCTGCTGCACCCTGTAATAGTCGTGAAGT
CP32_scaffold000001_4803501	2	16.9227	1	4803501	0.48	0.95	TTTATCCCCCACAGGACAGGTAGCTGTTGCAGCAAAGTGGAATGAACTGTATATGAGTATTTGATAGATAAATAACAGTGTCGGTCAAAGCCCACTAATG[A/T]GTTTTTGTGTTGTAGCTGCTGCTACATCGGTGTCGGTAACACCCAAATTTAAACATTTATTAGACACAAAATTGAATGTTCAGATATTTGTTCTTTTTTC
CP32_scaffold000001_4828402	2	16.9227	1	4828402	0.48	0.95	TCTCACTGTTTAAGTAAATAAAGAAAATAGTTGATATTTCTTTGAAGTGAAAATAGATGATGCATAGTGTTATGTAAAATGTGGATGATGGTAGTAAGTG[A/T]GATTATTATTAACCATGGATGCAGCTGGTGAGCCCGGGAGCATGGCTATCCGATCTCACTCTGGAGCGCTACGAAGTTCGAGAGAAGAAGATTTCAAAGA
CP32_scaffold000001_4842528	2	16.9227	1	4842528	0.48	0.95	ACGCTAGCTTTGTGAGCATGCCGAGGATTGTAGACTATTCGCTGCAATTGAAGTATCCAGAGAGAGTCGGAACATGGGCTGATGAACCTACTTGTTACTC[C/T]GTTGATAATTTTCAAGAAACCTACACTAGTGAACCTGTCTTCTWCTATGGCGGTCCTGGTCGCAGCCGTGACTGCCATTGATATCATTTAGGCTTCTCGT
CP32_scaffold000001_4842572	2	16.9227	1	4842572	0.48	0.95	CAATTGAAGTATCCAGAGAGAGTCGGAACATGGGCTGATGAACCTACTTGTTACTCYGTTGATAATTTTCAAGAAACCTACACTAGTGAACCTGTCTTCT[T/A]CTATGGCGGTCCTGGTCGCAGCCGTGACTGCCATTGATATCATTTAGGCTTCTCGTGGGTTAATAATGGGGAAATTTTCTTTTGCTAATAAATTGAAAGG
CP32_scaffold000001_4893820	2	16.9227	1	4893820	0.47	0.926	TAAAAGCAGCTTCTCAAATGCAGCATCCCCATGAACAAAAAAGCTAAAGAGAAAGAAGAGAGGGTGTTGTTGAAGGTGTAGAACAAGCTTGCTCTGTTTT[A/G]CTCTGTTTTGCTCTGTTTTGCTCTGTTTTGCTCTGTTTTTTCTACTCTGTTCAAATGCAAAAGGGAGAAGACGAGAAAGTGAAGCTTTGAGAGTATAAAG
CP32_scaffold000001_4754399	2	17.6484	1	4754399	0.48	0.95	TTCATAGATTAGATCATTTATACAAACTTTTGCAATAGTATGCAGCTACAAAGATCTTGGAATGCAAAAAACAAAGGAAAGTGAAGAGCATAACCAACTG[C/A]ACATAAGTGTTTTTGTTTCTTTTAAGCGACGTACCAGGCTTCTTAAAGATATCGTTTCATGAACAGGATCTATGTCAACKAATGCTCCATAAGTTGTTTT
CP32_scaffold000001_4754479	2	17.6484	1	4754479	0.48	0.95	GTGAAGAGCATAACCAACTGMACATAAGTGTTTTTGTTTCTTTTAAGCGACGTACCAGGCTTCTTAAAGATATCGTTTCATGAACAGGATCTATGTCAAC[G/T]AATGCTCCATAAGTTGTTTTCTCAAGCCCTTCCTTCAAAGAAGATCTGTTGAAATTGTGAGCTTGCTGCTTCAGTCATAACAGATCAAGCAGTATAGAAA
CP32_scaffold000001_4733756	2	19.8979	1	4733756	0.49	0.95	CAAGCAGTTGTATAGGCTGTGGGGACTCATTGCAGAAACAAAGTGTCCCCTGAAAAGGAAGGAATTAACAGCCAAATCATTCACTCCACTGACTGCTTTG[T/C]TTTGCCAACAAATCTYTAATGAAAGATGAAAAGAACAGAAAAAAATGTGGAATCCAACCAAATGCATGCAGCATTCAAGAACACTTCTTTCCCAAGCTTT
CP32_scaffold000001_4743464	2	19.8979	1	4743464	0.49	0.95	GTTAGTGTTAGATAGTTCCACTTTCACTTCAAATGGCAGCTTTCGTGAGTCTTTCAACTTAGATTTAGGACACAATGTCAAGTACTTTACTGATTTGTAA[G/C]TGGAACTTTTTGGTTTTGCAGTCTAGGAGGGCTCTTAGGGCGTTGAAGGGAGTGGTGAGGCTTCAAGCTCTGGTGAGGGGTCGTTTGGTGAGGAAGCAGG
CP32_scaffold000001_4733772	2	19.8979	1	4733772	0.49	0.95	CTGTGGGGACTCATTGCAGAAACAAAGTGTCCCCTGAAAAGGAAGGAATTAACAGCCAAATCATTCACTCCACTGACTGCTTTGYTTTGCCAACAAATCT[T/C]TAATGAAAGATGAAAAGAACAGAAAAAAATGTGGAATCCAACCAAATGCATGCAGCATTCAAGAACACTTCTTTCCCAAGCTTTCTGCTCTAAATTCCTT
CP32_scaffold000001_4709932	2	20.2579	1	4709932	0.48	0.95	TAAGATCAAGTGAAGAGTTCTTGATCTCATTGCAGCATTATTTCAAACAACATGCAATTTCATTTTTCAAAACAAAAATACAATAGGAATTAAAACATGA[T/C]AAGTATCGAAGATTAGAACATACTTCATCTTCACGTCCTTGCAGTCTCCTCTTCTTCAATTTTTGCAGCTGTCTCCCTCTTTCAGCTTCACCCAATAACT
CP32_scaffold000001_4711895	2	20.2579	1	4711895	0.48	0.95	TTCTTTTATTGTCCTGCACTCAAAAAGTTCATTATCTCATCAAAGAAAAAAAAAAAAAAAAGCTTATCATGTTCAGTCAGAACCCATCAAATAGTTTATA[T/G]ATGCTATCAATGATCATAGATTCACAACTAAGCTTTTGCAATAGCCGCAGCTTCAAAAGGGAATGTTACAAGAAAAGATTAATGACGCTGTTTCAGAAGA
CP32_scaffold000001_4535519	2	20.6179	1	4535519	0.49	0.95	GACTGGAACTTGTTCTCACTACTTCATGCCGATTCACATCTACCCTTGTTGTTTTAATTATTACTTGCAGCCTGTGACCAACGCATATAAATGTATTCTT[C/G]ATCGTTGATATGTTTATGTTACTAAAACTTTTGTTTATCCTTGTTCATATGCAGAGGATGCATGGAAGATGTTGCTTGATGCTGCTGGAGCTATTGTTCC
CP32_scaffold000001_4542136	2	20.6179	1	4542136	0.49	0.95	GCACACAGAAATGCTCGAATGCTTGCTTGTAATCTGGAATGTATGGTTTCTTGGAGTTCAGTACTCCGCCGCCGGAGGAGGAGGAGGAGGAAGAGGAGAA[T/G]AACTGCCTCCACACTAGAGTTGCGAAGAAGAGGAGCTGCTCGGAGAAGGGCAAAACGAGGGGTCCAAGGGTTGTGATGTTGGCTTTGAGAGCTTCGCCTC
CP32_scaffold000001_4555064	2	20.6179	1	4555064	0.49	0.95	TAGATTCTTGGGCCCTTCCATGAGCTGCCTTCATTTGCATATTATGTAATTGTCCCTTCATACTTAGTTCCTTCGCTAAAGCCTTGTTACCGATGAGGTA[T/C]GCTTGTCGTGCCTATTTAGATAAAAGAGCGTAATTACCCGAGTCAAATATGAGTTGTGGGCGGGGGAGCACAAAGGAGAGAACCAACAACCTTTCTTACA
CP32_scaffold000001_4555250	2	20.6179	1	4555250	0.49	0.95	ACAACCTTTCTTACACACCTGTTCAAAATATGCATTTCGCAGCCGTGCATGATCACGTGCTTCCTCCCGCTGCTCAGTATACATGTTTCCTGCCAAGTTA[C/A]TATTGTTAAAGCAGAAACCCGTACAAAATTTAGTTTCACATCATATCCCCAACAAAGACAACGAATTTTGACAGCTATGCAATTACCAACTGCTTCGCCA
CP32_scaffold000001_4556463	2	20.6179	1	4556463	0.49	0.95	ACCGCCATTAGCAAAGTAAACTTCTGCGAGGCTTTCAGCAGCAAAACCAGGGAACTGTAAAGCCAGAAACTCAACAGGGTTCAGAATATCACTTTCATCC[G/A]TTGTTGTTTGCTTGCCCAAGACATCYATGGCTAATCCCCTCCCGGAATTGTTGTGATAAGGAAGGTGCTGCTCGTTGCTAACAGGTTGATTGCTATTGAG
CP32_scaffold000001_4556489	2	20.6179	1	4556489	0.49	0.95	CGAGGCTTTCAGCAGCAAAACCAGGGAACTGTAAAGCCAGAAACTCAACAGGGTTCAGAATATCACTTTCATCCRTTGTTGTTTGCTTGCCCAAGACATC[C/T]ATGGCTAATCCCCTCCCGGAATTGTTGTGATAAGGAAGGTGCTGCTCGTTGCTAACAGGTTGATTGCTATTGAGAACTGGCTTCTGCCAAGGTTTATTTG
CP32_scaffold000001_4603587	2	20.6179	1	4603587	0.49	0.95	TTCCCCTCGTCTCCAACCGATGTGAATTGATATGTATATTACTTCTTCATTCAACATTTTAGGACATATGTAACAGGAATAGCACAGAGCTGCCAAATGG[GAA/GA]AGGACAGAAAGATCAATAAAAATATGCTTACAGTTTCTCAGTGTACGTCAGATTCCCTAAGATAGAGGGGATTGTACCAGTTAACATGTTGCAGCTCAAA
CP32_scaffold000001_4571132	2	20.6179	1	4571132	0.49	0.95	CCTCCACGCAGCAATCCTCCACCACGTACACAAACGGCGCCGTAAACACGTCATTAAAGTCCTGCAAGGACTTCAACACGTTAACGACTTCCGTCGCTGG[T/C]GGTCGCCTCTTGGGGTTGCGGCTGAGACATTTATAAGCTAAGGCAGCAGCCTTACGAGAGCCATCGGCCGAGTACAGCCCCTCAAGCCTTGGGTCCATGA
CP32_scaffold000001_4521445	2	22.0931	1	4521445	0.51	0.95	AACGAGACATCTGCAGCTGAAACACACAAGATAAATCTGGGATCGCTCTGTCTCGGCTATAAGTTCGAAGATGCAAGCGGAACGACCCGAGTTGATGGGC[A/G]ATGTTAAGTCGTAGAGATTGTCTCGCTGCCACCGCTCGCTCATTCATGTCTCCCAATCACCCAGACATCCTTAAAATGAGGTTTGAGCTGGGATTTTTTT
CP32_scaffold000001_4436118	2	22.8188	1	4436118	0.5	1	AAAATAATGAAATATATCTTTCATCAAAAGGAATCCAGCACAGAAATTCCCCTTCCCCAGAACAAAATTGCAAACAGATTCAACCAACCTTGGGAGAGAT[C/T]TGGCAGAGAATGTTCAATAAAGCGAGTAGCTGCTTGATAATTCAAGGTAGTTGAACGCTTCAATGGTGCTTCATGAACAAATTTAGATGCAAAATGATCG
CP32_scaffold000001_4434401	2	22.8188	1	4434401	0.5	1	GCTTAAGCCTGTACTTCAAAACGGGGGCAGAGAGTCAATCTGAGCAGCACATGTAACAGAGACTCCGGCATTTCTCCAACCCCGTTCCAGCAACGTCCCT[G/A]CTACGACAGCGGTGGCTCTACAAGTCTGCAGCTGCGCTTGACTTGGAAGTTGATTAAAACAAGAATTTATCAGAGCCCATCAAACAACACAGAACAAAAT
CP32_scaffold000001_4465935	2	22.8188	1	4465935	0.5	1	TCCAGCTAATTTCTTGAGCAGCACTATACCAATCACACAATTCAATAATTACCATGAAGTAAAACATTTGAATCCTCAACAAAAACAGTTACTAGTTAGG[T/C]TTAGAATGCCATACCAGTAAATAATCCATAGATTGCTGCGGAGAGAAGACAAAAAACGTCCCCGGTGATGGTTCTCCCTCGAGACCTCACCAATAAAGGA
CP32_scaffold000001_4481071	2	22.8188	1	4481071	0.5	1	TTGACGGTATGACAATTTCCCTTTCTCTTGTATTTTGTATTGCAGCTACCGTGGTTATTGTGAACGAATTTTGTTTCTGGTGATATACAGCTACACTTTG[ATATGT/AT]ACTTAATCTCCCTCCTGTAGAAGTTTTCGTCGTATGATATTCAATCTACCAATATGTAGACTAAAATATTTCCAAATTTTGTTTTCGATTCCTCCTTATC
CP32_scaffold000001_4481184	2	22.8188	1	4481184	0.5	1	CTCCCTCCTGTAGAAGTTTTCGTCGTATGATATTCAATCTACCAATATGTAGACTAAAATATTTCCAAATTTTGTTTTCGATTCCTCCTTATCTTGCATC[G/A]AGATGGTTCTTATCAAAAACACATGCACAAGTGTTTGGCCTGCTCCCTTTTGTGGCTGCTCTAATATCTGGTAATTTCAAGGAAAAACTCCAAATGTTTC
CP32_scaffold000001_4481522	2	22.8188	1	4481522	0.5	1	GATTTTCTCGTCTAAATAATCGTTCTTTTATCTCTAATCAATTGACTGTTTTTTGTGCAGCTGATGCCTACAACCATACAGACACAGAATTTCTGAAGTC[T/C]GAAAATAATCAAAACAGAGATGCTGGATCAACCGCATCCACTGCCATTCTAGTTGGTGATCGCTTACTTGTTGCAAATGTCGGTGATTCTAGAGCTGTTA
CP32_scaffold000001_4344569	2	24.2384	1	4344569	0.51	0.978	TTGGTGCAGGTCAGCTGCTTTGGTGGAGATTCTGATTCCGACACTGGGGACTACTGGAGGTGAGACAATTTAAAAAATGTATACTACACATCTCGATACG[G/A]ACGAATGGTTCCTCACCTGCAAAATTCAACAGGCTTATGATCGAAGGGAGTGGGAAGACATGGAAGCAAGAACAGAGAGTTCGGCTTCAGCACGTCGACA
CP32_scaffold000001_4344815	2	24.2384	1	4344815	0.51	0.978	CCGGAGGGCAGCAGGAGGTGAGAACAACAAACAAATGATAGTGATTTGGAAGTGAGAACTCCTAACCATTTTATATGGCTTTACAGGTCTGTGGAGTCCG[G/A]GAAAAGCGAGCTGACAACGTCTGGTTGGCTGCCGAGGGCGTTTACCTCCCAATCACCGAGACGAAGTAGAAACTTTCTGGTGAGATAACAATGTATTAAC
CP32_scaffold000001_4354348	2	24.2384	1	4354348	0.51	0.978	TAGATACTTGAAACATGTGAAGGGTGATGGATGGTATCAGATTCATGTTTACTTGCAGTACTCGGGTTTGTCAATTGTCCTACTTGGCCTCCTTTTTGCT[G/A]TTGCCGAGCTTCGTGGTTTTTATGTCAGCTCAGTTCATGTTAAGTTTGGGATTGCTGCTATACTCTTGGCATGTATACAGCCAGTAAATGCATTTTTCAG
CP32_scaffold000001_4354747	2	24.2384	1	4354747	0.51	0.978	TGCATTGATGGCTATTTATTTGGAACATCAGGAGAGGCAGCGGAGGCGGGACAGAATAAATGGAAGAAGCAATTGGGTGCTCGGTAATGAGGACGATTCT[A/G]TTGATCTATTGGGTCCGACTATTTCAATTGAAGGAAAAGAATCTCATCCTTCAGGAACTATGGAAGTTCAGTTAGAACCTTTAAGAGGATAGACTTTTTA
CP32_scaffold000001_4364826	2	24.2384	1	4364826	0.51	0.978	GCAAAGCAAAACAAGGGTTAGATTGTTGTTGAATGCTTAGAAGTGGAGGGAAAAGTACAGCAGCTGTATACATTTTACTTCAGAGCTTTAGCACTAAATG[G/C]GCTCATAAACAGTTAACATGAGAATCATGTCTAAGATTGCCTGAACCCAGTCAGAATCTACTGTTCTTGATGAGCTTCCATGTACATTTTTCTTTCTTTT
CP32_scaffold000001_4369732	2	24.2384	1	4369732	0.51	0.978	AGCACCGCAATCACTAGGCTAAGAGCTACATATTATGACTGAGAGCAGCAAAATAACATAATACAAGATTCAAGAAAATACATTACGAGTAAAGCAAGCT[A/C]TGGCTTCACTTGTGGTGCCATAGACGCCGAATTAGCTTCAACCATCAGAGTTTTCCCAGCTGCACCTGCAGTCTTGTCCTTGACCTTTTTGATTGAAGTA
CP32_scaffold000001_4313110	2	24.9052	1	4313110	0.49	0.978	ATCCCAAACTTGTGATGAAAGGGATAACTCATGGAGCATGTGATTACTTGCTGAAGCCTGTTCGCATTGAGGAGCTCAAGAACATTTGGCAGCATGTTAT[G/C]AGGAGAAAGAAATTTGATCCAAAGGATCAGATGAATTCTATCAATCAGGCCAAGCATGATTATGAGAATGGTGAAGAAGTAGCTGATCCAAATGGGAAGT
CP32_scaffold000001_4214809	2	25.572	1	4214809	0.48	0.95	TGCGCGAAGAATTACAGGAGGAACTGAAGTTCTCACTAACGTTTGTTGTGAGAAAATGTTCCGGGAGAAATGCGAGAACGCACCAGAACAGCAGCTAATG[C/A]TGGCTTCTGAACACTACTACCTGTTCGCATCTGCTGACCAGTTATGCGAACGCTATATCGTCATCTGCAAAACTTCATTGTGTCGCGATGATAAGCCTAT
CP32_scaffold000001_4285134	2	25.572	1	4285134	0.48	0.95	TTATCATTATTCCTGACAAAATTTACAACTTAGGCTGCAATCGAAGGTTTCTTTGGCCTGCCCCTCTTCTTACTTGTGCCAGTGCCCCTCGCTATCCGAG[T/C]GCTAGCAACAGGAGGAGCATTCACAGCCGTTCTCTCTATACCCGCCGTGGTTGCCGCCGCCAGGGGCGTCGTTTCTCCATTCCTACTATTTTCTTGCGGC
CP32_scaffold000001_4202866	2	26.9241	1	4202866	0.48	0.95	TATTTGAAAAAGAGTCCTTTGTTAACTTTATTGTTTCTAGTAGTGAACCAGTAGTTTTCTTGCAGTTCCGCAAATGGTTCGATGAAGCAATTGCTGCTAA[T/C]TTACGGGAACCTAATGCTATGTCGTTGTCTACTGCTACGAGCGATGGAAAACCGTGAGCTTTGATTCTCTTCTTTTGGCATTCACTTAATTGAAGATCAT
CP32_scaffold000001_4198603	2	26.9241	1	4198603	0.48	0.95	GATTTCTGTCAAAAACTTGTTTTTAGATGTCGAATTCTATATAAAAGTTTAGCTGCGGTTTCCAGTTTGCAAATCAATAAATCTAAGTGCAAAGCTGTAC[G/A]ATGGTTTAATGGAAAACCATATACTTACATTTCTCAGCCTCTTAACCTGGCCATGGAGACCAACGATCTGGTCGTCCAAGTCCCCTTGCATCGGATCGAT
CP32_scaffold000001_4193802	2	26.9241	1	4193802	0.48	0.95	AAGATACTAAAGTAGTTTTTGATCTTACACCAAGCAGCTTAGACAAAACAACCCGACCCCATTAGTCCTCGAGGTCGACAAAGAACAAACCGTAGCTTAC[G/A]CTGCTGGTCTTTAACTTAAGCAGCAATGGACACATTATCGTATTAGCTACAATAGTGTTAGGCTTAGAGAGAGTGAGAGAGGATGCTTATAGGGGAAGAG
CP32_scaffold000001_4194927	2	26.9241	1	4194927	0.48	0.95	CAGTGACGATGTCGATGTCGACGTCGACGACTCCTTTCTGGTGGACGCACTTGCAACAGCTATTTCACACGTGACAATTTCCGAGCCAAAGAGAAGCAGG[C/T]TGTGTGTTCCTACAGGCCGTATCGAGCAGCACAGCTCCTCTAACATGAAAGCTAACAATCTCTGTAAAGCGTTTTGATCCTGCAAATGTGCCAACGTTGT
CP32_scaffold000001_4175822	2	27.6228	1	4175822	0.48	0.95	ACTCTCCAAAGTGTCCTAACAAAGTATTAGGTAAACACTGAGGAGGGATTGTCACCATGATTGTAGGCAGCTGCAAAGGCAATAATTTTACGGTATCATG[T/C]GCTAATAATATGAATGATATTTTCAGATCCTACGCTTTAGCGCCCGGGTATGAGGCTGCCACAAGGCCAATAGAAGAAGCCCTTCCTAATTCGAAAGGCG
CP32_scaffold000001_3987056	2	36.4473	1	3987056	0.33	0.802	CAGATTCTTCGATCTTTGCTCTGCCGCAGCTTTGAAGGTTTCCTGTAAAATAACTGATGAAGTAAAAACATGAACCTAGTATATTCATAGGACTCATAAT[GAA/GAAA]AGATATCAGAGAATGAAAATTTGTATGAAACGTCCAAGAAAATCATGACTCTCAAGAGCTTGGCATGCACTTACATGTGATTCTTTTGCAGCAGTTGCTG
CP32_scaffold000001_3869476	2	37.8942	1	3869476	0.36	0.802	GCACGCTATCGACAGCAGCCTTAGCTTTGATTACAGTATCAAACCCGTCTCCGGCGAGCGAAAGATTMTCAGCATTGTCTTTCTCAGAAGTGTGGTTATT[C/T]GAATGAAGCAGCACAGAAGCATCACAACCCTGTCTCATAAAAAACTCGATCAAAACTCGACCAAATCCCGAGAAAAGAACAATAAGAATTTAGCCATACC
CP32_scaffold000001_3951512	2	38.2474	1	3951512	0.35	0.802	AGTTTTTTCAAATTAAAGAAATTACAACTTTTTTGGCAGTGGGGAGCAGCTTTCTGTGTGCGGGGGAGTCCTGAAAGGGAACGAGCAGCAATGGAGGTAA[C/T]TTAATATCTTTTCAAATTTATTTTATGAAAAATATAAATGGTYGAGTTATTTGGGTGGCKCAAGAGTCTTCTTATCTATCATCTTCACGGTTTGTGGTTG
CP32_scaffold000001_3951572	2	38.2474	1	3951572	0.35	0.802	CGGGGGAGTCCTGAAAGGGAACGAGCAGCAATGGAGGTAAYTTAATATCTTTTCAAATTTATTTTATGAAAAATATAAATGGTYGAGTTATTTGGGTGGC[G/T]CAAGAGTCTTCTTATCTATCATCTTCACGGTTTGTGGTTGAATCAATATAATAACCCTAGCTGCTTCATATCCCTTTCTTCATTTGGAATTTTGTGACTT
CP32_scaffold000001_4082278	2	40.3958	1	4082278	0.35	0.802	AGTTACTTCAAGGGACAGAAGTCCTGCTGCATGCACCAAATCATATGATCTAGGATATGTTGGAAAGGCCTCGCACCTGAATAGATGAAGCCAACTATAA[T/C]GTAAGGATACAAGAAACTTCAATTTTTAACTACAGAAAATGTCAGATGAGCTGCACTAGGATTCATAAAAACATGTTTTTCCCGTTCTTTTCCAGCAAGA
CP32_scaffold000001_4133666	2	48.7191	1	4133666	0.51	0.978	TGAGCCATTGAGGCCTTTCATGGGCGGACTAGAGATTATTGCTCCCACATCCACATAGTGTCCTGAGTTTCCCAAAAGTTTCAATTTTTGCAGCACACAG[C/T]CTATTTATGGTGAAAGAGTGAGGAATTGAAAGAAATTCATGCTGGCCACGGATCATCCAATAAATCTCCCATCTTAGTTCTCCCATTTCTGGTACTTAGC
CP32_scaffold000001_3951555	2	52.5971	1	3951555	0.55	0.852	GAGCAGCTTTCTGTGTGCGGGGGAGTCCTGAAAGGGAACGAGCAGCAATGGAGGTAAYTTAATATCTTTTCAAATTTATTTTATGAAAAATATAAATGGT[T/C]GAGTTATTTGGGTGGCKCAAGAGTCTTCTTATCTATCATCTTCACGGTTTGTGGTTGAATCAATATAATAACCCTAGCTGCTTCATATCCCTTTCTTCAT
CP32_scaffold000001_3940623	2	52.5971	1	3940623	0.56	0.802	TCCACGTGGCAGAACAAAGGGACGTTTATCCAAAGAGGCTGCTAACAAATTCAACGTTAGTTTCATGGAGAATATTGGGACAACCAACAAGCATATAAGG[T/G]AAAAGGAAACTGGTTTGAAAGAAGTTAACCTCTTGCAGATGTAGTCTGAGGAAATTGGTAGTCGGACCTGATGGATTTTGTGCTGCTTTGTTGCACTAAT
CP32_scaffold000001_3869443	2	54.044	1	3869443	0.59	0.802	TGTCAGCACAAGACACCTTGTTCTTACATTCCGGCACGCTATCGACAGCAGCCTTAGCTTTGATTACAGTATCAAACCCGTCTCCGGCGAGCGAAAGATT[A/C]TCAGCATTGTCTTTCTCAGAAGTGTGGTTATTYGAATGAAGCAGCACAGAAGCATCACAACCCTGTCTCATAAAAAACTCGATCAAAACTCGACCAAATC
CP32_scaffold000001_3865732	2	54.044	1	3865732	0.59	0.802	TCGTCCTCACCGAACCAGGATTGAGCGTTATTATCAGTGCAGTACTGACCAGTAGAGCTATTTTCCAGAGGATGAAGAATTATACGGTTAGTTTATACTT[T/C]GATGCAGCCAGTTTTAATTGATTACTTGCACAACTCCAACTCATTCATCGTTTTTTTCTTTCTTTTTTGCAGATTTATGCAGTTTCCATCACCATCCGTA
CP32_scaffold000001_3879988	2	54.044	1	3879988	0.59	0.802	AAGGATTTCCTGAGATTTCTGATTGCAGAGGAACTCTTTGAGGAACTTCCAAGAACTTCTTTACCGCTTGAGCTGCGGAATGGCCTTTTTGAGCTGGTTT[TATTC/GATTT]GAACAGCCAACTTGTACACCACTAGTGGTGCATACCCTACCAGTGCAGCCAAGACGGTTGCCATATCGGTTACTTTGATCCCTGTTCTTCACGTTATCCC
CP32_scaffold000001_3865630	2	54.044	1	3865630	0.59	0.802	GAATGACTGGAGATGGTGTCAATGATGCCCCTGCACTAAAGAAGGCAGATATTGGCATTGCTGTTGCTGATGCAACTGATGCAGCTAGRAGCGCTTCTGA[T/C]ATCGTCCTCACCGAACCAGGATTGAGCGTTATTATCAGTGCAGTACTGACCAGTAGAGCTATTTTCCAGAGGATGAAGAATTATACGGTTAGTTTATACT
CP32_scaffold000001_3865618	2	54.044	1	3865618	0.59	0.802	AGCACATTTGTGGAATGACTGGAGATGGTGTCAATGATGCCCCTGCACTAAAGAAGGCAGATATTGGCATTGCTGTTGCTGATGCAACTGATGCAGCTAG[A/G]AGCGCTTCTGAYATCGTCCTCACCGAACCAGGATTGAGCGTTATTATCAGTGCAGTACTGACCAGTAGAGCTATTTTCCAGAGGATGAAGAATTATACGG
CP32_scaffold000001_3860231	2	54.044	1	3860231	0.59	0.802	AGTTGAAGAAAGCAATTCATCAGGTCACGACCATGAGGCAAAAGRGCTGCCTGTTAAGGAACGATGCGAACTAAGTGAAGTGTCCATGGAGGTCCCAAAC[A/G]CGAACGACGCTGATGCCACCGCCGATAAAGTTCCATCAGAAGGAAACCATAATGGTAGCAAGGAAAAAAACGATGCTGGTAATAACGTTAATACGGTAGA
CP32_scaffold000001_3860175	2	54.044	1	3860175	0.59	0.802	TTCCATTGCAGTTCCACTGGGGAGCTTGCTGTAGAAGAGAACCATGTCGACAAGATAGTTGAAGAAAGCAATTCATCAGGTCACGACCATGAGGCAAAAG[G/A]GCTGCCTGTTAAGGAACGATGCGAACTAAGTGAAGTGTCCATGGAGGTCCCAAACRCGAACGACGCTGATGCCACCGCCGATAAAGTTCCATCAGAAGGA
CP32_scaffold000001_3859966	2	54.044	1	3859966	0.59	0.802	TAGTATATGCTTCTTTAACAATTAAATAGTAAACTGTATTTGCTTTTCTGTGCAGCATCAAATTCAAGTTTAGATGAGAGAGGATACTCTACAGTCCATG[G/A]AGTTGCGGGGCTGGCCAACGGTCTTCCGTCGTTACCTAGGTATCTCGGTATCTATCTCTCTCGCTTTCTGTATCCAAACGAATACTGCATATAGCTGATT
CP32_scaffold000001_3834778	2	54.044	1	3834778	0.59	0.802	TTCTCCACAGCATAAACTTTCAGTTTGCGGTCTGTTTCTTCTGCTGCCTACAAACTAGCCATTGTTTAATAGAAGAAACAAGAAAATTAAAGGCAACCAA[C/T]TTTTCAAGTAAGGAAAGGAACCTGCAATGCTGCCCGAACCAGAGGACCACGACCTGCGCCTACGACCATCAATACCTATCCGCAGAAATCGAATGGTAAG
CP32_scaffold000001_3791559	2	55.0943	1	3791559	0.6	0.802	CTCTGGAAATAGCAGCGAGTGCAGCAACAACGATGACAGTGGAAGTAACTCGCATAAAGAAGTCGATCACGACAGTGTCGACGACACCGATAACACAGAC[T/A]GTGAAGACAAAGACGACAACAGTGACGATTCTGATTCAGATTATTCCGAGGCAGAAGAGAAGAATGAAACGCTTCATTCCAAAGTAGCGACGGATGTCAA
CP32_scaffold000001_3791296	2	55.0943	1	3791296	0.6	0.802	TATGAACTCACCCCTGTAGTTTGTATTTTGGAAGCCAAGGGCATATCCTGGATAGTATCATAAAAATGAACTGTTATCTTCAACGTAATCTGCTGCATAC[C/T]GTATTTATATTCAAAACAATACCATAGGTTTAACAAATTTGAATTTCTTTTCAGGAACGAGGAAACAACTGATGAAAAAGAGCAAGGGATGCATCACAGG
CP32_scaffold000001_3775753	2	55.0943	1	3775753	0.6	0.802	ACGACACTCAACTTAATTGCATAAAACTTAATAATAGTACGTCTACGTTCTAATGCTGCTTTAGTCTTCTCGTWATTAACTGTTTTCAGTGAAATTGATC[GAA/GAAA]CACTGCTGGAATATTTGAAGACATGGAAAAGTGCAGGCGTTCTGCTCTCGAGAGTCCTAGAGGAAGAGAAACAACAATTTCAACAAGCTGCTTACACTGT
CP32_scaffold000001_3775726	2	55.0943	1	3775726	0.6	0.802	CCATTATTTTCTGAATCTTCTCTCCTAACGACACTCAACTTAATTGCATAAAACTTAATAATAGTACGTCTACGTTCTAATGCTGCTTTAGTCTTCTCGT[A/T]ATTAACTGTTTTCAGTGAAATTGATCG^AACACTGCTGGAATATTTGAAGACATGGAAAAGTGCAGGCGTTCTGCTCTCGAGAGTCCTAGAGGAAGAGAAA
CP32_scaffold000001_3767024	2	55.0943	1	3767024	0.6	0.802	TAAAAGTGCCAAATTTATGTGAAAATTAAAACCCCAAAACAAAAAAAAAAAAGAAAAGAAAAGAAAAGAAAAAAACATGTCTATAAGTTCATCCTCCACT[CATACCG/CAAGACCC]TAACAGTGAAATGCAGATCAAACAAATGCATCATTCAATATACAGAGGATCATCCATGGCTGCCATGAGCAACAGCAGCTCTTCTGTTTAACAGATGACC
CP32_scaffold000001_3760590	2	55.0943	1	3760590	0.6	0.802	TCATGATGTGCAATTGGTCACACTATTCAAAGCTGGAGGCTCTGGAGTTCCCCCAGTGCTGCGTTGTAGTGTGTGTTATTTATATGGGTCTCTTATAACC[CTT/CTTT]TCTTTTTTGGATGAACTGAATTCCTCTCATGGAGGAGTTATGATGATTGGAGCTGTACGACATTTATTGGATTCTTTGTTGCTGATGTGCTGTGGTGTGC
CP32_scaffold000001_3750953	2	55.0943	1	3750953	0.6	0.802	TTATGAGAGCACTCCGTCTATGAGGTAAATGCTGTTTATGTGAAAAATTCCATTAGAATTACTTTTCTTCTGCCCTGCTTCAGTTCAGCCATGCTCCCAA[T/C]ATTTGCCTGCTGCTAGGGAACATCTCTCCGTTTGGAATTTCTCTTTAGCCTATGTCATAAAATAGAATTTTAATGTGACATATCCTAAGTCAACTTGTCT
CP32_scaffold000001_3731632	2	55.0943	1	3731632	0.6	0.802	CCTGCTTCCTCCGACCATTTTCAAACAAACAGATCAACCAAAGCGACACAAAAACAATGAAATCGTAAAAACGGAGGGCGGATTTCTAAACTTCCACGAA[G/C]TAAAACAATTCAACAAGAACTTTATTGGCGAAACCAAATCTCCGAGCAGCGAAATTGAATCATACAACGCTCAATTAGGTCCGACGAAGATTTACAGACA
CP32_scaffold000001_3726043	2	55.0943	1	3726043	0.6	0.802	CACATCTGTATCCATGCAGCGATGTTTTCTCAAATGAACATTTTCGTCCGTGAGAAAAGAAGTTTTAGAGTTTTCAACATCTACCGTAGGACGTATATCC[T/A]CCTTCGAAGCACTACTATCATACGAACCTGGACTCCTGTCAGAAACAACAAATCCCATCTCAGCTGCTTCCCTAGCCGCATCATACCTATCTTTGGACCA
CP32_scaffold000001_3717090	2	55.0943	1	3717090	0.6	0.802	CACGAGAACATMTGCCAGTTGTTTTCTGGTCATAGAATTAGAGAGAGAGCAACACTTCGGATGAATGCAGCGTAGGCATTGTGCTGGGGATTATAGTTGG[A/C]GAGGAACTATCAACAAGTTAATGGAGTGTAGTTTATAGGGCTGTCTTTTGTGTACAACTTTTCACTAAATAAACTTAAAGTCCGTTTTCTTTCCATTGAA
CP32_scaffold000001_3717001	2	55.0943	1	3717001	0.6	0.802	GAGTTTTGTTAATTGTACCCTTGGCAAGAATTGGTGGACCTCTTTGATGCAGCCATTTTTAGATCTATCGGGATTTTGATAGAGATGCACACGAGAACAT[A/C]TGCCAGTTGTTTTCTGGTCATAGAATTAGAGAGAGAGCAACACTTCGGATGAATGCAGCGTAGGCATTGTGCTGGGGATTATAGTTGGMGAGGAACTATC
CP32_scaffold000001_3675727	2	55.7893	1	3675727	0.58	0.802	TGAGGGACGAAATCCAGGTTTCTTCGCAGCCCAGAGAAACAGCGAATACAATAACTTGGGAGACGAATCGAAATGATCGAATACAGCCTCCAACAGACTC[G/A]AACTCGGCAGAATTCCAGTCCTGTCCAAAGCATCCTCGAATGCTGCACCAGGTCGAACACCGCGATCGGAAAGGATGCCAGAAATGGTAGAGAAGTCATT
CP32_scaffold000001_3622821	2	55.7893	1	3622821	0.58	0.802	AGGCTGGAGGTGAAGTCATATGAGCATTAGGCAGGCTCTAAGAAGTAACAAGAATTGAGTTATCTCGCCAGTGGCAGCAACTATTTGGTGGGAAAATGTG[C/T]GAGAGGTAAGATGTGATCTACTACGAGACTGAAGTGCGATTCAAAGCGAAAGTTTCAACGAGGGCGGGATTCAGAGGGAAAAGTTGCTGGAAGGAAAGGA
CP32_scaffold000001_3629670	2	55.7893	1	3629670	0.57	0.802	TCGATCATATTCTGAAATTACAATSGACGAAAACTGAAGTTTAGAAAAAGACGAAGAGACGTTGAAAGCAGACCTGCTTCTTCRTTCGCGCCAAAATCCT[T/C]CGATACATGTTCTCCAGCCTCGTGTTCCTCCCCTGCGGCCTCCTCGTAGCCGCAGCCTAAATCATTGAGATATAGATGTTGCATTAAAAAAAACCTCCTC
CP32_scaffold000001_3627477	2	55.7893	1	3627477	0.57	0.802	GAAAATTCTAGACAGACACAGCCTTAGAATTCAATGATCTTGTAATTTAACGAAAGAAAGTAAAGAAAAACTTACATGGAGCTGRACTTTAATCCCTGCG[C/T]CACCATCAGGATGAAGCTGCAAGTGTATTGATGTTTATGTCTTTTTGAACACAATATTTGGTCAGGGAGTGAGGCTGGAGTTATGTGCAAACAACAGGGT
CP32_scaffold000001_3627461	2	55.7893	1	3627461	0.57	0.802	GGAAGGCCTTAAAATTGAAAATTCTAGACAGACACAGCCTTAGAATTCAATGATCTTGTAATTTAACGAAAGAAAGTAAAGAAAAACTTACATGGAGCTG[G/A]ACTTTAATCCCTGCGYCACCATCAGGATGAAGCTGCAAGTGTATTGATGTTTATGTCTTTTTGAACACAATATTTGGTCAGGGAGTGAGGCTGGAGTTAT
CP32_scaffold000001_3629653	2	55.7893	1	3629653	0.57	0.802	GTTAAATCGTAATGTACTCGATCATATTCTGAAATTACAATSGACGAAAACTGAAGTTTAGAAAAAGACGAAGAGACGTTGAAAGCAGACCTGCTTCTTC[G/A]TTCGCGCCAAAATCCTYCGATACATGTTCTCCAGCCTCGTGTTCCTCCCCTGCGGCCTCCTCGTAGCCGCAGCCTAAATCATTGAGATATAGATGTTGCA
CP32_scaffold000001_3646953	2	55.7893	1	3646953	0.58	0.802	AGTTAGCTAAATTACATTGAAATCTTTCTGCCGTAGGTGTCGAAAAGTCCTTACTTCTATGGTTAAGGTCTAAGTAAGTTATGGGCCGAAAAACTGCAGC[G/A]TATCTATAGGACTCTGCAAGATTATCCACTTCATCCTTGATATAATTATTCCCCTCCACCATGAACTCAAGGTGCCCACATTAAAATAGTGATGCTGCTT
CP32_scaffold000001_3647969	2	55.7893	1	3647969	0.58	0.802	AATGTGCCAGCAGGAACTCATCTGATTGAAGTGGCTGCATTGGGCTATTTCTTTTCTCCTGTGGGTTTTCTTTTTCTTCCATTAGCTCTCTCAGACTTTC[T/G]AAAAGTCCGGTTTCATGCGACTCATTTTTCTTGTTCATTTTCTAYTAGGTTCGAGTTGATGTTAGCGCTAGAAACCCAGGTAAGGTTCAGGCTGCCCTAA
CP32_scaffold000001_3648014	2	55.7893	1	3648014	0.58	0.802	TATTTCTTTTCTCCTGTGGGTTTTCTTTTTCTTCCATTAGCTCTCTCAGACTTTCKAAAAGTCCGGTTTCATGCGACTCATTTTTCTTGTTCATTTTCTA[C/T]TAGGTTCGAGTTGATGTTAGCGCTAGAAACCCAGGTAAGGTTCAGGCTGCCCTAACAGAGAACAGGCGGGCATTGAGTGAGCTTGTTTTAGAGCCTTTAA
CP32_scaffold000001_3629594	2	55.7893	1	3629594	0.58	0.802	CATCTAAATTATGAAACGAATTCACATAGTTTTTACAAGATTCAACCGCAGCTAGAGTTGTTAAATCGTAATGTACTCGATCATATTCTGAAATTACAAT[C/G]GACGAAAACTGAAGTTTAGAAAAAGACGAAGAGACGTTGAAAGCAGACCTGCTTCTTCRTTCGCGCCAAAATCCTYCGATACATGTTCTCCAGCCTCGTG
CP32_scaffold000001_3596118	2	57.2002	1	3596118	0.55	0.802	TGTGTAGGGCCTCCTAATTTACAAGGTAACATTCCCTAAAGAACATAAAATCACTAACTAAAATCATCGCCTATACCATAGCAAGCAGGCAGCATTATTT[T/C]ATCCAAAGATGTGCAAAATGGCTACTGAATCAACAAAAAAGGATTTCTTATATTTAAGGGGAAGGAGGGGAAGAACAAAGAGAAAGGGAAAAAAGAAGGA
CP32_scaffold000001_3468586	2	57.2002	1	3468586	0.55	0.802	CCATAGAAGATTCTTTGAAGCTCTTGAAGGACGAGCAGCGTCTTGCTGGCCTTTTCTTAGTCTCTAAAATTTGCGAGGTGGACGATCGTGCCTCGCTTAC[TAGA/TA]GTTTACTATGCTGTTGGAGAGAAGTTTCTTGGTATGTTCCTTAACACTTCGGTATCCGCGGTAAACTTGCACATATATGTTCTCAAAATAGCGTTTAAAA
CP32_scaffold000001_3505619	2	57.2002	1	3505619	0.55	0.802	TTTGGTGTTCATGGGGAGGATCTTGAGCTGTGATGAGGAGAGGGTTGTTTGGAATGGGGTGAGGCAGCTTGATAGAGCAATGGGGCTTTTTAAATTTGTT[T/C]GGGAAACGGCTGGAATGAAGGGGGATTTGGTGTTGCAAGGCCATTTGTTTTGTGTTGGAGCTGAGGATWGTAGGCAGCTTAGTTATAAAGGAAATGTTTA
CP32_scaffold000001_3505688	2	57.2002	1	3505688	0.55	0.802	TGATAGAGCAATGGGGCTTTTTAAATTTGTTYGGGAAACGGCTGGAATGAAGGGGGATTTGGTGTTGCAAGGCCATTTGTTTTGTGTTGGAGCTGAGGAT[A/T]GTAGGCAGCTTAGTTATAAAGGAAATGTTTATTTATTGCATCAGATCAGTTTATAAATAAAGAACGATTCGTTAATGAGTTCGACATAATGAGATAACGA
CP32_scaffold000001_3596293	2	57.2002	1	3596293	0.55	0.802	ACAAAGAGAAAGGGAAAAAAGAAGGAAAAGGGGAATAATATACTGATTCAAAAGGGAATCATGTTGTGGTATTTACTCTACTATTTTGTGAAGAAGAAGC[T/C]TCTGCTGGTGCTGCACCATTTCCTCAACCTACGCGTTTTCGGTGAACGTGTCTTTAAGTATCATCCTCAACTCTGCCTCTACCTGAATCGATCCTACTCG
CP32_scaffold000001_3574760	2	57.2002	1	3574760	0.55	0.802	AAAAACCACACCAACACACACACACACACACACACACACACTCACTCACTCACCTCGAAAACCGCGCAGCCGATCAGAACCTCATGAAAAACAAAGCCGT[A/G]TGAGCTTCGATTCGAGGCGCGAGATTGAAGAAGCTGCGTAAAGGATCTGCAACAAAAGAGAAAGAGATAATGCCGAAGGTAACAGAGATCCACGGATCCA
CP32_scaffold000001_3567086	2	57.2002	1	3567086	0.55	0.802	TGTCTCGAAATGTTCGATCACAGATTCAGGGATTGCAGCTCTAGCCCGTTCCACGCAACTGAATCTACAGATCTTTTCAGTTTCTAGTTGCTCATTCGTA[T/A]CTGATAAAAGCTTGGCAGACTTAATAAAATTGGGTGATACTCTTATGGGTCTGAACATCCAGCACTGCAATGCAATCAGCAGTAGCACTGTTGATCTGCT
CP32_scaffold000001_3559278	2	57.2002	1	3559278	0.55	0.802	TCACCTGCTCAACCATGTAAGATCCACGGACGCAGCTTCATAACAACCACAATTTAATGAGACTCGTCGTTGCAATTGCAATTCCCTCTCTCTCTCTCTC[T/A]CACACACATTCTGCAGCTTTTCTTTAATGGCGGATCGAATTGGAACCATCAAAACTTCTATTGTCTGCTATCCAAAAAGAAGTTTCATTAAATTTGACTT
CP32_scaffold000001_3350473	2	57.5452	1	3350473	0.54	0.861	CTCCATTAATTTCATGCTTTCATTAAGTGTATAATTAGTAGTTTAATCTCGCTGAGTATTTAGGCAGCGATATCGATGTGGGTGAACTTGTTTTCGAGCC[C/T]CCAAGAGATGGTCCTACATTATGGGAAATAGGCATTCCAGATCGTACTGCTGCAGAATTCTATGTACCAGATCCTAGTCCCAAGTTTATTAATAAACTTT
CP32_scaffold000001_3444976	2	57.5452	1	3444976	0.54	0.861	TCTGCTCTTCCTTTGAAGCCTGGTGGTGAAGTGATCATACCTGTGACCTTAAAAGGCCTGGCAGCTTGGGTTGGCTGATTCTGATATTAAGGCACTCCAA[C/G]GATGGTAGCAGCCCTAGTTTCTGGATACATTATGCAGGTATTTATTTCTAATTACTTCCTTTACTTAGTTCAAGCATTGGTTTTTTCTCTGTTCTGTTAT
CP32_scaffold000001_3440445	2	57.5452	1	3440445	0.54	0.861	TCACTTCTATCGTCATCAAAACTTTCAGAGCCATTAATGCTAAGCAAGAAGTCAATAGCAACTTTCTTTAATTTCCAAGACAGACCCGAAAAAGAGAGTA[T/C]GTGCCTGAACATGCCTATAGCTTTCCATCTTTCAGTTTGTTTGGTTGCTAGCTCATCTTTAAGATCACTAATTTTTTCTTCTGCAGCCTGAGCAACCTCT
CP32_scaffold000001_3364224	2	57.5452	1	3364224	0.54	0.861	AGACATTTGCAGCCTGCAATACATCACATTCAAATATTATGGATTATGGGGAAAGGTCTCTACAAGAGATTTAAACTTGATTCTCAGATAATACCTCCAC[G/T]GCTGGTTTTCCRCGCTGCTTATAACCAAAAACAAGATCTATCCAGTGATGTAGATTCGAACTAACATACTCACTTTCAAGTGCTTCCCTGTTTTTACTTA
CP32_scaffold000001_3364236	2	57.5452	1	3364236	0.54	0.861	CCTGCAATACATCACATTCAAATATTATGGATTATGGGGAAAGGTCTCTACAAGAGATTTAAACTTGATTCTCAGATAATACCTCCACKGCTGGTTTTCC[A/G]CGCTGCTTATAACCAAAAACAAGATCTATCCAGTGATGTAGATTCGAACTAACATACTCACTTTCAAGTGCTTCCCTGTTTTTACTTATAAATACTTCAG
CP32_scaffold000001_3373639	2	57.5452	1	3373639	0.54	0.861	GATGTGTAAAGAGGTTACATAATCTTTCATGAGAACATATCATTGAAAGAATAAAGAGAACTTGATGCAAAAAATTTAAGAAAAAAACGCAGCAGTCTTA[A/G]AGTAAGGCGTTATACCGAATGCTCATTTCCCCAAGGCTTAGTAAAAGAAGACGAATTTTCCGTATTTCATCCCTAGTAGGCCCAAGAACTCCACCAGGTG
CP32_scaffold000001_3374008	2	57.5452	1	3374008	0.54	0.861	AAGGCGAGTAGATCCAGATTGAGAGATTAAGAAATATGCTAGATAAAGCATCTTGAATGAGCAGCTCAGAAAAGCCTAAACAAATATACAAAAGAAGACA[A/T]ATAGTCATGTAGGTACCAATAGAAGAATCTGTTAAAATAAGAACTAAGAACCAAATCAATTGAATACCGCAGTTCGCAATGACGTTGAAAAGATGTTTTA
CP32_scaffold000001_3434722	2	57.5452	1	3434722	0.54	0.861	GCAATCGCAGGCTGTGTCGCCTTCCAAATCTCCGCTTCCGGTGACGGTGCCGTTCACTTGGGGGATTAGGCAGCTGAGGTCTAGAACGGCGACGACGGTT[G/A]GTAGATGTGGCGATGGTGTCTTGGTGAGGAACAATAAGGATGTTGACTCAACCAGATGGAGTCCTACGACGCCGCTTTCGTGGAGTGGTGGAGGTTCGCC
CP32_scaffold000001_3444832	2	57.5452	1	3444832	0.54	0.861	GGAATGTTGTATTCCCCTTTCCAACCGACATGGGATCTCACAAAATGGTTTGACAAGTGCACTTTCAAATGCAGCGGAGAGGTTACCATCAGTCATTCGC[G/T]GTCCGATCCTGCCGTACCTAAGGTGATCAGCCATTTTATAAAATCTGCTCTTCCTTTGAAGCCTGGTGGTGAAGTGATCATACCTGTGACCTTAAAAGGC
CP32_scaffold000001_3268951	2	58.5956	1	3268951	0.53	0.926	TGATTCTGGCATGATCAAGCACAAAGACAACACAACATCGACCAGTGAATCTTAACATGTGTATGAACTTGTCATGGCTACAAAAGTGAACTTTTGACCT[CATATATATT/CATATATT]TCCCARTGACTGGAAAATAAACTTATCATCCCCCAAATTTAACTGCGGAGGTTGCAGCCCTCCGGTTACATTTACACAGTCATATATTTACTGGAATTCA
CP32_scaffold000001_3268833	2	58.5956	1	3268833	0.53	0.926	CGGCCATTGTCATAGCCAACCTTATTTAGTATCTGTTTTGCAGTCCGAGGTTTGGGATTGCTCATGCTCTTTGTTTGGGTCTTGCACCGTGGCTCGCTGC[T/C]GAGGTTCCAATTCTGGTTGATTCTGGCATGATCAAGCACAAAGACAACACAACATCGACCAGTGAATCTTAACATGTGTATGAACTTGTCATGGCTACAA
CP32_scaffold000001_3268966	2	58.5956	1	3268966	0.53	0.926	CAAGCACAAAGACAACACAACATCGACCAGTGAATCTTAACATGTGTATGAACTTGTCATGGCTACAAAAGTGAACTTTTGACCTC---------TCCCA[G/A]TGACTGGAAAATAAACTTATCATCCCCCAAATTTAACTGCGGAGGTTGCAGCCCTCCGGTTACATTTACACAGTCATATATTTACTGGAATTCAGTTCAT
CP32_scaffold000001_3162253	2	60.744	1	3162253	0.52	0.95	GTGGACAAATGTTTGTAAAAGTCTGTATGGATGGCGTTCCCATTGGAAGAAAACTGAACCTCCAAGCCTATAATAGTTATGATCAACTCTCTGCTGCCAT[T/A]CACGAGCTCTTCCACTGTCTTCTTGCAGGCAATCCTTCAATCCCTTGCATTTAAACATTATATATCTATTAATCTTATAAACGCTACTTTCACCGAATCA
CP32_scaffold000001_3213781	2	60.744	1	3213781	0.52	0.95	AAGGAAAGCATTGAAGAATGGGAATATCATAGCTATCACAGTCGTCACTATCACATATGCTGTCCTCCAAATCAATCTGAAGTAGCTGAGCGGATACTCT[C/T]CATTAAAAGGTAACTTGATGATGTGCTCTGTTGTTATGAATTTGCTTTCTGGCCACCTTGTGCTGCACCATTTTTCCACGAACCCATACACGGGTTGGCA
CP32_scaffold000001_3166252	2	60.744	1	3166252	0.51	0.95	GTCGGATATACAAAGATGCAGAACGAGGGGAATGCACGGTTCGACACATACTTGAACTAGACTCGAAYCATTCTGGAAGTCTTGTGTACCTGGCTAATAT[C/T]TATGCTTCAATGGGTAGACTGGACGATGCAGCTAATTGTCGGTTGAAAATGCGAGACAACAAGTCGATGAAAACTCCWGGCTGCAGTTGGATTGAGATCG
CP32_scaffold000001_3166219	2	60.744	1	3166219	0.51	0.95	ATGTAATAGTTTGGGGTGCACTACTTGGTGGTTGTCGGATATACAAAGATGCAGAACGAGGGGAATGCACGGTTCGACACATACTTGAACTAGACTCGAA[T/C]CATTCTGGAAGTCTTGTGTACCTGGCTAATATYTATGCTTCAATGGGTAGACTGGACGATGCAGCTAATTGTCGGTTGAAAATGCGAGACAACAAGTCGA
CP32_scaffold000001_3143709	2	60.744	1	3143709	0.51	0.95	AACATCATACCTGCATAATATATATAAGGGGAATGCCATCAGAACCGCAGCAAAAATTTGAAATGGTAACAAGCAGAAACCACAAATACAGCTTCACCTA[G/A]AACCAACATAGAGTTATCATTCTTTTCTGTTTTATAGTTCCCCTTAATAACCTGAACATCACAGTTTCATAGTAAAATCCTCTTCATGAAGTAGGTAGCA
CP32_scaffold000001_3193067	2	61.0827	1	3193067	0.51	0.95	GCTTTCTTTTATCATTGATACCATCCAGCCTCTAGGATGATGAAGATGAGTAGTAGGACACATTGTTTTGGCACACAAACGTGTGTTTTTCCACTTGCTT[G/C]TTCTCTCATGCCATTGCATTTGATCC------------TGGCTGAAATTCAAGACCAACCGAATAAAGTGCAAGGCTCAGCTGCTGCATCATGTAGCAAC
CP32_scaffold000001_3193093	2	61.0827	1	3193093	0.51	0.95	AGCCTCTAGGATGATGAAGATGAGTAGTAGGACACATTGTTTTGGCACACAAACGTGTGTTTTTCCACTTGCTTSTTCTCTCATGCCATTGCATTTGATC[CGCAAGAGAATTG/CG]TGGCTGAAATTCAAGACCAACCGAATAAAGTGCAAGGCTCAGCTGCTGCATCATGTAGCAACCAAGGTGAGTGGTTTCAATTCAAGTGGTTTCAATTCAA
CP32_scaffold000001_3175704	2	61.0827	1	3175704	0.51	0.95	TAATCAAATCGTGTGAGAAGGAAAATCGTTTGGATATGGAGATATATTTGAATTCTCACCAACGGAAGCTGCAAATACTTGTGGCTGCTGCTGGAATGCA[T/C]GAGTATTTTACATCAAGTAAATCCTTTCGTGAGAAGTCAGAGGCAAAAGCACTCTCTGACATAGAAACAAAGGATAGTGCGAGCAGCCACTGCAACCATC
CP32_scaffold000001_3138046	2	61.0827	1	3138046	0.51	0.95	CAGAGGTTGTTCCCGGCGACGGCGGTGCTGTTTATGGCTAAAAAAGCTCCGGTGGACGGCAATCTTCCGTGGAAGTGATTGTGAGAGATATTTATCTGAA[T/C]GAGCGATGCAGCTCGGGCTAAAACCGGTGGGATTTCGCCGGAGAGTTCGTTTTCCGATAAATCGAGGAAGCTGAGAACCGGAATACGACTGAGAACCGCC
CP32_scaffold000001_3173613	2	61.0827	1	3173613	0.51	0.95	GATTCCTGATTTTTCTGGTTATGCAGGTTGATGGTGAAGCTGGTGATAATCATCTACTGCAGCTCAGGTTACTGATACATGCTATCTTTTCTACTTGTTT[T/C]CAAAAGTTTAAGGTTTTATTGGATGAATATTTTCACCAATTCACTTCTTTTGTAATTTCTCGTGAATGGTCTTTTGCAGATTCTTAGCACTTAAGAATCT
CP32_scaffold000001_3175593	2	61.0827	1	3175593	0.51	0.95	CTCCACTTCTATTTGGTGTAGATGAACTTGACCTTGATGCTTTATCCTTGCATTTTTCGGGAAGGAAAGATGCAGGGGTTACTTCGGTAGAACTTGCAGC[A/G]ATTGATGTTTTAATCAAATCGTGTGAGAAGGAAAATCGTTTGGATATGGAGATATATTTGAATTCTCACCAACGGAAGCTGCAAATACTTGTGGCTGCTG
CP32_scaffold000001_3166330	2	61.0827	1	3166330	0.51	0.95	GTCTTGTGTACCTGGCTAATATYTATGCTTCAATGGGTAGACTGGACGATGCAGCTAATTGTCGGTTGAAAATGCGAGACAACAAGTCGATGAAAACTCC[A/T]GGCTGCAGTTGGATTGAGATCGATAACTCGGTTTATGAATTTTTCATGGGGGACTTGTCGCATCCTCAATCTGCAAAAATATACTCAATGATTAGAGAAT
CP32_scaffold000001_3111758	2	61.4081	1	3111758	0.52	0.95	CAACTAATGCAAAGGTACTCCTTATGCCATACTACTTCCAATTATCTGTTTTGATCAAAGCATTTACTCAGCTAATTCTTCAACTCCCTCTCTTTTCCGC[C/T]CTTCGTTTTGAATATCTAGTGCAGCCACCGAAACCTTTTGAGACAATGGGAGCTATGTGGGCAACCAAAAATAGTTGTAACATGCAAGAATCAACAAGAA
CP32_scaffold000001_3105832	2	61.4081	1	3105832	0.52	0.95	ACAATTCCGCTATTCTCAACTTCCCTGAACTCGCCCACTCCCTCCCCCGCCCTGCCTCCTTCGCCCCTCGCGACATCCAAGCCGCTGCCGCTAAAGCCGC[C/G]CACATGGACCCATCCCAGTACTCTGCTTCCGCCGCCAACGACGATTCCGACGACCTCGCAGAGATCATCAAACTCCCCAATCTAGGCACCAATTACGACC
CP32_scaffold000001_3097137	2	62.4207	1	3097137	0.52	0.95	GAAGCGACGCTATGCAGTGATGAAGCAAAAGTGGCGAAGGGGTCCGTAAAGGAGACAGCATCCAAGGCGATTCAGGGCTGGGCGGAGGGGTCGGCTTCAT[C/G]GCTTTCGAACCCGGCTGCTCACCCATTACTCGTTCTCTTTGTGGCATCGTCGTTTGCTTTTCATCGTCCAGCATTATGCTGAGTAAGGAGTTGTTAGCAT
CP32_scaffold000001_3064856	2	64.5691	1	3064856	0.54	0.861	ATTGCAGGCTGCTTTAGAGGTTTGTTTGCTGTGGTGGTAACTTGGGTATTGGTAGAAACGAAAAYTGTTTTCGCCCCCCTAATTTTCGTTTGATCTTTCG[TT/TAT]TGTTTTATTGCTGCTCATAAGACCCTTGGCTGAATTCATGATAAATAAGTAATCGATGATCAAGCTTGCTTATGCAGGGGGCTGACCGAGAGCGTATACT
CP32_scaffold000001_2949151	2	64.5691	1	2949151	0.54	0.861	TCGGAGACATACATATTTTCATCACTTATAGAACTCGTCTAACATTATTACTATTATTATTTCACAATCTTTGCATTANAATGAAGAAGAGCAATTCGCT[T/C]TCCGTCACCCATCTTCCCCAAACAACGGATTGGAAGGCAGCGTCAATAACTCAGAAGCCCCTCATCACAGCGTAAAATGGCGGTAGAAATAGGAATGGAG
CP32_scaffold000001_3007016	2	64.9078	1	3007016	0.55	0.852	GACATTCAGCAGCTTAAGAATGAGTATCAGTTACCGCAATTAGAAGCCCCATCTCTACAGAGAAAAAGATGACACCGAGGAAGGCTCCCATACAAGCAAC[G/A]AAATCAAATTTATCAATCTTCCATATCAACTTCGCTGCATGCAAGTCAACCAGGTTGATCACAGCATTTATAATGATAGCAGATAGGATAGCGTTTGGTG
CP32_scaffold000001_3012837	2	64.9078	1	3012837	0.54	0.861	AACATGGCTGTGTCATWAGAGCTGCAGTGCAATCTTCAACAGCTTTCTCGTACCGCCCCAGCTTCGATCGACATGCTGCTCGGTTGCATAGCAAAATCGA[G/A]TTATACGGGTCGTGTTCTAATCCTTCACTGTATGCAGTACAGGCTTCTGGAAATCTTGATTCCTTGAAGAGTAGATTGCCTCTCAATCTAGCTGATGAAA
CP32_scaffold000001_3012753	2	64.9078	1	3012753	0.54	0.861	AACCTTAAATCTCTGTTCTTTTAAGGTTTAGAATTTTACTTACTTTTGCATTGCAATCAGCTCTGCGGTGTCTGGCTTTGCTGTAACATGGCTGTGTCAT[T/A]AGAGCTGCAGTGCAATCTTCAACAGCTTTCTCGTACCGCCCCAGCTTCGATCGACATGCTGCTCGGTTGCATAGCAAAATCGARTTATACGGGTCGTGTT
CP32_scaffold000001_3044937	2	64.9078	1	3044937	0.54	0.861	TTACCTGGATTTCCTGCTCAACAGGCGTTCACTCTGAGAAGATCATGGAGGGAGTCGAGGCGGAATCCAGAGATGAAGCAATGAGATCCAAAACTGCCTT[T/C]CGATGTGCGAAAGCAGCGTTTCTGATTTCTTCGTTCAAATCCTTCCAGAATCGCAACCTCAGAGCATCTGTCGACGAACAAGCGAAGGTTCTGGATGAAA
CP32_scaffold000001_2968270	2	64.9078	1	2968270	0.55	0.852	GATTTCCTCCGTCGGTGATGGTAACTCCGGCGGCTACGACGCAGCTTACTGGAATCAGAACCCCTCACTGGACTACAAAGCGGATTTGGCATTAAAGCCA[A/T]ACGCGATCGAGAAGGAAAACAAACCAACAAATCCGTGGATGAAATCCCTTTAGCTTCTCTACCCAATTTCATAATGAATCCGTTTTCCGGCATCTGGGTT
CP32_scaffold000001_3069704	2	65.2465	1	3069704	0.54	0.861	TCTACYTCCTCTAATGTGCCTCCCATTAAGCATTCTAAGCCTGAGGATAATCTGTTTGGTGATCTTGTTGACATGTCAAAGTTTAAGCCCAGGAAACCCA[G/C]CCTTGCGGCTGCTGGTAGCAGGTGAAAAACGAATCCACTTCCTCCGTATATTTTGGACCACTGGGCTTTCTTTGATTTATGTTTGGGCTGTATAAGTACG
CP32_scaffold000001_3069609	2	65.2465	1	3069609	0.54	0.861	AGCCACAGCCACAGGGGACACAGTATCTGACGCAGCGGGTGTATGGGCTATCCATTAAAGATGATAATGGCATGAGAAATTCGTCCTACCAGGTTTCTAC[T/C]TCCTCTAATGTGCCTCCCATTAAGCATTCTAAGCCTGAGGATAATCTGTTTGGTGATCTTGTTGACATGTCAAAGTTTAAGCCCAGGAAACCCASCCTTG
CP32_scaffold000001_3069390	2	65.2465	1	3069390	0.54	0.861	CTCGACCAATGGGAAACGACCAATTTGTAGGTGTGTACGTCCAGCCAATTGTAGGCAGCCAGATTTCAGCACATAATGGCCAGCTCGACTTGGCCCCTCA[C/T]ACCTTCCATGGAGGGCCTTATGGAACCATGCTACCACAGCAGACAGGGCAGATGACAGCTCTGTATCCTTTGCAAATGTTTGGCAACCAATTTCATGGCT
CP32_scaffold000001_3064820	2	65.2465	1	3064820	0.54	0.861	GGTTTTGAAGGATTCAGTGTTTGGCTATAGAATTTAATTGCAGGCTGCTTTAGAGGTTTGTTTGCTGTGGTGGTAACTTGGGTATTGGTAGAAACGAAAA[C/T]TGTTTTCGCCCCCCTAATTTTCGTTTGATCTTTCGT^TTGTTTTATTGCTGCTCATAAGACCCTTGGCTGAATTCATGATAAATAAGTAATCGATGATCAA
CP32_scaffold000001_2917998	2	67.0234	1	2917998	0.54	0.861	TTCGCCGCCGCGTTACGCTTCTAAGTGGCGGCGGAAGATGCGGTCGAAGCCCCATTGGAATCAGCCTCTATGGGAACTCTTTGTCGGTGGCTTCTTCACT[T/C]TCAGGTTTAGCTGTACACATATGCTGCTTCTTCCTCTGCTTTATRTCTCTGGTTTCATCATGTGTGTTGCCCCTTTCTCCTCCTTCGTGGCTCAGCCCCC
CP32_scaffold000001_2918043	2	67.0234	1	2918043	0.55	0.852	GAAGCCCCATTGGAATCAGCCTCTATGGGAACTCTTTGTCGGTGGCTTCTTCACTYTCAGGTTTAGCTGTACACATATGCTGCTTCTTCCTCTGCTTTAT[G/A]TCTCTGGTTTCATCATGTGTGTTGCCCCTTTCTCCTCCTTCGTGGCTCAGCCCCCTCCACCCCCTGGTTGGGTTTATAATACCCATCTAATGTATCACCG
CP32_scaffold000001_2906346	2	67.7185	1	2906346	0.55	0.802	TTAGTGCAAACAGAACCACATACAATAAAAATACCCTCTTATCTCGTAGTCTTTCAGCAGCTTGAGATATTAGTGTCACGGGGRCAAATTTGATATTTGA[T/A]CGGGCAATATCACAAACAATAATTATTGCTCGGGTTCTCACTCTATCATCRAAGTCTAGTAAYCGTTCTTCGACTGCAGCTGATATGTTCATGAGTACCA
CP32_scaffold000001_2906397	2	67.7185	1	2906397	0.56	0.802	TTTCAGCAGCTTGAGATATTAGTGTCACGGGGRCAAATTTGATATTTGAWCGGGCAATATCACAAACAATAATTATTGCTCGGGTTCTCACTCTATCATC[G/A]AAGTCTAGTAAYCGTTCTTCGACTGCAGCTGATATGTTCATGAGTACCAACTAGTCAGTTATACTAAACATAATGGATTAAGAATCTAATAACATCATAA
CP32_scaffold000001_2906409	2	67.7185	1	2906409	0.56	0.802	GAGATATTAGTGTCACGGGGRCAAATTTGATATTTGAWCGGGCAATATCACAAACAATAATTATTGCTCGGGTTCTCACTCTATCATCRAAGTCTAGTAA[C/T]CGTTCTTCGACTGCAGCTGATATGTTCATGAGTACCAACTAGTCAGTTATACTAAACATAATGGATTAAGAATCTAATAACATCATAACTACTTAATCAC
CP32_scaffold000001_2876078	2	68.0572	1	2876078	0.55	0.852	CTTCAATTTTTGTTCTTCAAGCAGCGGTTGTTCTTCCAATTCACCACACTTCGTCTCTTAGAAACTGCGATTTTTCTCTTAGGTCACATCTTCTGTTATT[G/C]TTTCGAGTTCGCTAAGATTAACTCCGAACTTGTTCATTATTGTTGTTTGTAACCGCGATTCGTCGTTTACGACCTCGAAATCTCCGTCGACCGTTGCAGC
CP32_scaffold000001_2884605	2	68.0572	1	2884605	0.55	0.852	ACAGAGAAACAAGAGACAAATTCAGAGGTACAACATTGACCAACACGAAAGATCAAGACCGAGAAACAGATGCGTCGTAAAAAGCAGCTCGAAACAGTAA[AAATA/AA]TCCGAGTTTGGAGGAAGGAAGCGGAACAATTTATGAGTGGAAACGGAATCAGGCGGAGGCGCCAATGCAGAAAGAGATTGAACTTTCAGCCTACGAAAGC
CP32_scaffold000001_2888498	2	68.0572	1	2888498	0.55	0.852	CCTGTGGCATTCCATCTCCAACGCTGAAACTGAAATTTGCATCCATATTTGTTCTTGGATCATCTGCTGATCCATTTCCGCTTCTGTTCTCTTCTCCCCC[G/A]ACTCCGGTATGTTGCCCATGGTTAGCAGCCATGTTCATGAACATGTTTGAGATTTCGGAAGGTAAAGTGCCATTAAAGGGCATAGAAGGGAAGGGAGGTG
CP32_scaffold000001_2906329	2	68.0572	1	2906329	0.55	0.852	AGGTGAGCTTTGATTACTTAGTGCAAACAGAACCACATACAATAAAAATACCCTCTTATCTCGTAGTCTTTCAGCAGCTTGAGATATTAGTGTCACGGGG[A/G]CAAATTTGATATTTGAWCGGGCAATATCACAAACAATAATTATTGCTCGGGTTCTCACTCTATCATCRAAGTCTAGTAAYCGTTCTTCGACTGCAGCTGA
CP32_scaffold000001_2882051	2	68.0572	1	2882051	0.55	0.802	ATAGCACATCCAACACCAGCCATTACATTCTAGGAAACGAAGATAACATATAAGATTTAGTCATAAAACAGCAAAAGTGAAAAATAATTTGAATTCTACT[A/C]AACAGTAAAAGAGTAACATAAAGCTACCAAACATATGAAATTCGAAGATTACAAACCTCTGCTGCTAACTCAAGGATATGAGCCATGGGTAAGTATGCGA
CP32_scaffold000001_2798908	2	70.1136	1	2798908	0.57	0.802	ATTGCTCCAACAACTGGATCAAGAGATAATACTGGGAAATGTGGACATAGTCAGTGCATATAATTTCAATATTTAAGATAGTTTTGAGGCTGCAAATGAT[T/A]TTCAATTATATATAAACAAAACACTTCTTGACACTGACGTACAGAATGGATAATTCCAAGCAGAAATGATCAGGACAACACCCAGAGGTTCTGGTACAAT
CP32_scaffold000001_2784886	2	70.4523	1	2784886	0.58	0.802	CCCTGGCCAATCTTCTGTCTGATCCTCAAATAGCTGCTGAAGCTCTGGCAGAAGATGTWATCTCAGCTCTAACGAGAGTTCTGGGAGAAGGAACTCCAAT[C/T]GGTAAGAAGAGTGCAGCTCAAGCCCTTCATCAATTGTTGATTCATTTTCCACTTGGTGATGTGGTGGCAAACGAAACTCAGTGTCGTTTCATTGTCCTTG
CP32_scaffold000001_2783207	2	70.791	1	2783207	0.58	0.802	TAGGCAAGACAAAGTTGTAGAGGGATTCATTACTGGATCTTTGAGAAATCTTTGCAGAGACAAGGATGGTTATTGGAAAGCAACACTTGAGGCTGGAGGA[T/G]TGGATATCATYGTCGATCTTCTTTCTTCTGACAGTGCTGCAGTTCAGTCAAATGCAGCTTCTCTTCTAGCACGCCTGATGTTGGCCTTCAGTGATAGCGT
CP32_scaffold000001_2783218	2	70.791	1	2783218	0.58	0.802	AAGTTGTAGAGGGATTCATTACTGGATCTTTGAGAAATCTTTGCAGAGACAAGGATGGTTATTGGAAAGCAACACTTGAGGCTGGAGGAKTGGATATCAT[C/T]GTCGATCTTCTTTCTTCTGACAGTGCTGCAGTTCAGTCAAATGCAGCTTCTCTTCTAGCACGCCTGATGTTGGCCTTCAGTGATAGCGTAGCTAAGGTTA
CP32_scaffold000001_2784844	2	70.791	1	2784844	0.58	0.802	CTAAAACATCTTCTGTTGATGCTGCTGAAACTGCAGTTGCTGCCCTGGCCAATCTTCTGTCTGATCCTCAAATAGCTGCTGAAGCTCTGGCAGAAGATGT[T/A]ATCTCAGCTCTAACGAGAGTTCTGGGAGAAGGAACTCCAATYGGTAAGAAGAGTGCAGCTCAAGCCCTTCATCAATTGTTGATTCATTTTCCACTTGGTG
CP32_scaffold000001_2787142	2	71.1297	1	2787142	0.58	0.802	ATGCAAAATTTTAACTTCGTCGTCATCCTTGGAGCTGAAGACGAATGCTGCAGAACTATGTTTTATACTGTTTGGTAATATTAAAGTAAGAATAAATCCA[A/G]TTGTTTCTGAATGCATACAGCCACTCATAATGCTTATGCAGTCAGATTCAGGTGCAGCAGTAGAGTCCGGGGTATGTGCACTTGAAAGATTGTTGGATGA
CP32_scaffold000001_2752405	2	71.4684	1	2752405	0.57	0.802	AAAACCGCCCTTTCGACACCCACATCCATTGTGCAGCCACTACTTCCTCCACCCGCCACCAGCTTTGGAGTTCGGAGACTGTTTCCGATGTTCTACGGTC[G/A]GTACCTCGTTTATTTTTTCAAACAACTCGATCCATTGGTATCCAAAAGGGTTTCCGGCATCGTGCTCCTCTCAAGCAAAGGAAATTGAAAGAGGAGGCAT
CP32_scaffold000001_2745487	2	71.4684	1	2745487	0.57	0.802	CAGCTCTTTGGAGCTCGCGTCAATGGTGGAAGTTTAACGCCCCAGTGACTTCGGGACACCTTWTAAAATTCCACCCATTTCCTTCACCGGAGCTTTTTCT[A/C]GTTGAAACCTCTGTTTTTAATGGCTGAAAACCGCCACCAACAAGCTCTGGACACCTCAGCTCCGCCGCTGCAGCACGGCGGTGACAGTGGGGTTTTTGAC
CP32_scaffold000001_2745449	2	71.4684	1	2745449	0.57	0.802	AAAGATTCTCTGTAAACGGAACGATTTTTGGATTCCTGCAGCTCTTTGGAGCTCGCGTCAATGGTGGAAGTTTAACGCCCCAGTGACTTCGGGACACCTT[A/T]TAAAATTCCACCCATTTCCTTCACCGGAGCTTTTTCTMGTTGAAACCTCTGTTTTTAATGGCTGAAAACCGCCACCAACAAGCTCTGGACACCTCAGCTC
CP32_scaffold000001_2574219	2	72.1353	1	2574219	0.56	0.802	TACGCCAAAAAATAAGAAAATATCATGTAAATGCTACATTTTTAGAAAGACGATGCACGGTTTTAGGTACCTCGTGACCTGGAGTGTCAAGGAACACACA[A/T]GGCTGCAACTTGCCATCTAGTGGTACCATCACCTTATAAGCACCAATTCCTTGAGTAATACCACCAGCTTCCGATGCAGCTACCTATGGATGAGTAGCAC
CP32_scaffold000001_2725601	2	72.1353	1	2725601	0.56	0.802	ATTAGTGATAGTTGAAACATTAATTTTGTTTCAAATGCAAAGGCAACTCCGTGAAATAGCTGCACTTCTATAACCATTAAGATTCCTAATTATTTGAAAC[T/A]CTACAGCAATCCAGGGCCTAGAATAGAAGCGATGATATGGGAAATACTGATGATGTCAGAGCCTTGACTATTACTAGAAGGATTTATGAGGAAGGGATTT
CP32_scaffold000001_2686549	2	72.1353	1	2686549	0.56	0.802	GCAAACAAGAACTGCATTTTTAACAGTTAAGCCTTCACGAACACGGCATCTCGTATCACAAAATATTGATGGCGACCTATTCTAAGGCTGCACTGAAAGG[TAAAAAT/TAAAAT]CTTGAATATGTTGCTCTGGAACTGCGAAAGTAGTTGTTCAATCTCGGTGCTGTTCCATTGTTCGCAGCCCCATAAAATTTTCGAAAGTATAAGATGCATA
CP32_scaffold000001_2677211	2	72.1353	1	2677211	0.56	0.802	TTGCGGCCTCCTTATTTGGAGGTTCATCCAAAACCGAAAAAAGGGCACCTTCTGCTGCCCATAAAGCTACCAAGGCACACCATGGTGCCGATAAGCTTCA[C/T]GCAGCCAAGAAAGCAGTCACGTCAACAGAAGTTGCTGTGCCTAAGGCAAGCCACCAACCACCTCCTCCCGACCTCCTCGACTTAGGTGAACCGGTTGTCA
CP32_scaffold000001_2591663	2	72.1353	1	2591663	0.56	0.802	GTTCCCTGAATCTGCTGGCTTGCTTCCGAATAGCCTCCATACTTCAAACTCCTAAAACAAACGCGATTCCACTCGATCAACTCATACTCAATTCTCACGG[C/A]AAATCATAAGGCAGTCTCATCAAATAAACTTGATCATAAGACAAAACAATGTTCTGATCCCAACAAAAACACGAAGAACGCAGCAGAACAGAGTGAACTG
CP32_scaffold000001_2538690	2	72.1353	1	2538690	0.56	0.802	CAATGGAATCTCCCGTCGATTCTTCTTCTTCTTTTTTAGTTCGTTTTAATTTCTGCAGCGCCGCATCACCTGGTCTCGCCCCTTCCGAGGTAATTGATTC[A/C]GGAATTTCAACTTATTAGGGTTCTTGCGTTTCTTCTTTTCATCTGAGGCTTCGATTTGTAATCTGAATCTCCATTAAATTGCGGCATTTCGTTTCTTTGT
CP32_scaffold000001_2517613	2	73.1424	1	2517613	0.54	0.883	GTATAGTTTATAAAAAATGTATTACTTTCTACAGAGAATGCAAAGAATGTCAAACCCACACAACTATGTAATTAAGTAGCTGCCATTACAAATTTCAACT[TAA/TA]AAGGACATTTAGAAGACTTTCAAACGAAAAAACAAAAATAACAGAATCCTTAGAATTATATAGTCCTGAAAAAGAAAGACTAAGGAAGTGATCAGAGCAA
CP32_scaffold000001_2490222	2	73.1424	1	2490222	0.54	0.883	GGATTAAGAACTTGAGGACTGATTGTCAACGGTTGGTCTTGACTTTCRATCGATTCTTGGTCTAAACAATGGCCTTAACCATCTCCGAATCTTCCGTCAA[G/C]TCTAAACAATGCCTCCGCAGCGTTTCTTTAATGTATTTCTCCATGTGCCGGTTCCTGCTCTCCCTAATTCTCTCTCTCTGCTTCGTCAAGCTTCTTGCTG
CP32_scaffold000001_2490169	2	73.1424	1	2490169	0.54	0.883	GCTTCATCTCTGTATCTTTTCCGGCAGCATTGCGATTTGCAACTCAATTTTCAGGATTAAGAACTTGAGGACTGATTGTCAACGGTTGGTCTTGACTTTC[G/A]ATCGATTCTTGGTCTAAACAATGGCCTTAACCATCTCCGAATCTTCCGTCAASTCTAAACAATGCCTCCGCAGCGTTTCTTTAATGTATTTCTCCATGTG
CP32_scaffold000001_2482215	2	73.1424	1	2482215	0.54	0.883	AGAAAAGAAAAAAAGAAACCAGACCCTCAAATTTGTAAAATAACGTTCCATAATTCTTGTTGTGCTTGCTTTATGCGTGTTTTTATTGGTACTTTATGTA[C/T]TTTGGGTTGTTTTGGTTTTAAAATTATGCTGCATTTTCATTTACACATTCCCAAGCATTGCCATATAGTTGATTTACTATGTTTTGGAATAATTTAGTAA
CP32_scaffold000001_2482022	2	73.1424	1	2482022	0.54	0.883	GGCGACAGAACARGCTTGTGCTATTAGCAGCAAGCAAGATTCATGAAGATGTTGAAGGTGTATGACTAGTTAGCACCGGAAGAGTTCCTTGCAGCTCTGC[G/A]TTGGGTTTGTAAGGAGAATCTCAGGTTATCTCTTTCATATGCTTTGTGTGATGATTGAGGAGTCTTTGTGTTCATAGTATTTGTTCTTGTTCAGAAAAGA
CP32_scaffold000001_2481934	2	73.1424	1	2481934	0.54	0.883	CGAGTCAACGGTTGGAAATTGAAACGACCGTTACAGAATCCGTTCATCTTTCTTACCTCGCAATGAGCTGCTGTTCCCACTTGTTGTAGGCGACAGAACA[A/G]GCTTGTGCTATTAGCAGCAAGCAAGATTCATGAAGATGTTGAAGGTGTATGACTAGTTAGCACCGGAAGAGTTCCTTGCAGCTCTGCRTTGGGTTTGTAA
CP32_scaffold000001_2481729	2	73.1424	1	2481729	0.54	0.883	TGAACCTTACGTTTACCTTCGTGTTTATTGATTTGTCCAGTTGCAGCTCACCCTCCTTCCATTACAAGGGAATCGATCCATTTCGATTCCATCTCGTGGC[G/A]AAGCGATTCAACAATTTGTGCGACATAGCTTTTAATTACAGTCCAGAAGCCTGAGCTATCAGATGGAGATAGTAGCTAAATCAAACATTGATCATTAGAA
CP32_scaffold000001_2481014	2	73.1424	1	2481014	0.54	0.883	ATGAATGCCGTTCTCTCGGTTTTYCTTTCTGCCCTCACCGGATTCGGGGTTGCTATTTGCATAAACTCGCTTCTTATAGAGTATCTTAAATGGAGAAGAA[G/T]CAGGCTATTGAGATCTGCCGATCAACAGATGAGTGTAAGGAGTCCGCCTCAAGTACAGCAGCAGCCACTCGAGCGATTGCAGCAAGAACGCCTTCAGCCA
CP32_scaffold000001_2480937	2	73.1424	1	2480937	0.54	0.883	TTTCAGTCTCAATATTTTGAATGGTCTTGATCATCGTCCATAATATTCTCTCATCGTCTTTCAAAATGCAGCTTAACATGAATGCCGTTCTCTCGGTTTT[T/C]CTTTCTGCCCTCACCGGATTCGGGGTTGCTATTTGCATAAACTCGCTTCTTATAGAGTATCTTAAATGGAGAAGAAKCAGGCTATTGAGATCTGCCGATC
CP32_scaffold000001_2467601	2	73.1424	1	2467601	0.54	0.883	AGCTCCAACAAGGGAACTTGCTCGGCAGGTTGAAAAAGAGTTTCAAGAGGCTGCACCTAATTTGGACACAATATGTGTTTATGGAGGGGCACCAATTTCA[G/C]GCCAAATGAGGCAGCTTGACTATGGCGTTGACATAGCTGTTGGCACACCTGGTCGCTTGATTGATCTTCTCAATAGGGGTTCGCTTAATTTATCAGAAGT
CP32_scaffold000001_2466652	2	73.1424	1	2466652	0.54	0.883	CTTTGGGTTTTGGTTTTCAATCGATGGGATTTCACTCGGCTTCTGGGCCGTTGAGTTTTAAGTCGTCGTTGGTTTCCCGGGCGGAGTTTGCGGTGGAGGA[T/A]TACGATGATGCTAGCAGCAGTAAAAGCGGTGATGAAGGACTCGAGATTGGCAGTCTTGGGATCGCGCCGGAGATTGTTTCTGCTTTGGCGAAAAAGGGTA
CP32_scaffold000001_2455042	2	73.1424	1	2455042	0.54	0.883	TCGAAGTCAGAGGAAGAAATTTTGGCTTGTTTTCCCAAGCAAAGACCTAACATGCGAAGACCCACACCCTTTAAATGCTCTTCATCTCCTATACAATTAT[C/T]CATTGCCCGCTGGGCGTATTCAACACCTTCAGCAGCTAGATAAGGATCCTCACTACAGATCTTGGCAGCCAGTAATAAGGCTGCTACATCGCCTGGTTGC
CP32_scaffold000001_2456072	2	73.1424	1	2456072	0.54	0.883	CAGTTACTCTCCCTAGCTTCTGAAGAGACTTCACTTTTAAATATATGGCTTCAAGCACCAGGCTTGCAGCATGCTGTGAAACTGCAGGCTGAGAATCAGA[G/A]CGCGAACGTCCTTTTTTTGGAGGTGTCTTCTCAGCAATACAAGGCTGTAATCGTTGAATAGCTGCTTGGAGATCAATACCATCGAACACACGTAGTGCAC
CP32_scaffold000001_2517723	2	73.1424	1	2517723	0.54	0.883	TTTAGAAGACTTTCAAACGAAAAAACAAAAATAACAGAATCCTTAGAATTATATAGTCCTGAAAAAGAAAGACTAAGGAAGTGATCAGAGCAAAGCTACA[G/A]CTCAATACAATATATACAGACAAAGCGCATCTTGTCAAGAACATGAACTGCCATGAGTGATGAGCAGCTGAACATTCAATGATAATGTTCTTCCAAAACT
CP32_scaffold000001_2349393	2	75.1988	1	2349393	0.57	0.802	TGTAGTATACGAGTTGTCTTTTTGTTTTTCCATCAGTATATCTCCAGATTTTTTATTAAGCAAAAAAAAAAAAAACATACNGCCATACAACATTAAACCG[A/G]AAAAGGCCCAGGAGATTGCAAAAGCTCTCCAATTTGCTTCTTTTTCTTTCTATAATTGCATTTTTGTAGCAAAGGTAATAAGTAGAAATACTTTTTAGTA
CP32_scaffold000001_2363439	2	75.1988	1	2363439	0.55	0.802	TTTGTTCAACACCCCCGTTCAGTGTCGTATCCCGAAACTCCTTGTACATGTTGTGATAACCAGTTCGACTCTGATACCGCAGCCAAATACCGTAGTTCTT[A/G]ATCTTGGTTGGGTTCTTTTCAAAAATCTACAAATTGCAAAACGAATTTGAGATCAATGATTTAGAGCATGGAGGCAACATTAAGGGAGGAAACTAAGGAA
CP32_scaffold000001_2317061	2	75.1988	1	2317061	0.55	0.802	TGGCCGACGCCCATTCGATTAAGCGTTGCAGCCGAGGAGAGGGCAAACTACTTCGCAAATCTTCAAAAAGGGGTACTACCAGATATCCTTCATCCATTAC[C/A]AAAAGGGCAGCGAGCCACCACGTTACTCGAGCTCATGACAATACGAGCCTTCCATAGCAAGATCCTACGTTGTTACAGTCTCGGAACGGCGATTGGATTC
CP32_scaffold000001_2130441	2	77.5305	1	2130441	0.56	0.802	GATTCGAGAGAAGAAAAGGGTCGAAGAGTGGGAGTGGATTTTTGGGTTTGATGGGTTATTTTTGGTGAAAGAACGGAGCCCTTTTGAGTTCGTGTGTTCA[A/C]AGGGTAAGAATCATGGACTGCGAAGTGAATGAAAGCGAGGAGTACTCGCTGCTCAAGAATCTGAGGCTCGAAATCGATGGAGATGATGGGTGTTTTAATA
CP32_scaffold000001_2044478	2	77.5305	1	2044478	0.56	0.802	TCCCTTTCTCTCCCGCCTTTTACTCCTCTCTCTCTGCTTCATTTCCCTCGCTTCCGCCGCTGCTCGGCTGCCGCCCGACGAAGGTACGACGCCGTATTGG[C/A]CGCGGATCTGGACATTTTTAACTGTTATCGAACTCTGTTTTGGTTTGGTTTGRTTTTGATGTTCGATTTTTGGTTTGGTTTCAGTTGAGGCGTTGAGGGA
CP32_scaffold000001_2044531	2	77.5305	1	2044531	0.56	0.802	CCGCCGCTGCTCGGCTGCCGCCCGACGAAGGTACGACGCCGTATTGGMCGCGGATCTGGACATTTTTAACTGTTATCGAACTCTGTTTTGGTTTGGTTTG[A/G]TTTTGATGTTCGATTTTTGGTTTGGTTTCAGTTGAGGCGTTGAGGGAGATCGGAAAGACATTGGGGAAGACGGACTGGAATTTCGACGCCGATCCATGCG
CP32_scaffold000001_2118606	2	77.5305	1	2118606	0.56	0.802	TTCCAAGGGTCACTAGAGACGATTTTAGAAACTCATCAGCTTTCTATTGGGAGGAACAGAAAGTACAGAAGTTAGAGAAATCAACGGAAGAAGCTTACAC[T/C]GTATTGTCAGTGTGCTGCCACCAATTTCCTATACTATAGTTTCATACTGGAAAAGCTTGCAAGGTTGTTCGAGGACAGGGATTAAGAATGAAAGCGACAT
CP32_scaffold000001_2123805	2	77.5305	1	2123805	0.56	0.802	CAGTAGCTGTTTTATGTGGAAATGCAATTGCTCAAAGCTCTTCTGCTATTCTCACGTCTGGAATGCAAGTTCTRCTGGCTGCATCTCTTCTTCACATGTC[G/A]GGATTCTTCTTCGGTTACGTGCTCGCAAGAATGCTCGGTATCGACATTTCGTCTTCTCGGACAATCTCCATTGAAGTTGGAATGCAGGTAAATCATTTCA
CP32_scaffold000001_2124015	2	77.5305	1	2124015	0.56	0.802	ATCATATCTTAGC^GTCACTCTTTGACAAGTCAGCTCTCGGAGTATTTTACCTCGCAGCAACTCATCGGTTTCGCCATTGCTGGCTGGAGCTGGTTCTAAC[A/G]AGTCGATTTTATGTTACAGAACTCAGTGCTAGGTGTTGTTCTTGCTACCCAGCACTTTGGAAACCCTCTGACGGCGGTGCCCTGTGCTGTTTCCAGTGTT
CP32_scaffold000001_2123927	2	77.5305	1	2123927	0.56	0.802	CTCGCAAGAATGCTCGGTATCGACATTTCGTCTTCTCGGACAATCTCCATTGAAGTTGGAATGCAGGTAAATCATTTCATTTACCTATATCATATCTTAG[CG/TT]TCACTCTTTGACAAGTCAGCTCTCGGAGTATTTTACCTCGCAGCAACTCATCGGTTTCGCCATTGCTGGCTGGAGCTGGTTCTAACRAGTCGATTTTATG
CP32_scaffold000001_2123778	2	77.5305	1	2123778	0.56	0.802	CATTGATGCCCCCTATTGCTGTTGGTACAGTAGCTGTTTTATGTGGAAATGCAATTGCTCAAAGCTCTTCTGCTATTCTCACGTCTGGAATGCAAGTTCT[G/A]CTGGCTGCATCTCTTCTTCACATGTCRGGATTCTTCTTCGGTTACGTGCTCGCAAGAATGCTCGGTATCGACATTTCGTCTTCTCGGACAATCTCCATTG
CP32_scaffold000001_1939644	2	77.8435	1	1939644	0.55	0.802	GAAATCTGATCAGAAAGCAGCAGAGACTACTACGAACAGGTTACTTCGTTATCAACTCCTTTTCTTCCATTCATGAAATTATCCATCATGTTATGTTTTG[C/T]GACTGCTGCACTAATCTTCTATCTATCAACTATTCATGTTCCGTTTTATTCATTATCTTTGAGGGTTTGATATAGACAGCCTTTGTAAGTATAAATATGA
CP32_scaffold000001_1930344	2	78.1689	1	1930344	0.55	0.852	CATTGCACTTTTTCTCCGTCTCCGATTTTCATCTTCAAATACCTATGGATCTCCTTCTCGATCGTCTTATCCCTCAAATTTAGCCTCGTCGACGCAGCTA[A/T]TTCGTTCCCGAACATTATTATGCCGTCTCAATTTGGTCTCGATTCGTCTTCCTCGTGTACGAAAATGGATCTGAAGTTGAATTACCATCCGGTGATCGGA
CP32_scaffold000001_1930510	2	78.1689	1	1930510	0.55	0.852	TGGATCTGAAGTTGAATTACCATCCGGTGATCGGAATTCTTAGCCATCCCGGCGATGGTGCGTCTGGTAGATTAAGCAATGCGACGAATGCTTCTTATAT[T/C]GCTGCCTCGTATGTCAAGTTCGTCGAATCGGCCGGAGCGAGAGTTATTCCGATTATCTATACCGAGCCGCTTGAGGTTATTTTCGAGGTAATGATTAGGG
CP32_scaffold000001_1909287	2	80.1889	1	1909287	0.52	0.95	ACTAAATCATGTTGAGATATGCTTACACTTGATAAATGCATGCTGCTGGAGGTAATAATTGATATATGTAGCCGTTTGACATCGTTGCAACGCTGCATTT[C/T]GTATATGCCAGACATTTTACTGCAATGATTTGATCTTGACAAAGATTCTTTTGTAGATTCAAGCTGCATTTCGTACCGATGAAATCCGTAGGACTCCTCC
CP32_scaffold000001_1914849	2	80.1889	1	1914849	0.52	0.95	GCATATATTTTTTTCATCATAATATCATTCTTGTTTTTCATTTGAAGATCGGTCTGACTTTGATAGAGCTGCTATTTCAGCGAGATCTTGTTTAATTCAT[T/A]TATTCATTGAAATTGCACTCTCTTGCAGTTCCCAGTTTGCACTTCGATCATATTTGTACATTGTTCTTCATGAATTAGTGGGCCGACCAGCTGCGTGGCT
CP32_scaffold000001_1894711	2	80.8298	1	1894711	0.54	0.883	CCAACCGACGTACACGAAGGCCCTCCTTCGAAGGGCTGCCTCAAATAGTAAGGTAAATTGGCTTAGCTAATACACGATACCTCCTGCTGCATTCTTCATA[CGG/TGCG]ATACCTCGTTTTTGTTTCTATAACTCGGTTTTGGATCGACTGCAGCTCGAAAGATGGGAGGACGCTATACGAGATTACGAAGCTTTAAGGAGGGAACTTC
CP32_scaffold000001_1859397	2	81.1429	1	1859397	0.54	0.861	CGCAACATTCACGCAAACTGAGTGTCGGAATCAAAGGGGGTTGGCGATCAAGAGTAGCAGAAGAAGAAAAGGTAATAAGAAAGGAACCTGAGCAGCCCGT[G/C]GAGGTCAGTCCATCGTCGTTGGAAACCTGCTCTTTCTCCTCGGCAGCCGCAGAAACAGGGTTTTAGCTTCTTTCTTTTTCAATGGCAGAGAGAAAGAATA
CP32_scaffold000001_1876460	2	81.1429	1	1876460	0.54	0.861	TTATCATTGTTGGGTCGATCTTGCTTGTGGTTCCTGCAGCTCTCGCCCTTTAGGTTGTTCTTAGTACATGCTAACCAATGTAGATGCACGTTTTAGTAGA[TGCTAGCTAA/TGCTAA]CCTATGTAGATTTTTTTATCGAAGTGTCGTTCATTATTATTTTTTTGGGCGTTCCAGATGCTATTGTCCTTTAAGGTGAAAAAGCTTGTGATAGCTGCAA
CP32_scaffold000001_1835231	2	81.7598	1	1835231	0.55	0.802	TCCGTGGAACCATTCTGCAAATTCTTCATGGTACATTCGGAAACTCCGCCGTTGCCGGCCACAAAATTCCTAGTTGTACTCCCCTCCGGCGGGTGAACAG[A/C]AACCGGAATTTTGTTTTCGCTGTTCTTCTCATCCTTCTGCGTTGCCGATTTCTCGCTGCTCGTATTCAAACCATTTGGATTCCATCCAGGAAGCTCTCGA
CP32_scaffold000001_1828440	2	81.7598	1	1828440	0.55	0.802	AAAGCATTAGCCTCTCTACCTTCTACAGCTTCAAATCTAGATCAACTCTTTCTCCAGCTTCGCCCTTGAACTTGTTGTTCACCGCCATCTCGTTCTCTCT[C/T]CTCGTTCTTGCCTCTGCAGGTGGAAGGAAGCTGTAGAACGGCTGCTTTCCCGTCGACCTGCCGCGTCTCCCTCCTCCCTTCGACATATCAATCGAAAAAG
CP32_scaffold000001_1805004	2	81.7598	1	1805004	0.55	0.802	ATGAGCTAGCATACGTTCAACTCATCAGAAATTTAAATATTTAAAAATACGAGAAATGTTAAATGTGGTTCAATATCCCCAAAACAATCCGGCAGCTCTG[G/A]ACGGCCGCCACCGTGCCCGCCAAAACCTCCGACGGCACCGGGACTGAAGGGTTTTTATCGAACCCAGCCAAGCAGCTATTGACATTCCTAATCGAAATCT
CP32_scaffold000001_1765491	2	81.7598	1	1765491	0.55	0.802	GGGATGGAGCGGAAGAGGAGTCCACGGTGCTGCTCTCGCTGGGACTACTGCAAGCGGATCTACGAAACTTGTTGTTGTTGTTGTCGTCGATGAGATATTC[A/G]TTCGGAGTTGGGAAGTTGGTTTTGGCATTAGCGCCTCGGAATTCACGCGCCGCTGCGTCATAAGCACGAGCAGCTTCCTCCGCCGTGTTGAAGGTACCAA
CP32_scaffold000001_1757492	2	81.7598	1	1757492	0.55	0.802	TCAAATGGTCATATTGATCATTCTCATGGAAAAGTTAACAGACAAATGCTACCAATTGGCTGCACTAATTATTGTTCATATTTCAAGGCTTTATAGATCC[T/A]TCGCACAGAAAGCGAATGGAAAATTCTAATCCAAAACTCCACAATCTTTGGAATGGGAAGCAACAGGAGCATCCTACAAGGCTGCAAAATCATGGATCTT
CP32_scaffold000001_1751861	2	81.7598	1	1751861	0.55	0.802	CCGAAACTACCTGTCCTTTCCCATCGCCTTTTGTTCTATTGAGCTGAAGTGTTCATGAAGAGAATTGGTCATGCACTCAGACACTAGCTCCACTGTCTTC[TC/AA]CAGTGACCTGCTATCTTTTCTCATGTTTGTGTCAGCAGCTGTTACATAGAGGACTGGATCCTAGCGATTCTCCAGTGTCTTCACCTCAACCATTTCCAGG
CP32_scaffold000001_1715589	2	82.6906	1	1715589	0.58	0.802	TTCCGATGCCGTCGCCATTGGCAGCTATTCGTATGTYAAAACGGAGAAGCTCTAAGAATTGGGTGATTCAGGCTGAAATGGAAAAAGGGTCCAAGAGGCC[C/T]TTATATATGAGAATCAGAAGACAATCAGAGCACTGCGCTTGAAGTTGAAGCAGCCATGGTCTTTAAAACCTAAACTCTTGAATTGGGCTTATTCGATATC
CP32_scaffold000001_1715525	2	82.6906	1	1715525	0.58	0.802	GGACCGCCTTGCTCTCCAAGTAATCAGGCGATATCGTAGCCCTCTTCTCTCCATTGACACCCACTTCCGATGCCGTCGCCATTGGCAGCTATTCGTATGT[T/C]AAAACGGAGAAGCTCTAAGAATTGGGTGATTCAGGCTGAAATGGAAAAAGGGTCCAAGAGGCCYTTATATATGAGAATCAGAAGACAATCAGAGCACTGC
CP32_scaffold000001_1671336	2	82.6906	1	1671336	0.58	0.802	GAAATATTGTTGGTGATAGATCCGGTGCAATGGCGAGCGGATATAATTTGGATGAAGTTCCTCACTAGGATGCAATGCAGAGGCAGCATTAGAATGGGGC[G/A]GGGTGTTCATGGACGGTGGTGGCCTTCGAGGTACGGTTATACCCAAATGAGACTTCTTGGATTCAGAATCTGAATATGACTTGCCACGGCCATAGAGGGG
CP32_scaffold000001_1661457	2	82.6906	1	1661457	0.58	0.802	GCCGACTGCGCAGCCACAGGGCGGAGGTAATACCGGGTATCTCCACCATTGACACGGCGAACAACTGTAATAGGGTCGACAACCAGAGTTTCTGCCACAG[G/C]CGTGGTTTGGAGGACACACATATCCTCCACCATGGTTGCCATGGTTGCAGCAGTCGCGGTACGATCTAAATTTCGGTATGCTACCTTCTGGTACTATATT
CP32_scaffold000001_1661313	2	82.6906	1	1661313	0.58	0.802	AACCAGACCACCATTGGATTTCATGTTCTGATTTGCTCCCCCACTGAATTTTATGTTATGATTTGCTGGCTCTACTGCTGGAACGTTTCCATCTAGATCG[G/A]CTTCAGACGTTTGAATAGATTCTTGGACCATAGAGTAACTCTTGCCGACTGCGCAGCCACAGGGCGGAGGTAATACCGGGTATCTCCACCATTGACACGG
CP32_scaffold000001_1661146	2	82.6906	1	1661146	0.58	0.802	AACAGGACATGAAGCTGCTTGTATTGTAATATATTCTCCCGACAATGTAGGAAAGTTATAGACTACAATAATAGAAGAGAGTTCCCAGATATTCCATATT[T/C]CATATGTTTATTAGGAAGCTTTTATTGAAAGCTGCAAGAAGACATTTCTTTGAGGTACAAACTCTAAACCAGACCACCATTGGATTTCATGTTCTGATTT
CP32_scaffold000001_1660671	2	82.6906	1	1660671	0.58	0.802	CAATCCATGGGTGGGGTAAGTCAGCTAGAAGGAAGAGAAGGCTCCGGATATTTACTGATGATGCCACATTCAACACAGAAACAAGCACCGTGATGTCACT[G/A]GAGGACGACGACAATCCTGATACACCCAAAGTTGTCAATGGCTATGCCGAAATCGAGTTGCAGCCACCTACTCCAGTGAATGCATCCCTCTCTGTTGCTA
CP32_scaffold000001_1653468	2	82.6906	1	1653468	0.58	0.802	AATAAACCTCCTAACCCCATGGCTGTACATTTATATATTGTTTATTTTTGGAATCAGCTGCCACTTTGATTTGGATTTGTATCTTTCGCATCTGTTCTGC[C/T]AGAGGTATAGTAAAAAGCAGCTGAGTGGGACTTTTGAGAGGCGATTTCTTGATATTTTTTAGGAATGTCAGTGGGATTTGAAGGGGATTTGAAGGGGATC
CP32_scaffold000001_1629041	2	82.6906	1	1629041	0.58	0.802	CGCCGGTGCTTCGGCCACGAAGTGTGGCATTTGGA^TCGGAAAGAAACGATCGGCCATTTCTTCGGTGTCTATGTTCTCTCTGGCGGTTGTTGTCGCCGAC[C/T]CTGCTGCCGTAGCCGCGCGAAACGAAAGTTTAGTGCAACTTTATTGTGCCGATCCATTTAGTAATTTTTAAAAATAATAATAAATAGAAATTTTTTTTTT
CP32_scaffold000001_1621650	2	82.6906	1	1621650	0.58	0.802	GTGCTTTGGTTGGTTCTTACAAGGGAAGCTGCCGATYGTACAGTACTTCTGGTATATTATATTTTCTGATTAACGATGTAATCGACCAACCGAATTCTTC[C/T]GTTCATCTCGGCATCGACCGAATGATATATATA^TACTTTTACGATTTTGTTTCAGAGAACAAGATGCAGCAAAAAAGTGAGATAAATCTGCAGAACAAGA
CP32_scaffold000001_1625055	2	82.6906	1	1625055	0.59	0.802	ATGTCATTATGGCTTGCAGAGACTTTCTCAAGGCTGAAAGAGCTGCCAAATCTGCTGGCATTACCAAGGAAAACTACACCGTTATGCATTTGGACCTCGC[T/C]TCGCTCGACAGCGTTCGACAGTTTGTTGACAACTTCAGGCAGTCAGGCAGGCCACTTGATGTGTTGGTGTGCAATGCTGCTGTTTATCTCCCAACTGCTA
CP32_scaffold000001_1621683	2	82.6906	1	1621683	0.59	0.802	GATYGTACAGTACTTCTGGTATATTATATTTTCTGATTAACGATGTAATCGACCAACCGAATTCTTCYGTTCATCTCGGCATCGACCGAATGATATATAT[AT/ATGT]ACTTTTACGATTTTGTTTCAGAGAACAAGATGCAGCAAAAAAGTGAGATAAATCTGCAGAACAAGAAGAAGAAATCTAGTCACAAGAAAATTACTGGATT
CP32_scaffold000001_1626677	2	82.6906	1	1626677	0.59	0.802	TGTATAAGTATACGGGATCACCAGTCAACCGGTAGAGTGAAAGAAACACGTACGTGTTACCGCTGATTCCGTGGCAGATGCCAACCCGTTTGAGCAAACC[A/C]CGGTTCCAGACGACTTCCCCAGCATCTAATGCTGCTTGCAGCAACTCACTGTCTCCAAAAACCTGGTGTATGTGTGTACATAGAGATGAATACTGTAATT
CP32_scaffold000001_1626440	2	82.6906	1	1626440	0.59	0.802	AAAACGTTGCAAGGTTCAGCTGAACTGCTTTGTACATTTCAGGTAAGTGTCAAAAAAACCTTCACAGTTCATAAGCTGGGAACCTAGCAGCAGATGGTTC[T/A]TTCATGTCAAAAAACAGATATGCCATTCCTCCAATTCCTTCAAACATGGAAAAAGGGCGATCACCAGACTGCATCTTTCCTTCAGAAATTAACTTTTGAG
CP32_scaffold000001_1627040	2	82.6906	1	1627040	0.59	0.802	AACGACAAGAATGACAATGAATACCTCAGCTGCTTTAATGAGGGTAAGTGCAACCCCAGGAGCCCCATGGCACCAGTGCACCAGCTTATCAGAATCATTT[T/C]CTTCGCTCGAACGAAAATTTCCACTTGGAAACCGATTTTTAATCATGTAACGTAGTGTATTCTTGACATCCTCAACCTCATCAGGTTTTAGTTCCATGTT
CP32_scaffold000001_1621586	2	82.6906	1	1621586	0.58	0.802	TTCTATATATAACTCCTAAGTCCTATTTCTTGCTCAACATGGTTTTGTTTCCCACTGTTAAAGGGTGCTTTGGTTGGTTCTTACAAGGGAAGCTGCCGAT[T/C]GTACAGTACTTCTGGTATATTATATTTTCTGATTAACGATGTAATCGACCAACCGAATTCTTCYGTTCATCTCGGCATCGACCGAATGATATATATA^TAC
CP32_scaffold000001_1627174	2	82.6906	1	1627174	0.59	0.802	GATTTTTAATCATGTAACGTAGTGTATTCTTGACATCCTCAACCTCATCAGGTTTTAGTTCCATGTTCATCAAGACATGCATAATTCCAGCTAGTCCATG[T/C]GCAGCACCCCAGTATTTCTTCCCATGCCATTCATACATCAAAGGAGATTTCCTGTTCTTACCCAATTGTCTACCAACCTTTATAACCTCATCGACAACCG
CP32_scaffold000001_1628975	2	82.6906	1	1628975	0.58	0.802	TGAAAGAAGCTTAGAGGGAGTAAGTGGGTCTTCGTCGATATCGGAATCCGACGGTGCGAGTTCGTCCGCCGGTGCTTCGGCCACGAAGTGTGGCATTTGG[ATC/TTT]GGAAAGAAACGATCGGCCATTTCTTCGGTGTCTATGTTCTCTCTGGCGGTTGTTGTCGCCGACYCTGCTGCCGTAGCCGCGCGAAACGAAAGTTTAGTGC
CP32_scaffold000001_1587341	2	83.3075	1	1587341	0.57	0.802	TACGGCCACCTCTACCCACTCCCCCAAAACTCAAGCTCCTGCAATTCGATCTAAGGCTCCGGCTCCGGCCACCTTCCCTTACGGCGCCGGCGTGCGACGG[T/C]CTGGAAGCAGGCTGCTGTTGGGACTGGAAAATTGTAGGCATTTTTGGAAAGTAGGATCAAAACCCAGATGGAATTTGGTGGAGACGAAGTGGGGGTTTGA
CP32_scaffold000001_1588050	2	83.3075	1	1588050	0.57	0.802	TCTTTTATTGGCAGGCGTAGCATGGGGCTTTAACACCATGGATTGGGTCCAGAGGTATTTCTCCTTGTTGGGCTGCAGTGGTGCTTTCAASTTTCAATCC[T/G]GCAATGCATCTGAGGATTTGGCCCATATCTTGAAGAATTGTTAGTTTGCTTAGCTGATTTGGGATGGTTTGTTTGGCTCSTAACAAGGATTGTGATCTTA
CP32_scaffold000001_1588040	2	83.3075	1	1588040	0.57	0.802	AAGGTCAGCTTCTTTTATTGGCAGGCGTAGCATGGGGCTTTAACACCATGGATTGGGTCCAGAGGTATTTCTCCTTGTTGGGCTGCAGTGGTGCTTTCAA[G/C]TTTCAATCCKGCAATGCATCTGAGGATTTGGCCCATATCTTGAAGAATTGTTAGTTTGCTTAGCTGATTTGGGATGGTTTGTTTGGCTCSTAACAAGGAT
CP32_scaffold000001_1588130	2	83.3075	1	1588130	0.57	0.802	GTGCTTTCAASTTTCAATCCKGCAATGCATCTGAGGATTTGGCCCATATCTTGAAGAATTGTTAGTTTGCTTAGCTGATTTGGGATGGTTTGTTTGGCTC[C/G]TAACAAGGATTGTGATCTTATTTTTGGAATGGTTTTGTTCATTTCCCTTTATGGATGAGGGTACTTTTCTTTAATGTGCTGCTGAGAAACAATAGAATCT
CP32_scaffold000001_1607534	2	83.3075	1	1607534	0.57	0.802	GCTGGATAGACGAAATAGCAGCTATGCAGGCGTTCTCTCAGCCAGCATTTTCGTACTCAGAAACTTCTGGTATCGTACTAGCTGGTGAAGATAACGAATC[G/T]AACGTCAATGCTCATGTATCAAAATCTGATTCGTCAGCAAGTCAAGGAAGTTCAGAGAACAATCAAGGTATGATATACTATGAATCTACTACATATGTGC
CP32_scaffold000001_1543411	2	83.6092	1	1543411	0.56	0.802	TGGGGTTGCTGTTGCAGCTGCAGCTGGGGCGGGGGCTGCGGTGGCTGTTGCAGCTGCAGCTGGGGCGGGGGATACGGTTGCTGTTGCAGCTGCAGTAGAG[C/G]CTGGGGTTGAAGTAGCGGTTGCAGTTGGGGCTGAAGCTGGGGCCGCAGTTGGGGTTGGGGTTGCAGCTGTGTTTGGGGTTGGGGTTGGGGCTGTAGTAGT
CP32_scaffold000001_1534245	2	83.6092	1	1534245	0.56	0.802	TTGTTGGCGCAGGTTTCTCTGCTGATGATGCTTCTTCAGCAGCTGTAAAATTGAGCACACACCAAAAAATCAGAAATATATAAAAATGCTTGGGCAAGGA[G/A]AAGTTAAAACATACACTGGAAACCAGCCCATGAACTATCATCTGTAGAAACTGCAGCTGAGCCATCATCAGAGGGGCCATCAAAGGATAGCATGTTAAAA
CP32_scaffold000001_1470354	2	84.216	1	1470354	0.55	0.802	AAAAACCTGTTCGTCTGCAGCGTCCACACCTCGCACCGTCCTGACAGGGCCGCTGGAAGCCGTCGATCGGAAACACGGAAAGAACTTCTTCTTCGATTTG[T/G]TTGCAGCGAAGGAGTCCATCGAACCTAAAACTCGAAAATCGGAGGTGTTTTTCGTGCAGTTTACGAGGATTCAGCAAAGCGTTTGAGAGGCTAGAAAATC
CP32_scaffold000001_1403877	2	84.8461	1	1403877	0.54	0.883	CTGCCTCATTGGGAGCTTGCTGAGAAGCCATGGAAAGTGGAAGGTGGCGAGGATGGTGTGTGGGATTATGGGGATATTTGGGATGGCTGGGAACTATAAT[T/C]TTCTGTTTTTGTACCTGGAAGAGCTGTTTCCGACSGCGGTGAGAAACACGGCGATGGGCTGCGCCACCTTGGCGATTCAAATGGGGGCGGTTTTAGCGCC
CP32_scaffold000001_1403912	2	84.8461	1	1403912	0.54	0.883	AGTGGAAGGTGGCGAGGATGGTGTGTGGGATTATGGGGATATTTGGGATGGCTGGGAACTATAATYTTCTGTTTTTGTACCTGGAAGAGCTGTTTCCGAC[C/G]GCGGTGAGAAACACGGCGATGGGCTGCGCCACCTTGGCGATTCAAATGGGGGCGGTTTTAGCGCCGTTTGTGGTGGTTTTGGGAGGTGGTTTAGCGTTTG
CP32_scaffold000001_1365023	2	85.1646	1	1365023	0.55	0.852	CGATTTTACCTTTTGATTCGCACTCGAAAGCTCACGTTGAGCCCTTGCAAGCTCCTCGGAGATCGAAGCCTGTGACCTCTCCATTATAAGCCTAGCCTCT[C/T]TCTCCTTGGTGAGAGACTCTACTGCAGCCTGACAATGATACTCAAATCTTAAGTCAACACACCAAACTCCCATTTATTTCATCGTTCATACACGACATCT
CP32_scaffold000001_1384630	2	85.1646	1	1384630	0.55	0.852	ACGAAATCGAAGAAATCGAGAAGAAGATCAAGCTAGTTCTAGGTGTGATTGCAGCTAGGAAATGTCTGCTGCTCAAGAGTCATTTATTCTCCAACACCTA[TAT/TAAT]CAGTTTCACAGAGGTTGTTGTTCTTAACTGCACTGAAACTCTCTCAGTCGTCGCCGTGATTGGCGCTCTCTCTCAGAAAAGTCCACATTGATCATTAATG
CP32_scaffold000001_1384736	2	85.1646	1	1384736	0.55	0.852	TTTCACAGAGGTTGTTGTTCTTAACTGCACTGAAACTCTCTCAGTCGTCGCCGTGATTGGCGCTCTCTCTCAGAAAAGTCCACATTGATCATTAATGGCG[A/G]AGGTAGATTTTTATGGACAAGAACACTAGAGAAGAAGATGATTGTTTCTCTAAGAACTACCTGCAGCTCACAGGAAAGGGACAAAAAGAAACAATATTTG
CP32_scaffold000001_1400381	2	85.1646	1	1400381	0.55	0.852	CTCTAAACTGTAGAGAGCCTGCAAGTGATGATTTGCTATCTTATATGCATATGCTATATGAAATCTGCCCTTACTTGAAGTTCGGTTACATGGCAGCTAA[C/T]GGGGCGATTGCTGAAGCCTGCAGAAACGAAGATCGCATCCACATTATAGACTTCCAGATTACTCAGGGTACACAGTGGTTAACTCTTCTTCAGGCACTCG
CP32_scaffold000001_1321990	2	85.8054	1	1321990	0.54	0.883	GGAGGTTAAATACCAAAAACAAATTCAGATGAGGCATGCAATCATGTACACTTCGTATTTCAATTCATCAACTAATTAGAGAGCTGCTTTGTGAATCAAG[G/C]TTGGACATACCTGCCCCATACTCCCCTGGCAATTGATTTACAGATAAACATAACAGACTAAAAAAATTGAAATTAAACCAAAAAAAGATCATGGCGGGAG
CP32_scaffold000001_1322354	2	85.8054	1	1322354	0.54	0.883	AAGTGAAAACCCCGAAACACCTACTTCGAAGCAGATTGATAACCGCAGCAATGCCATTCAATACAAGAAAAAAATAAATGAACCATCAAAGAACTCATAA[C/T]GAGCCTCCAAAAGCACACCTGATCCTCATCTTCATGTGCATGACCAGAGCGAGAATCCTGATAGCGCCGCCACARAAACAGAGGAACCAATGCAGCAACA
CP32_scaffold000001_1322429	2	85.8054	1	1322429	0.54	0.883	AAATGAACCATCAAAGAACTCATAAYGAGCCTCCAAAAGCACACCTGATCCTCATCTTCATGTGCATGACCAGAGCGAGAATCCTGATAGCGCCGCCACA[A/G]AAACAGAGGAACCAATGCAGCAACAAGCAGCATTGACAGAACTGCCAGAAGAACTTCTTCCATATTCCAACTTCTCTACACCTATCACCAAAAAAATTCA
CP32_scaffold000001_1360409	2	85.8054	1	1360409	0.54	0.883	TATGATTTCGACAATGTTATTTCGGCAGCAGAAGACGGTGAGAAGCAGCCTCTCACCGATTTAGCAAACCGATTATTCGACAACTTCGAGAAGGTAAAGA[C/A]CAAAAAAGCTTACAAAAATCTGCAATTCTTGAAGCTGAAGTTTCTTGTTTTSTGTGTTTGTAGCTTGAAGATGCAGCAAAGCAGAAGAATCTGAGTGAAA
CP32_scaffold000001_1360461	2	85.8054	1	1360461	0.54	0.883	TCACCGATTTAGCAAACCGATTATTCGACAACTTCGAGAAGGTAAAGAMCAAAAAAGCTTACAAAAATCTGCAATTCTTGAAGCTGAAGTTTCTTGTTTT[C/G]TGTGTTTGTAGCTTGAAGATGCAGCAAAGCAGAAGAATCTGAGTGAAACTGAAGCTTACTATCAACAGACAACGCCTATACTTCAAGAAGTTATGGATAG
CP32_scaffold000001_1237203	2	86.4356	1	1237203	0.52	0.95	GTGTTTAGTGTATTTACAGTTCATATTATTAACTTTTAGCAGCTACACTGATGAACTACTTAAAATCATCAAATATTCTACACAGACTACCCAAAGGAAA[GCC/CCA]AATTTCAAGAGGTTTCTAGCAATTATTTGGACGGTAATACTCAGTGGGAAGAGAAGGGCACCTTTCGTTCATATTATGATAGGGATCGATGCTATTATAA
CP32_scaffold000001_1237020	2	86.4356	1	1237020	0.51	0.95	TAAAAAGATTCACAACAACTTCCCTCATCATTTCAACAAATCTTACAAAGGAATGATCTGATCATGATAAAGATATGAGCAGCTGACAATTGAAGTCAAC[G/A]GACATACTTGAAACAGACGTGCATTCCTCATGATCTTAAGGCATATGATCATCAAATCAACAGCTATTTTACATTGGGAATCGTGTTTAGTGTATTTACA
CP32_scaffold000001_1289788	2	86.4356	1	1289788	0.51	0.95	CACTGAAATTGTGTTGGGCCATTGGAGAACACGGTGGCGGTGGCAGATCTCACAAAGATGCAGCCCGTGAACTTTTCGAGAGCTTAGAGTTGCTTTTATA[C/T]GAAAATCTTTTATCGAGGTATGCTTTACGACAACTACCCTTGCATTCATTTTCAAAACTTTCCAGTTTTAATCTGCTGCTTCTCTTTGGTTTGCTTCCAA
CP32_scaffold000001_1175775	2	87.0553	1	1175775	0.51	0.95	ATTCCTTGCCCTCACTTAAACAAAATAATGTTGATCTTGGTGTAGAGAAGCAGCTTCCAGCCAATCTGAATATGACTACTTCTAGATCTAGAGATATTTC[A/G]TCGGTAAACTTGAATCTTGTGGAATCTGCGACATATAAACTCCCCAGTGTTAATGGCGTGGTGGCCGGAGGATTGCCTAATGGTAAATTCCCAAGCAATT
CP32_scaffold000001_1073169	2	88.0063	1	1073169	0.53	0.926	CGGAACTATCTTACGTAAAAATGCAGCTGAATAATTCCCCCACCACCTGTTTTATATCTCTCCTTTACCAGACCAAAAAGCAAAAATCACTTTATTTCAA[G/A]AGATAATGATTCAGTGCTGCCGGTCTCACTGAACCCCTTTTTTTTTAATACTTTTATGATGAACATCTATCGGTCATGATTAAACCCCATCATTTCTACT
CP32_scaffold000001_1020594	2	88.6472	1	1020594	0.53	0.926	CAGTTGGATGAATTTGTATTTGTCAATTTTAAGCCATTCATTTTCGCAGCTTGTATGAGGTGAGGCCTTCACAAAATGATTTGGTGGACCACATGTCTCT[T/A]ATCAGTGAAACTGTCGAAAGGGATGATCARTTGGCAAAGTCCCAGGTTCTGTTTAATTTTTATGCAGGCAATGATCTGATTTTTGTTTATTTGTTTTGTT
CP32_scaffold000001_1020624	2	88.6472	1	1020624	0.53	0.926	AAGCCATTCATTTTCGCAGCTTGTATGAGGTGAGGCCTTCACAAAATGATTTGGTGGACCACATGTCTCTWATCAGTGAAACTGTCGAAAGGGATGATCA[A/G]TTGGCAAAGTCCCAGGTTCTGTTTAATTTTTATGCAGGCAATGATCTGATTTTTGTTTATTTGTTTTGTTGGATAAGAATTTTGTATGGGTGTGAAGAAG
CP32_scaffold000001_977085	2	88.6472	1	977085	0.53	0.926	CTCCATGCTTTTCATATACATATCAACAATGTCCTGCTGCACTACATTATGTTCTGGCTCTATGGTCAGAGTGATAATAGGCTTTGAGAGTACCTCAACA[G/A]AGGAATCAGCCTCCCCATTCTTAATGTCCACATGCTTCTCCTTTTCATTTGGTTCGTGAGTTCGAGGTTTCGAAGCTTCAGAATCATCYGACGATTCCGA
CP32_scaffold000001_1020736	2	88.6472	1	1020736	0.53	0.926	CCAGGTTCTGTTTAATTTTTATGCAGGCAATGATCTGATTTTTGTTTATTTGTTTTGTTGGATAAGAATTTTGTATGGGTGTGAAGAAGAAACAAAAGGG[T/C]GGGGGAGGGGTTATTTGATACATTCCCAAGTCCCAAATCCCCGCTGCCAAAAAAAAAAAGGCTTAAATAATTTTTAATAGTTGGAGAAAAATTCATTCGT
CP32_scaffold000001_1031884	2	88.6472	1	1031884	0.53	0.926	AAGATTCTTTGGTTGCTTTCAATCTACAAGGACAAAGAGTTACTGATCCAAAAAACTTGGCTTCATTCGTAAGCCCATGAACGCACAGGCATGATTCTTT[A/G]ACAAACTGGGCATTGTGAGATAAAGATCAATTTTACCCAGCTGCTTGCACCGGAAACTTTTGGCAACAGAATATTGAAAGTTTTTTAAGAGCAGACAACA
CP32_scaffold000001_1036560	2	88.6472	1	1036560	0.53	0.926	CCTGGTTTCGATGCGAACTTCCAAGCTACTAATGAAGCAGCAGCACGAACTAGCGTAACTAACGACGTTGCTCGATATGCTGCTGTGGGAGGAATTGGAC[A/C]TCAGCAGTCGGGGTCGACTATGCCTGGCCAGAATGCCAACTTCCAAGCTGCTAATGAAGCAGCACGAACTAGCACAACTAACGACATTGCTCGATATGCT
CP32_scaffold000001_1046543	2	88.6472	1	1046543	0.53	0.926	TTGTTGTTGTTGTTGTTGTTGTTGTAATTCTCATGGCTTGCTGCCCTTTTATAATTTCATTATTCAATGGAATGAATTGTTCACCRTTTCTCAATTTTTT[A/T]AAAAAAATCGAAACATGTTGCTTTTCATTGTATGAGTGCAATGGCTAATATTGATATTCTTCAATGCAGGTTTCACCTTACTTTGATAACTACTGCAACA
CP32_scaffold000001_1046528	2	88.6472	1	1046528	0.53	0.926	TTGTTGTTGTTTTTGTTGTTGTTGTTGTTGTTGTTGTTGTAATTCTCATGGCTTGCTGCCCTTTTATAATTTCATTATTCAATGGAATGAATTGTTCACC[G/A]TTTCTCAATTTTTTWAAAAAAATCGAAACATGTTGCTTTTCATTGTATGAGTGCAATGGCTAATATTGATATTCTTCAATGCAGGTTTCACCTTACTTTG
CP32_scaffold000001_977174	2	88.6472	1	977174	0.52	0.95	GTACCTCAACARAGGAATCAGCCTCCCCATTCTTAATGTCCACATGCTTCTCCTTTTCATTTGGTTCGTGAGTTCGAGGTTTCGAAGCTTCAGAATCATC[C/T]GACGATTCCGAGCTTGTCGGTCCATTAGTTGACAGGCTGCTAGGTGCAAAATTGAGCCTTGGAAGCTGGACAGACTCGACCGAAGCTGTTGAGAAGCTTT
CP32_scaffold000001_856590	2	90.9631	1	856590	0.54	0.861	TGCATTTGCATCACCATTTAGTGTTAAGAGGATGGGAGAAGCCCAAGTAAATAGGAACCAGCAGATAGCTCAGGCCACTAATCCTCAAGCAAGAAGAGGT[T/C]CTAATGAAGCTGCCGGTAAAATTGGTGGAAGTAACATTGCAACGGGTGGCAATTATCAAGGTGTTGATAACAACAGAGGTTCTGGGCGAGGTAATTGGGG
CP32_scaffold000001_898899	2	90.9631	1	898899	0.54	0.861	TGAGCTATGGGAATCCTGTAATTACTGTAGCAGCATGACCAGCCATGTCAAGTATTCAGTCACAGGTGAATCATACTATAAACTGTTTATAAAGACTCAG[A/T]TTCATCTGTAAGCAAAAGTTAAGAATGAAAGCACCTAGCAGGCAGCATGATAACAGTAAATCTGAGAATGCTCGTAAATTTTCAAAGAGTCTCACTGCTA
CP32_scaffold000001_807039	2	92.9018	1	807039	0.58	0.802	GCTGCTTGATTCCATAATGTAGCTACTAGAATCCTCTATGTGTTACAGTAGTATATCTAGCATCAATGTAGTCGGATATTTGTCACATTCTCATATAAGC[C/G]TTTGAAACTATTGCAGGGCAGCACCTGGTGGTAAAACTACTTACATAGCAGCACTCATGAAAAATAGTGGTATGTAGTATCTAATTCAGATATGTTGATG
CP32_scaffold000001_838258	2	92.9018	1	838258	0.58	0.802	CAAAATTCTGATAGGCTGCAAGTGTTAAGCACAAAAGAAGGCCAAAGAAAAATACAAGCGTACAGGTTATGAGAGAAAATTAGTTGGCTATTAGCAATGG[C/T]CAACTTTGTCTTTTGAATGTGCATGCTTAGTATTTATAATTCTGTCAGGAAGGACGTGCATAATGGAAGGAAGAGAACAGGGGAATAAGAGAGTGGAGCA
CP32_scaffold000001_838091	2	92.9018	1	838091	0.58	0.802	GCAGCCTCAGCAGCCTCAATGGCCCTCACCTTAATATCTCTCTTCCCTACAGGAATGCACAAGTTTTAAACATAAATTACAATTCAGTACAATACTTGGA[G/T]CATTAGATACACGCTATTCAAACTATGTACTACAAATAATAGATAAAGTTCAATGCCACGCCAAAACAAAATTCTGATAGGCTGCAAGTGTTAAGCACAA
CP32_scaffold000001_700358	2	94.7967	1	700358	0.57	0.802	TATTATCAATGAAGAAGAATACAGAATATGCTTTCAGGAGCAGCTGTAAATCTGGAAAATAATAAACCAAAGATGTTCTAGAGTCAATAGTATAAATTTT[A/C]ACATTAGTACGCTTTTCTTATTTGTCCGTTTCATCGCTTGCTTTTCTCAGGTGGCTTCGGCCCCAACAGATAACAGCAGAAGTGCAAGAGCTGCTGTGCC
CP32_scaffold000001_557332	2	96.7815	1	557332	0.57	0.802	TGAGCAGCCACTGCATTCAAGATCAAATTTCTCTCATTATGGAC---TGATTACCAAATCAAAACATGAAAGGCAATAAGTAATAACGAAGTTTTAACCC[CAG/CAAG]ATTGAACTAAAAGAGGTACAGGATCACTCACGTTGAGTTGCAGCAGAGCCTCCATCAGATGGTTTCAAATGTGCAACATGATCAACAGAAATTCGCTCAG
CP32_scaffold000001_545128	2	96.7815	1	545128	0.57	0.802	CTCCTTTGCTATCTTACGGTAAAATGAAAATTACCAATGCTACATTGGACCATCAATTGAAAGAAAGAGGTATTGCTTATGTGTTAAAACACATTTGAGG[A/G]CCGCTCAAGACAGCATGAAGAAGTTTGCAGCTCACACATGCTTTGAATTAAAGCTCGTAGTTGGAGATTAGGTGTTCCTTAAAACCCAACCATACAGACG
CP32_scaffold000001_557275	2	96.7815	1	557275	0.57	0.802	TGAAGTATCCTGATTCTGCTGTTCAGCATTTTGATGGCACTGTGAATACCCGCAAGGTGAGCAGCCACTGCATTCAAGATCAAATTTCTCTCATTATGGA[CATA/CA]TGATTACCAAATCAAAACATGAAAGGCAATAAGTAATAACGAAGTTTTAACCCC^AGATTGAACTAAAAGAGGTACAGGATCACTCACGTTGAGTTGCAGC
CP32_scaffold000001_541699	2	96.7815	1	541699	0.57	0.802	AGATTCTTACATGGCGAGTCACACTGCTCAGCCATTGCCCTCCATACTCTCTGCTCATGTTCTTGCTCTTCACGTTTGGCTGCGTTTCCACCGGTCGCAG[T/C]GGCGACGGTGGCGGTTTCGGCTTTGCCTCTTCTTCTTCTTCACCCACTTTCAGTTGCTCTGCAGCTTCATTGATCTGAGCAGAGATGGGAAATCTGGCTG
CP32_scaffold000001_587883	2	97.4483	1	587883	0.58	0.802	GCAAATTCTGCAAGAGCTGAGCAGCAAAGATTGGCTGTGTATTTAGGCCCCTTGCACTTGCTTGTGATGATGGTGTAGTTCGCAACTTCAAAATTCACTG[G/C]ACAAGCTGCATTCATCTACTACTTAGTTTTGATACAATTAAAATCTCAAACTAATAATTGTAACGAACCTTTTTTGGCTTGAAGAATTGTACGAGTGGTG
CP32_scaffold000001_680659	2	98.0923	1	680659	0.59	0.802	ACATGTTCTTTGTTTTAGGGTTGTCCGTCACGGGCTGCGAGCGCCATGTGAGTTGCTGCTCGAATCAGATGAATCAGTACCGTTGCTTCTGCACAAAACA[T/G]GGAAAACGGGGAAGAAAACAAAACGCAGTCAGTGTTGCAGCTTGCAAATTGCAATTTTCTTTTCTTTTTTTTCTTTTTTTTTTTGTTCACGTGTTTCAAT
CP32_scaffold000001_677727	2	98.0923	1	677727	0.59	0.802	ATATAGCACATCCTCCCACGGCTCGGGCTGCTCCATGATAGTCGGCCATAGGATGAAGACTCTGAAATCAAGAAGGTTTTCGAGTTAGCATCCAACGGAG[C/T]CATCGATCGAGTAAACCACGATTCGAAACTAGAACAACAATAATAACGTGTCCTTACATGGAACATATCCCAGTCTGGCTGCATAAACTCCCCAAGAAAT
CP32_scaffold000001_688222	2	98.0923	1	688222	0.59	0.802	AAATTAACCTATTTATATTGTTGTATTATTTAAAAAAAAGAATTATAGAAATAAATTAAATAGTCATAGCAGCTTCCAGAAACTGCTGGCCCAGTAGATG[T/G]ATTGTCGGCCCATTTAGCAACAGCTGGCCCATGAGATGGATTGTCGGCCCATTTAGCAGCCCAATCAGATAAGCCTGCTTGATCAATCATTTGTTCCATC
CP32_scaffold000001_327882	2	99.6976	1	327882	0.58	0.802	CACAATTTTCAAACCATTCTAGCAGCCAAATTGTACCCAATCAACAGCAGCCCCAGCAAATTGAGCCCCAGAACTTCCAACATAGTCAGCATTCAATGCA[G/A]CAGTTCGTTAGCTCTAATAATGCACAGCAGTCACAGCAGCAGCAGCAGCAACAGCAACAACATCAATTCCAACCTATACGAGGAAGCTTATGTGGTGTTG
CP32_scaffold000001_376212	2	100.023	1	376212	0.58	0.802	ACAAAGCTTGAAACAAAGAAAAAATAAATTTAGGAAACAAAAAGAATTGAGCTGCATTCAAGAAAGCAGTTAGAACCAAAGCCCTCAGATCTCATAGCTT[A/T]AATGAATCACGCACGGCATAAAGCAAACGACATTCGTTCATCAAAAGCCTTTACCAGTAGTGACGTGTGTGGAATTATATGTATGGAAAGAACGAATGAG
CP32_scaffold000001_378234	2	100.023	1	378234	0.58	0.802	AACAAATAAAACGAACCAATTCAATGGATGTTACCAAAAATGGCTCGGGCATCTGTTGGATTGATTGGGTCTCACAAGCAACATTCAACCTGCCCACAAA[G/A]ACGTGTCAGAGTGAGAGGAAATGCGCTGACGCAGGCCTAAATGCATTGCTGCCGGTCTAAACGTGTCGCTGCCCACGCTGGAGCGCCTGTAGAATGGGTC
CP32_scaffold000128_292514	2	100.69	128	292514	0.56	0.802	GGAGGCATTGATGGTGGAGCCAGAGCAGCAATGGCCACCTCCATTTCAGGCCAATCATCAAGTGTTGCATACAACAAAGGGTGAGGGAAAGGAAGAAGAA[A/G]AAGATAGTGGAAGTAGCAGCACAGATGTGGAGGATTGAACAACAATATTGGTTAAGCTTTGTTTTACATGTCCCAAAATGAAAATTTTCAAAGTTGTATA
CP32_scaffold000128_182502	2	101.021	128	182502	0.55	0.802	TACTACAACTGCAGCTCTCACTTGGCTGATCAAATTTCTTGGAGAAAATCCTCATGTTTTGGAACAATTGAGAGTAAAAACATCTTCCTTTGCAATTAGA[ATTTTTA/ATTTTTTA]CTGTATCAAATGGGTCAATCCAGAATTGATTTTTCTTGAATTTGCAGCTTGAACACCAACAGATTCAAGAACATAGGAAGGGAGAAAATCTGTCATGGGC
CP32_scaffold000128_183354	2	101.021	128	183354	0.55	0.802	GATAATGAACAGATGGAGATGTTTGGAGAAGGAGGATGATTCAGTGCAGCCAACTTTGGTGAGGATGCCTAAGAACAAGTACCCAATTAGAGTGGAGGCG[C/G]TGTGAGAGGTTCTTGTCTGCCGTTTGGTGAAGCGGTTCTGAAGAATAAGMATGAGAGAAGAGGGTAGAGGAAAAGGGATATTGTGTAATATTTATGGTAT
CP32_scaffold000128_213369	2	101.021	128	213369	0.55	0.802	AGGAGAATATGCTGACATTGCAGAACATTTTAGAAGAAATGATGAGTAAACTTGCAGCACTTAGATAGAAGAAAAATTATCAGATGAGAACAGCACTCCA[G/A]GCTGTGGAATAGGGGCGATGGTTGTGGGAAATAATCCAAATTCAAGAGGGTGAAAGTCATATTAGAGAGGTAAAACACACACAGAGACACGCATGCCTGA
CP32_scaffold000128_213477	2	101.021	128	213477	0.55	0.802	AATAGGGGCGATGGTTGTGGGAAATAATCCAAATTCAAGAGGGTGAAAGTCATATTAGAGAGGTAAAACACACACAGAGACACGCATGCCTGAAGGTCTT[A/C]GAGTTCACGGAGGAAAGCAAGAACCTATGTGCTGCTGAACAAAGAAAAAGATGCACACGAGTCTTACTCTGGCCAATGAACCCAAGAGTCTTACTCCCGC
CP32_scaffold000128_183404	2	101.021	128	183404	0.55	0.802	CAACTTTGGTGAGGATGCCTAAGAACAAGTACCCAATTAGAGTGGAGGCGSTGTGAGAGGTTCTTGTCTGCCGTTTGGTGAAGCGGTTCTGAAGAATAAG[C/A]ATGAGAGAAGAGGGTAGAGGAAAAGGGATATTGTGTAATATTTATGGTATATATGAACTGCTGCCCTCTTAAATCTATCTTATTTGTATATTACATGTGG
CP32_scaffold000128_91677	2	101.688	128	91677	0.54	0.861	GGGTGGAGGACAACTCCTCCACCTACCCAATCTACAACTCCACCCACTGCCCCTTCGCGGAGCGAGGGTTCAGCTGCTTGGAAAACGGGCGGAAGGACAC[A/G]GCGTACATCAACTGGCGGTGGCAGCCAAAGCAATGCCACATTCCAAGGTTCGACGCTGGGAAAGCGCTGGAGATGCTGAGAGGAAAACGGGTAGTGATTG
CP32_scaffold000128_59701	2	102.37	128	59701	0.55	0.852	TAAAAACAAATCTGAAGAACAATTTAGTTCACCTATTATTTCCTGGTTAAGTATGACATTTATTTGAATAGGTTGGAAGTATGTAGCAGCAATAATGACA[G/A]GGCTGAATCTGTACTTCTGCTTGAAGATCTCTCTCTCGTTTTTCACACTGAGTACGTCCAGCTTGTTACATTCTGATGCAGATTGCAATGCTGTATTTCC
CP32_scaffold000128_59819	2	102.37	128	59819	0.55	0.852	TGCTTGAAGATCTCTCTCTCGTTTTTCACACTGAGTACGTCCAGCTTGTTACATTCTGATGCAGATTGCAATGCTGTATTTCCCATTGCATAAATGAACT[A/G]AAGGGAATCAAACCTGCTGTTACTTTACCAAGAAACCTTCATGAAACATAAGTTTGGTAGCAGCTGGTGTAACCAATATAGGGAGGGGCCCATGAAAAGA
CP32_scaffold000099_57382	2	103.082	99	57382	0.56	0.802	TGCAAACATAGCTTCTGCTGAGTCGTAGCAGCTTTTTTGGTTGCTTTTCTTGACACCACGACACATTCCACTCTCTCTTGGTCGGAGATCCATCAGGCAT[T/C]TAATTGAAATTAGAGAATGGCTTTCTCCCCTTCTTGTTTTCTCAGTTGCAGCCCCAGCCATTTCATGTTTGTGCTCTCCCCTAGACGCCTAACGATCTAC
CP32_scaffold000099_449548	2	103.808	99	449548	0.55	0.852	GTGTTTTTTCCATCTTCCACACTGAGAGAAATGCATTGCACATCAGCTAAAAGTTAATGGATAGAGAAAAACAATCATCATTGTAACTTATAACGCCACA[C/G]CAAAAGAAACGGAAAGCACAGCAGCGAACTTTATGACTATTAAGCTTCACTGTCTGCAGAAACAGACCACGCATGAACATATTAGAGCTAACTGGCTTTT
CP32_scaffold000099_451512	2	103.808	99	451512	0.55	0.852	TATAAGCTGGTGTGGGCATTAAAAGTAAAGTTATTCATTTGAGTTCTGCAGCTGTTTGCGATGTTTTTCTGTTTGTTTGCCAAGCTTTCGGTTCGTCTTC[T/A]GCTTCAACTGATGCGGTTGCTAAACTAGAAGATGTTAACGATGGTCTAATAGATCATTTTTAACATATGGAGCTGAAGACATAGTTATTTTAGCTTTTGT
CP32_scaffold000099_451705	2	103.808	99	451705	0.55	0.852	GCTTTTGTGAAGTCTTTAAGATGGTGTAGTGTTTGTTCTAGAAACTAAAAGGAACATTCAACTGACTGCTACCATATTCTCAAAGAAAATACATTCATAG[A/T]GATGAAATTACGCGAAAACATAACAGCAATTCACCAAATCTCTACTGACATATATACTAAATGCTGCAAGATGAATGAGATAGAAATGAAATTTAAAAAG
CP32_scaffold000099_267116	2	104.161	99	267116	0.55	0.802	TGAAGTCCAAATTTCAAACGGTTGACTTGGTCGCTGAGTTAGAACAAGTTTTGCACATCGTTGTTACGCTGCCACTAGAGTGCGATTGTGACACTGCCAC[A/G]CGAGAATAAAACCAGGTTCCATCAGAATTCGAACTTGGGCATGGAGCGCAATTTCTCTAAGGGATGCAAGTTGGACTCGTGTAAGGAACCAACGTGTGGC
CP32_scaffold000099_351846	2	104.161	99	351846	0.55	0.802	GAGTGCTATTGTGACAAGTGCTATGAGAGCCAAGTCGCTTCCTTGAATCATAGTATAAAGACATGTGTGCTGCAAAATAACTGGGCAAGTCCCAGGTTGA[C/T]TGGTTGGTAGAAATCAAGGAGCAATTACTCTAMATGAGTGACCTTCGTGATGGAATGGGTCTTTTGGAGTCTACATAAATGAGATTGCTGCCAAAGCCAA
CP32_scaffold000099_351879	2	104.161	99	351879	0.55	0.802	GTCGCTTCCTTGAATCATAGTATAAAGACATGTGTGCTGCAAAATAACTGGGCAAGTCCCAGGTTGAYTGGTTGGTAGAAATCAAGGAGCAATTACTCTA[A/C]ATGAGTGACCTTCGTGATGGAATGGGTCTTTTGGAGTCTACATAAATGAGATTGCTGCCAAAGCCAACAAGATCGATGAGATGGCAGGCCTCCTTAAGGC
CP32_scaffold000099_267224	2	104.161	99	267224	0.55	0.852	AAAACCAGGTTCCATCAGAATTCGAACTTGGGCATGGAGCGCAATTTCTCTAAGGGATGCAAGTTGGACTCGTGTAAGGAACCAACGTGTGGCTTACTTC[C/T]GCTACACGTGCGCTGCATGAAGGCACGTAGAAGATGACATTTTTCCCATTCAACCTTAGTACAAAGCCTAATATGATTTGAATTAAGACAATGGGTGAAA
CP32_scaffold000076_704658	2	112.986	76	704658	0.57	0.802	ACACCTGAAGATTCTGAAAACCTAGAAGGTACTGCTGCCAAACATGAGGCAGTGTCCGGAAGTTGTGGTGGTAGTAGGAAAGAATATTCTTCAAATGGCG[G/T]TGACAGAGTTGAAGAAAGGGATAAACTGCCTAGGAGAAGAATTAAAGAGCATCCAAAAGAGTGCTTAAATGCCGCTGCCAATTCATTATACTCGGTTAGG
CP32_scaffold000076_710428	2	112.986	76	710428	0.56	0.802	AAGTGCTGGAAGCATGTTCAGTGAGGACGAGCGGCAGGATGTTGATGAATGTTCAGAAAGAAGAGAAGGTTCAGGTTCAAGTTCAGATGAGTAGTTTGCA[T/C]GGTATTCCTTATCSAGATTGTGGATGTAATTTATTGTATCCTAGTTAGAACATGCCAAATTCAAGGAAGTAGGGTGCAGCCTTTGTCACATAGCTTCTGT
CP32_scaffold000076_710442	2	112.986	76	710442	0.56	0.802	TGTTCAGTGAGGACGAGCGGCAGGATGTTGATGAATGTTCAGAAAGAAGAGAAGGTTCAGGTTCAAGTTCAGATGAGTAGTTTGCAYGGTATTCCTTATC[G/C]AGATTGTGGATGTAATTTATTGTATCCTAGTTAGAACATGCCAAATTCAAGGAAGTAGGGTGCAGCCTTTGTCACATAGCTTCTGTAGTGTATAACTTTT
CP32_scaffold000076_736667	2	112.986	76	736667	0.57	0.802	ATTGGAAATTTGTTTTGCTGCAATCGTCTGTCCTACGAGCTCAACCTTTGTCAGATAAGTTTGGAGCAACGACGTTAGAAATTGAGGTTCATCTAGAGGA[A/G]GCAGCTGAGCTTGTCAATGAAGCTGAACCAAAGAACCCAAACTATTATAGGTACATTCTTATGCTACTCGATTAGATTTTTTGTTTCATTTTTTCAACAA
CP32_scaffold000055_1162426	2	114.083	55	1162426	0.57	0.802	TACTAGTYTTGAGAGCCATTCGTTATTCGATAGTACATAAAACATTTGGTGATCAGGTTATTGGCAGCTCTATCCGAGGATCAATAGTGGTTTCTATCAA[T/C]ATTCAAGAATCTAAATGGCTCCTCTTATTTGGGCCCAAAGTTCTTGTGTGGAGTTGCCCATTAATTTTCCATTCTTTATAATATGAATTTGTGCATTTCC
CP32_scaffold000055_1095838	2	114.083	55	1095838	0.57	0.802	AAAATGGAAGCAAAGGGCTCAAACGTAGGAGGGTGACTACTTTGAAACCATTTTCTCCAATGGCTTTATCAATGGCAGCAAATTTCTTGTTTCCTTCTAC[A/C]AGCTTAAGAATACGCTCACGAGCGAAATACCGAGCAATCAAGAAGGCAACACTTGCAGCAACCTGAAATATTTGGAGACAATGAGCTGATAATTAGCGGC
CP32_scaffold000055_1101139	2	114.083	55	1101139	0.57	0.802	CATGAATTTCTCAACCCTTTCATGGAGACCAGCTTGTAGTACTTGAGGTGAAAGTAGTTCTGGCTTTTCAAGAGCTTTCACTGCAGATGTTGCTGCAATG[C/T]TAAACTGCAATGGRACGAAAATCACGAGTATTCGAGTAAGAGGTCTAGCAGTCTGTCTATTCAGAAAACATCCAAAAGTGCTACATGATTTATACTGAAG
CP32_scaffold000055_1101153	2	114.083	55	1101153	0.57	0.802	CCCTTTCATGGAGACCAGCTTGTAGTACTTGAGGTGAAAGTAGTTCTGGCTTTTCAAGAGCTTTCACTGCAGATGTTGCTGCAATGYTAAACTGCAATGG[A/G]ACGAAAATCACGAGTATTCGAGTAAGAGGTCTAGCAGTCTGTCTATTCAGAAAACATCCAAAAGTGCTACATGATTTATACTGAAGGAATTGTGCAGCCT
CP32_scaffold000055_1162277	2	114.083	55	1162277	0.57	0.802	TCTTATCTTTTTAGACTTCTGATTCTTATGTTCTAAAGTGCTGCGTAATCTGAAAAATATGTATGGCATGCTTGAAAATTTCTTGACGTAATAGCTTTTT[T/G]AAAAGATTTAATGTTTGAAGAATTAGTTTTCTGAGAAACATAGGTTTGTACTAGTYTTGAGAGCCATTCGTTATTCGATAGTACATAAAACATTTGGTGA
CP32_scaffold000055_1162333	2	114.083	55	1162333	0.57	0.802	ATATGTATGGCATGCTTGAAAATTTCTTGACGTAATAGCTTTTTKAAAAGATTTAATGTTTGAAGAATTAGTTTTCTGAGAAACATAGGTTTGTACTAGT[T/C]TTGAGAGCCATTCGTTATTCGATAGTACATAAAACATTTGGTGATCAGGTTATTGGCAGCTCTATCCGAGGATCAATAGTGGTTTCTATCAAYATTCAAG
CP32_scaffold000055_1162596	2	114.083	55	1162596	0.57	0.802	CATTCTTTATAATATGAATTTGTGCATTTCCTCATTTCTTCCCGTTTTGTTGGTTGTGAAATCTTTATTTGATGTGTAATACGTTTGTTTGTATGGGTAT[G/T]ATAAATGATCTTTCTTTGGCTGCGTTGTAAGATTTTGGATAAGTTTGATGCAGTCATATAGCTTTAGTTAGCAAGTAGTGTTTTTGAGTGAAATCCTTTA
CP32_scaffold000055_1199726	2	114.083	55	1199726	0.57	0.802	GGCTGCCAAGGTATGCTTTGATCATATCATTTTGATTTCTT^AGTGAATATTTATTTGAAYTTAGAAGTGTAATCAAACTRATTGCTCCATTTCATTACAC[G/C]ATTCTCTTGTGATCTCTGACCGAGCTGTTTTCAATTGGTTTTTATCTGTTCGCTGCTTCTGTGTTTCCTATTCTATCAATCCTTCTTTTATTTTTCAATT
CP32_scaffold000055_1215617	2	114.083	55	1215617	0.57	0.802	CAGGATGCCCAATTAAACTATTCAAAGCTGCAGACTTGCCGGCACCCTGAGATATTTTATCAAAGAAATAAAATTATGATATCTTCATAAAATAAGCACA[G/T]CTACAATAAGAAGAAACAAATAAATAACTAGGGCAGATGGATTGCACTTTTCCAATCAAGGTAAATTTTCAAGCAGCTAGTCATGATTTACGAGCATATG
CP32_scaffold000055_1224885	2	114.083	55	1224885	0.57	0.802	AGTGAGAGCGAGCGAGTACGCATTCAAGAAACTGAAATTAATTGGGTTTATAGCGACGCAGCCGTTCTTCGGAGCAGAGGAAAGAACAGAGTCGGAGATT[C/A]GGCTATGCAATCAGCCGCCGTTGAGTCTGAAACTTACAGATTGGTTTTGGAAGGCGTTTTTGCCAGTTGGGTCAGATCGAGATCACGCGGCGGCGAATGT
CP32_scaffold000055_1199666	2	114.083	55	1199666	0.56	0.802	TTGGCTTTTATTCTGTGGGGATTTACCTTCCTCTTTAGCTTATTGTTCAGCCGTGGGGATGGCTGCCAAGGTATGCTTTGATCATATCATTTTGATTTCT[TAG/TAAG]TGAATATTTATTTGAAYTTAGAAGTGTAATCAAACTRATTGCTCCATTTCATTACACSATTCTCTTGTGATCTCTGACCGAGCTGTTTTCAATTGGTTTT
CP32_scaffold000055_1199685	2	114.083	55	1199685	0.56	0.802	GATTTACCTTCCTCTTTAGCTTATTGTTCAGCCGTGGGGATGGCTGCCAAGGTATGCTTTGATCATATCATTTTGATTTCTT^AGTGAATATTTATTTGAA[C/T]TTAGAAGTGTAATCAAACTRATTGCTCCATTTCATTACACSATTCTCTTGTGATCTCTGACCGAGCTGTTTTCAATTGGTTTTTATCTGTTCGCTGCTTC
CP32_scaffold000055_1199705	2	114.083	55	1199705	0.56	0.802	TTATTGTTCAGCCGTGGGGATGGCTGCCAAGGTATGCTTTGATCATATCATTTTGATTTCTT^AGTGAATATTTATTTGAAYTTAGAAGTGTAATCAAACT[A/G]ATTGCTCCATTTCATTACACSATTCTCTTGTGATCTCTGACCGAGCTGTTTTCAATTGGTTTTTATCTGTTCGCTGCTTCTGTGTTTCCTATTCTATCAA
CP32_scaffold000055_1251266	2	114.083	55	1251266	0.57	0.802	CAACATATCTTTAAGTAGTTAGGTTTAGGTTGCTGGTCTACCTCTCGGCCATTGCTACGTCGCGCTTGCTCATGTCTCAAAATCACCCTCTAACTCACCA[C/A]GCTGCTCCTCTCAGTCGCTCTACCCCACTGTTGTGGCACTCACAGTGTCGTTCAGTTGACTGTCGCTCTGCCCTTTCTTGGTTTCTATCTTCCCCAACAC
CP32_scaffold000055_1077126	2	114.083	55	1077126	0.56	0.802	TGCACTAGGAAAATCACGCAGCATTTTCCGGCAGCAGCTAACAAGTATTAGAAGAAGTAACGAAGAGAGACGGAGAAAGTCCACAAATATACATCCGATA[A/T]TTCCATGGTTTTAAAAAAAAAGGCCTAAATCACATAGAAAGCTGCAACATACAAAGAAGAAAGAAGATACCATTCTCCTCCGGCTTTCCGTCGAGACGAG
CP32_scaffold000055_1097171	2	114.083	55	1097171	0.56	0.802	GACCTCCTCAGCCATTCAATATATATCCCTTTTTATTTGGTAATGATGCTATGTTACAAAAAAGGGAAAAAAATAGTAGCTGCATTAAAGAGGATTCATT[C/T]ATCATTGTACAAAATCCTCTTTACCTGAATAAGACCATTATTAGATTTCGGGAACAACAATTAGAAAGAAGCTAGCTGCAGATGCAGATAGATGATCAAT
CP32_scaffold000055_1224987	2	114.083	55	1224987	0.56	0.802	GCTATGCAATCAGCCGCCGTTGAGTCTGAAACTTACAGATTGGTTTTGGAAGGCGTTTTTGCCAGTTGGGTCAGATCGAGATCACGCGGCGGCGAATGTT[C/T]TCGGGCCGAACGGAAGGGACATTTCGGGAGTGGAGAAGTTTCCGGCGACGGTGGTGTTAGTGGGAGGGTTTGATTTGCTGCAGGATGGGCAGAGGAGGTA
CP32_scaffold000055_773680	2	118.634	55	773680	0.57	0.802	AAAGAGAATGGAGAGAGAGGGAGAGAAGGAAAGAGAGGAATTGCAGAGATATGGAGCTTCGAGATCGAGACATCCCTTCGCCGATCTCTGCAGCTTTCTC[G/T]AGGAGGAGGATTTGGTCGGAATTTCTTGAGAAGGAAATTGGGAAGGGTCGAAAATGGCGGAATTTTAGCTGGTTTTTTATTTTTATTTTCTCTAATGGAG
CP32_scaffold000055_777614	2	118.634	55	777614	0.56	0.802	AAGGACATATTACAAAGTAAGGCAACAACAAGGAAGAGACAATCCGACAAATAGTTCGTAGCTTCACCGACAAACCCAGCTCCTACAACGCTGCCAATTG[C/T]TGAATGTTAATGGGATATGCATAGGCTCTTGAAGGGGAGCTGAATGCCATCTTGGCCAACACAATATTGGCGTCCTGAGTGGGATGGAATGCGTCCCAAA
CP32_scaffold000055_775008	2	118.634	55	775008	0.56	0.802	TCTCTTCAACCATACTCCCCAATCCCATTTCATAGTTCATCTTGATATCTTGAATGAACCCACTTCCAATCTCACAATCCAGACCACTTTTGAGATGGAT[A/C]TTCAAAACCTCCTCTTTCTTCAAGCTGCTGGTTGAATTCTCAACCCCATTAAACACCTCCACAGCCTGTTCTTCACTGCTCAAATGGTTGTGAACAATCT
CP32_scaffold000055_772290	2	118.634	55	772290	0.55	0.802	TTCCAATTCAACCGAGCTGGTATAAGTTTGACAAAACATGAAAGTCTAACTTGGCAGCCCTGATTAGCTTATTTATGAGAGTTTCAGAATAGCTCTGCAT[G/C]AAAAGGTAACTAATGGCAGCCCTGATTAGCTTATTTACAAGAGATTCTGAAGTTCTGAGCTCTACATCAAAAGGTAACTAATGTCATCTAACAATCTACG
CP32_scaffold000055_776219	2	118.973	55	776219	0.55	0.802	ACGGCCCCAACGCGATGAACTGGGGTAGGTACGCCGCCGGGTCGCCGTCGCGAACGGATTCCGGCAGCTGGAAGACGGAAATGGGGGTGTGAGAAGCGGC[G/A]AGGAGGGCATTTTGGTGAATGAGATCGTTGATTTGAAGAACCCACTGAGATTTTTGGAGGGTTCCGTTGAGAATGGACATGTTGGAGTGAGTGTTGTTGG
CP32_scaffold000055_434044	2	125.057	55	434044	0.57	0.802	AATCAATCACCGGAGGAAAAAATCTGTTCAAAACCTTCCAACCCAAGGGCCATGAGAAGCCTCATATTGCTGAAACCTCCTCAGTCTTACAGGCCAACCC[G/A]GCAGCCTTGTCGAGATCACTCGTCTTCCACGAGAGCTCTTGAGCGTCGTCGTCGTCCACCTTGATTCAGAGGGAGTTAGAATTGGCTAACCTTAGCTGTG
CP32_scaffold000055_434614	2	125.388	55	434614	0.58	0.802	AAACCTCCAAAAGTTCTTATCCCAACAGCTGTAACAGGATAAGCTTCAAAAAGCAGCAGCTGCAGACAGTTTAAGCTTTTCTCTTGGACTACTTTTTCAT[GTTCTTCT/GTTCT]TACATCCAACGCTTCTCATTTAACAAGTTCAAGGGCTGCCTGCTATGATGTAATACGAGACGACCCGTAATTGTAGTTTTAAACGGTGAAATCGTATGGT
CP32_scaffold000055_387826	2	126.808	55	387826	0.58	0.802	ACAAGGATAGATTTTTTATCAGCACAAGACCTGTTGCAGCTAAGGTTGACCAACAGACTTCTTCCTTTGGTCTTATTTTGGATGTTCTGAGATGAATTCC[T/C]CAAGAAACTTGGAAATAAAGCAGCTTGACTGTTCCAACTTGATTCAGAACTCACACTTGGAGTTCCTGATCTACTCTTTTGTCTCCTATACTGCACATCA
CP32_scaffold000055_192331	2	127.533	55	192331	0.58	0.802	GATCTGCGCCAATTTTTTAAAGAGAACATGATGAATTACTTTTCAACTTCCTGCTGCTCTTGCCCATACTACACTGTTTATTCCTTTTCTATTCTAAACA[T/C]AGGTTAGGTTTTTGTACGGCCTGCTGCATTTATGGCGTTGGATTTTATTGGGTTTTGTGCTTTGCCAACTTGCCTGCCCCAGTTACCTTATGGGCCATGC
CP32_scaffold000055_215405	2	127.887	55	215405	0.59	0.802	CTCCAGAAATCTTGTGCAGCATAAAGTAAGCCGCCAAGAGAGAGCCAGTCAAAAAGCATATTCCTTTTATGGTTTTTGATAGCCCATTGCCACTCTGGCC[C/A]TGCTGCTGCTCCACTGAATTCCCTCCATTCCTGCTGAGTTAAAAAAAAGCACACTTTTAAGTTCGAATTGAATCGGGTTTGGTTAAATCATACGACCAAG
CP32_scaffold000055_192100	2	127.887	55	192100	0.59	0.802	TAATTTAAACGTTTCGCACCTAGGTCTAATTTAGCATCAAAGGATTTTCAGATTTGTTTGTAGTGATCCTGTGCTTATGAAAAGGATCGAAGTCAAGAAA[A/G]TGTGGAAGCATTATAAAAATAACCTGGGGATTTGAGTAATACGGTTTTGCAGCTTCCGGAACCATGAATGTTGAGACAGACTTAGTGATTTGATTTGCAC
CP32_scaffold000055_228289	2	127.887	55	228289	0.58	0.802	GACCGGCAGTGTATAAACTTTTTCTTCCATCATAGGCAGGAAGACGATCTCCAAGGTGAGAGACCTTGTATAACTTCACCAGCTGCTCCATTACAGCTCG[G/A]CTATAGACACGCGAAGTGACTTCTGGCGTAATAGTAACCTACTTGCAGCAAAAAAAATGCCAGTGTAGGATTAAAATAAAAAACATAAGCAGCAGAATAT
CP32_scaffold000055_144132	2	128.963	55	144132	0.56	0.802	CATTGAGAATGAGAAACCATTTGGCTTCCTCCGGTGACGTTATACGAAACATCGACTACAGCCCACGTTCCCTGCTCGATTTGTTGACTATATCTAAGAA[T/C]GTAAAAATGRCGAGTCGGAACCAATGGGGAAAGTAGCTGCAATTCTAGGTACATCTGCAATTCCAACACTTTTGACTCAAAAATTAGGGAACAGAAAACG
CP32_scaffold000055_144142	2	128.963	55	144142	0.56	0.802	GAGAAACCATTTGGCTTCCTCCGGTGACGTTATACGAAACATCGACTACAGCCCACGTTCCCTGCTCGATTTGTTGACTATATCTAAGAAYGTAAAAATG[G/A]CGAGTCGGAACCAATGGGGAAAGTAGCTGCAATTCTAGGTACATCTGCAATTCCAACACTTTTGACTCAAAAATTAGGGAACAGAAAACGTAACACGACA
CP32_scaffold000055_75231	2	129.323	55	75231	0.56	0.802	GCTATTTTCCTACTTTAGTTTTGGTTTCTTAAAAAGAAGTACTTCAAAAGAGAGCAACCAAATAAAATGACCAATATGCTTACAGTTGCAGCAGCACATA[T/A]TCCGTACTCCAGTAGGATCATGGTGTCTTYAGTAAAAAGAAATGCTATACAACAGTTTTCTTCTTTGATGTTTCTCGAAGGCAATCACGATATCATCAAT
CP32_scaffold000055_52846	2	129.323	55	52846	0.56	0.802	ATGGTTGATCACCCCAACCCCAAGAAGGTTTATGTTGGTGCTTGGGAGGCTGGTCATGAGAATCTCTTGGCAGAGGAAGCTCATTTGCAGCAGCAAAAAC[A/G]GTTTCAGAAACATCAGTCCTGATTTTTGGCACATTCAAAGATTTAAAACTCTTATTATCACCTTTATCCTTCAAAGTAGGTTCTTTCACACTTTTGGCTG
CP32_scaffold000162_92147	2	129.323	162	92147	0.56	0.802	AGAAATAGCAGCAGATAGAAGCCTCACACCATCTGAAGATTCCTGATGTCAATGAAACAAGAATAATGTAGTTTGAATTAGAAATATTTGAAGTTCAATA[T/G]TGGGAAAAGGCATAAGGTATTAGACATTAATACATTTTGGGAGTGATAGTCTGTGGGCCAAAAAGGCAGCCACAGAAACTGTGAGGCACGCAGGTTATCC
CP32_scaffold000055_75413	2	129.323	55	75413	0.56	0.802	CAATCACGATATCATCAATCGTATCTTCCCATGATTCAGCCCGTTCAATCTATCATAAAAAAGCAAAGAAAAAAAAAATCATAACAAATCCACACAAACG[AATA/AA]TAATGAAAAGAAATTCAAGAGAGCTGGACCTCCTGGCAAAGATCAAAAGTAAGCCGTGCTCCTATAGCTGCCTCCTCGTGGTTATCTTTTACCTCCAAGT
CP32_scaffold000055_94828	2	129.323	55	94828	0.56	0.802	AAAAAAAAAAAAAAAAAAAAAAAAAAAAAAAAAAAAAANGAAGTTTGATTTTTATTAAAACATCCAAAAGCTGCAATGATTTAAACATTGCATGGTCAAA[A/G]CTCCAATCCTTATAACGAAGAAAGACTGGGTGGAGGAGCTTGTGAAAACAGGCCCATATCAGCAGCTCAATGAATGAACCTCGAACACTTTCGGGTAACC
CP32_scaffold000055_130240	2	129.323	55	130240	0.56	0.802	TTTATAAKTCTCTCRCCATCTTCTTCTGCTGCTGCTTTCACAGCCACCCGAACCGGCAGCGCGTCGACTTCCTTCAGGACTTTATCGATGTCCGAGATCA[A/G]TCTCTCTGCCAAACTCCGGCTGAAGTCCTCCCTGATCACGACACGTAGCACGGCGATGTGCTGAGCATCCGGTGGCATCGTGTAAGCTGGCACGATCCAT
CP32_scaffold000055_131245	2	129.323	55	131245	0.56	0.802	GGCCACTGACATTGATACTCTTCACTAAAGGCAACCGAAAATCCCACTCGAGATCGGGATAAAGGAACGGAGCTATGAACCCGCCGCTGGCTGCATCGAC[G/A]TGAATTGGGGTATCCCAACCCGTTTCCTTATTCTTCTTAGAGAGCAGTTCATTAAGGAGTTTTACATCCTCAAACTCTCCTGTCAAAGTGGATCCCAAAA
CP32_scaffold000055_94937	2	129.323	55	94937	0.55	0.802	CTTATAACGAAGAAAGACTGGGTGGAGGAGCTTGTGAAAACAGGCCCATATCAGCAGCTCAATGAATGAACCTCGAACACTTTCGGGTAACCGGAGTCTG[T/A]CCCGAGCGAAAGCTATGAAATAAATTAGATTGATTTTTCGATCAAAAGTAGTATGTGAAATCTTCGTTTTTTTCTTTTCTTATCCCGAGCGGTGGTTAGC
CP32_scaffold000162_118780	2	129.323	162	118780	0.56	0.802	CTGGTTATGGGCTAGGGTTGCGGGTTGGTAAGTCCCGTAACGCAGCTTTGGGTGGGGCTGCTGCTCTCGCTGCCGCAAGTGGAGCTGCTGTATATTCCTT[G/A]AATTCTTGTGTTCCTGATGTTGCGGCTGTTGATTTGCATAACTATGTGGCTGGATTTGATGATCCTGCGAATGTGAAGAAGGAGGAAATAGAAAGCATTG
CP32_scaffold000055_130147	2	129.323	55	130147	0.55	0.802	CACTAGCAGGCACCAGTTCTCTTGCCATCCACAAGCCTCTTCCAATATGCAGCTATTTCTCCTTCAATCTCCTTATCACTCTTCTTCACATGCTTTATAA[T/G]TCTCTCRCCATCTTCTTCTGCTGCTGCTTTCACAGCCACCCGAACCGGCAGCGCGTCGACTTCCTTCAGGACTTTATCGATGTCCGAGATCARTCTCTCT
CP32_scaffold000055_130154	2	129.323	55	130154	0.55	0.802	AGGCACCAGTTCTCTTGCCATCCACAAGCCTCTTCCAATATGCAGCTATTTCTCCTTCAATCTCCTTATCACTCTTCTTCACATGCTTTATAAKTCTCTC[A/G]CCATCTTCTTCTGCTGCTGCTTTCACAGCCACCCGAACCGGCAGCGCGTCGACTTCCTTCAGGACTTTATCGATGTCCGAGATCARTCTCTCTGCCAAAC
CP32_scaffold000055_75261	2	129.323	55	75261	0.56	0.802	AAAAAGAAGTACTTCAAAAGAGAGCAACCAAATAAAATGACCAATATGCTTACAGTTGCAGCAGCACATAWTCCGTACTCCAGTAGGATCATGGTGTCTT[T/C]AGTAAAAAGAAATGCTATACAACAGTTTTCTTCTTTGATGTTTCTCGAAGGCAATCACGATATCATCAATCGTATCTTCCCATGATTCAGCCCGTTCAAT
CP32_scaffold000162_56196	2	130.049	162	56196	0.57	0.802	TGATCAAAGAAGGCATATAGCCAATATAATAAGCCTACATATTCAAAAAGATAAAAGACATAATTTTGGATATGCAAAGCAGCTAAACTGTCATAATGTT[A/G]AGTGTTGTTGGGTATAGATATTCACATGACGCTCTTCACACATAACACTCAGGATCACTTCAATTCCCTGACCAGCAAACTATCCACAGTTATCCAAAGA
CP32_scaffold000162_76984	2	130.049	162	76984	0.56	0.802	ATCAATTCTCAGAGCAGCAGCCGCCGCAGCCTCTAGACACCAGCCGTACAATCGGAATCCCTCTCCGATCCTATCTTTTACTTCAAATTACTCAGCTAAG[G/A]CAACCAAATCGGCCGTTAAGAAGGCGCCCAAGAAGGGCAAGTCCAAGGGCGACGGCAAAGCCRCCGATGATCCCTCCGCCTCCGCTGCTGCTTCCGACGA
CP32_scaffold000162_77119	2	130.049	162	77119	0.57	0.802	GGGCAAGTCCAAGGGCGACGGCAAAGCCRCCGATGATCCCTCCGCCTCCGCTGCTGCTTCCGACGACTTAGATGCGGCGCTTTTTGATGATAAATCTCGA[T/G]CCCGACGTCTTGCTGCCGAGGAAAATGATCACTCACTCGACGTTGGCCCAAATGGCCGCCCTCTCTTTACCTCCGCATCTTCACTCTCACAGCTCACTCG
CP32_scaffold000162_77047	2	130.049	162	77047	0.56	0.802	TCCGATCCTATCTTTTACTTCAAATTACTCAGCTAAGRCAACCAAATCGGCCGTTAAGAAGGCGCCCAAGAAGGGCAAGTCCAAGGGCGACGGCAAAGCC[A/G]CCGATGATCCCTCCGCCTCCGCTGCTGCTTCCGACGACTTAGATGCGGCGCTTTTTGATGATAAATCTCGAKCCCGACGTCTTGCTGCCGAGGAAAATGA
CP32_scaffold000140_266518	2	132.298	140	266518	0.55	0.802	TGCAGCTTATTAACAAATCTCCAGTGCATTCCCGCCTTAGATGGGAGCTGCAATGGAGACACATTATTGTCTATTGAGCTATGTGTCCAAGAACATAGTT[CG/CAG]AGGATTAGTAAGATCGAGGTTGATGCTTAACAGTGATGTTGTATGATATATAATCATCCATGTATTACGTGCAGGAAAAAAATCCCCTTATTTTGCCAAG
CP32_scaffold000140_118553	2	135.348	140	118553	0.53	0.883	CCATCCTTCCCGATTCTCCCGTTCCGGTCGTTTCCCTCCGATTTTCCTCTGTAATCTCCCGGATTCCGATGTGGGTCACCGGAATTTCCCCTTCCCTTTC[A/T]CTAGCAGCCATGGAAATAGTGATAACGATGCCAATTCCAGAAGAATCGGTGAGGTTTTAGTGAGGAAAAAACAGAGGAATCCATTATTGATTGGTGTCTA
CP32_scaffold000140_118450	2	135.348	140	118450	0.53	0.883	TTTTGTCGATTCTTGATGATCCGATTGTGAGTAGGGTTTTTGGTGAAGCTGGGTTTCGAAGCTGCGACATTAAATTAGCGATAATGCATCCACCTCTCTC[TCAC/CCAT]CATCCTTCCCGATTCTCCCGTTCCGGTCGTTTCCCTCCGATTTTCCTCTGTAATCTCCCGGATTCCGATGTGGGTCACCGGAATTTCCCCTTCCCTTTCW
CP32_scaffold000140_72819	2	135.348	140	72819	0.53	0.883	GTTAGAACAGATAATGCCTTCCATGGAGAAAATATCAAGCAGATAAACAAACAAAAAAAGCTGCTAACTGGTAACTATTGCCAAATAGTACCAAAATGTA[A/G]AAGGCATACCACAWAGATATGGATTCTTAGCAGCCCCAAGGCACCAGCAAGGCGGCAGTCAGTCCATTGAACAAGAAAAAGGAAAAAGGGAGCGGCAGGA
CP32_scaffold000140_72833	2	135.348	140	72833	0.53	0.883	TGCCTTCCATGGAGAAAATATCAAGCAGATAAACAAACAAAAAAAGCTGCTAACTGGTAACTATTGCCAAATAGTACCAAAATGTARAAGGCATACCACA[A/T]AGATATGGATTCTTAGCAGCCCCAAGGCACCAGCAAGGCGGCAGTCAGTCCATTGAACAAGAAAAAGGAAAAAGGGAGCGGCAGGACTGTAAGATATTCT
CP32_scaffold000140_170857	2	135.348	140	170857	0.53	0.883	TCAAGAAGGAAAAAAAAAACACACTTGAAATTACAGAAATACCCCTTCCTCATTGAGTCCTTATAACGGTAACTTCGCAGAACTGTCCTTAATCTGCGGG[A/G]CCCACGAAGGGACAGCTGTCATTTGCTGCGTTCACTCACACTTCCTATTTTCTTTATTTCAGTCAAAAGAATCATTAAATTCCACTTTTGAAAAATAACT
CP32_scaffold000140_117982	2	135.701	140	117982	0.54	0.861	TCAATTCTACTCTGTTTATTTTAAAGGGGTTTTTCGTATGCTGCCCGGCGATGCCGACGCCGGTGAGCGCTGCAAGGCAATGCTTGACGGAGGAGGCGGC[C/T]AGGGCTTTAGATGATGCTGTTTCCGTTGCTCGCCGCCGCTGCCACGCTCAAACTACCTCTCTTCATGCTGTCTCCGCTTTGTTGTCTTTACCTTCCTCTG
CP32_scaffold000140_90175	2	135.701	140	90175	0.54	0.861	TGATGTTGTGTTTGTTGATATTCAGTCTTTGATTCGAGTTTTTGATGAAATTGATGGGACTGTGCAGCATGTGAATCTGAAAGAGAGTGGGTTCTTCCAT[A/T]TGTTGCCTCGAATTGGATTGTTAAAAGCTTCTGCTGAAGAGGCTCCGTTTATGGATGTTGAAGAGGTCAAGAAGCTTTGCCCTGTTGTTGTGACGAATGG
CP32_scaffold000140_116318	2	136.04	140	116318	0.54	0.883	TGCCTGCTGCCACTTGCTTGGTTAGCTTTTGTCTCTGTCGACTTTGTAAGGGTATAATCAGGTACATTTGTTAGTAGTATTACGTGCTACGTGGCAGCAT[A/G]TGAACCGTGTGATCAAATATCTGAGTGATGTGATTGTCCAATTGGAGGCTGCCACTGCCACTGCCACAGCATCTGTTCTCTCTCCGTGGGGGCTTCTTTG
CP32_scaffold000140_90357	2	136.04	140	90357	0.54	0.861	CTGTTGTTGTGACGAATGGGAAAGAAGGGTGTAAGTTATATTCGAACGGCGGCGTGTTGCAGATTGCTCCGTTTACAGCAACTCAGCTCGATCCCACCGG[CGCC/TGCT]GGTGACAGYTTCTTGGGTGGCTTTGCCGCGGGTTTCACGGCTGGATTGRCTGTGCCGGATGCTGCATTGCTTGGGAATTTGTTTGGATCTCTTACCGTCG
CP32_scaffold000140_90369	2	136.04	140	90369	0.54	0.861	CGAATGGGAAAGAAGGGTGTAAGTTATATTCGAACGGCGGCGTGTTGCAGATTGCTCCGTTTACAGCAACTCAGCTCGATCCCACCGGC^GCCGGTGACAG[T/C]TTCTTGGGTGGCTTTGCCGCGGGTTTCACGGCTGGATTGRCTGTGCCGGATGCTGCATTGCTTGGGAATTTGTTTGGATCTCTTACCGTCGCCCAAATTG
CP32_scaffold000140_90409	2	136.04	140	90409	0.54	0.861	CGTGTTGCAGATTGCTCCGTTTACAGCAACTCAGCTCGATCCCACCGGC^GCCGGTGACAGYTTCTTGGGTGGCTTTGCCGCGGGTTTCACGGCTGGATTG[A/G]CTGTGCCGGATGCTGCATTGCTTGGGAATTTGTTTGGATCTCTTACCGTCGCCCAAATTGGCCTGCCCCATTTTGAGTCCAGAATTTTGCAGGTATGTTT
CP32_scaffold000140_117807	2	136.379	140	117807	0.54	0.861	TTGCTTACAACCCCAACAATCTATGCTCACTTCTCTCCGCCGTCCACCCATTCACCGTCGCATCCGCCGCCGCTGCCGTCCGGCGCTTCTCCATCGACCT[C/G]AATCACCCAATAACCAGATTCCCACCTCTGTTTTTCCTCTCTCTGTTTCTTTCTTCCGCCGCCGTACAGGACTTTCAATTCTACTCTGTTTATTTTAAAG
CP32_scaffold000208_56698	2	136.724	208	56698	0.53	0.926	CAGGTGTTCCGTTTCAGCAGCCACAGTCATCTCAGGCTCTTCCTTCACACGCGGCTGCCCAGCAACAACCTCAGGCGCACATCCAGCCCCAGCCCCAGCC[C/T]CAGCCACAGCCGCAGCCTCAACCCCAACCTCAATCACAACCCCAAGTTCCTGTCCATTCCCAATCCCAACCCCAACCTCAGGCTCAATCCCAGCCTCAAT
CP32_scaffold000208_56969	2	136.724	208	56969	0.53	0.926	GGCAGTTGGTCCATCTCAGAACCAGGGACAAGTTAACCCTCAGCAGCAACTATATCATGCTGCAACCCCACATTCTCAGATCCAACCGCAGAGTCACCCA[C/T]CAGCACATGGCCAAGCACAACCTCAACCTCAACCTCAGTCATACCCCCAACCTCAGCCCAGTTCGCAGCAACTTGTGCATATGCCACCACATCAGCAGCC
CP32_scaffold000208_62918	2	137.077	208	62918	0.52	0.95	CTTAAACTGATGTTAAAATTCTGCTTCTTGCACTATTGACTGTTTCTTCACATTGATGTCATAAACTTTAGGTTTCAGCCACAAGTTTTATTAAGTAGAG[G/A]AACCCGTGGAGCTTAGAAACTTATTTTGTTCTTCGTTGAGCATCATGTAATGCTGCCCCGTCTATAACTCTCAGCATACTGTTGTCAAAAGCTTGTGTTT
CP32_scaffold000208_57691	2	137.077	208	57691	0.52	0.95	CTGCATCCCAACAAGTTGTGCATCAACACCAGCATTCTGGACAGCAAGCGCAGTTTATACAGCATCAGCTGCATATGACACCCCAAATGCGTCCAATGAG[G/A]CCTTTAGTGCTTAACCAAGGAGTACGATCTATGCCTTATTCACAATCTATGGTTGGTGTTCCAGTGAGGCCAATACAGTCTGCTGCTAACCAATCAACTA
CP32_scaffold000208_56410	2	137.077	208	56410	0.52	0.95	GCGCCACAGCCAGTGGCACGGCAGCTGCTACTGATCAAGGCCAGTCTGCTGAAATGACAAAATCTCACGTCCAATCTTCACGGAGTGTAGCAGTTAGTGC[A/T]CCTGCACAGGATCCCAAYCAGCAGGCCAACAC^AAGTTCCCAGGGTCCAGCTGTTGTTCAAGCTGCTACGCCGACTTCAGAACAGTGGTATCAACAGCAAC
CP32_scaffold000208_56428	2	137.077	208	56428	0.52	0.95	CGGCAGCTGCTACTGATCAAGGCCAGTCTGCTGAAATGACAAAATCTCACGTCCAATCTTCACGGAGTGTAGCAGTTAGTGCWCCTGCACAGGATCCCAA[T/C]CAGCAGGCCAACAC^AAGTTCCCAGGGTCCAGCTGTTGTTCAAGCTGCTACGCCGACTTCAGAACAGTGGTATCAACAGCAACAACAGTATCAGCAATATT
CP32_scaffold000208_50458	2	137.077	208	50458	0.52	0.95	CACCCATGCAGAAATTAGTAGCAGCAATATCTATTGCTATCTTGATTCTCTCGTTATACCCAGTTCTGCCAATAGCCTCTTGTACAAGATCCAGAGCTTC[G/T]GTAAAACTGTTGATAGAATACAACTCATTAAAAACATGTTTCTGGATCAAGTGCTGTGTCAAAGACTCAGACAAGCAGCCGATAACTGTAAAAGTAAATG
CP32_scaffold000208_56442	2	137.077	208	56442	0.52	0.95	GATCAAGGCCAGTCTGCTGAAATGACAAAATCTCACGTCCAATCTTCACGGAGTGTAGCAGTTAGTGCWCCTGCACAGGATCCCAAYCAGCAGGCCAACA[CAAGT/GAAGC]TCCCAGGGTCCAGCTGTTGTTCAAGCTGCTACGCCGACTTCAGAACAGTGGTATCAACAGCAACAACAGTATCAGCAATATTATCAGCAGTATCCTGGAT
CP32_scaffold000208_66114	2	137.077	208	66114	0.52	0.95	CCTTTTCATCATCATTATTCAGCTGCTGATTGCAGCTCTGAGTGGAGTTGTGACTGATAATTATATTTCCTTAGCTTCCTTTGATTCGGTTACTTATTCA[G/A]CTGTGTCTTAGTTTTTTGGTGACTAGAAATCTTTCGGCTGCTAGTTGAACACAATTTTAGAAGTGGGGGTTCTTCGCATCTTTGAGCCTTAGTGTCATGG
CP32_scaffold000062_1044193	2	138.524	62	1044193	0.51	0.978	AAATATCAGAGACCTTGTATTTCTTAAACCCACTAAGCTTATTAAGCTGCACAACAAGATTGGCAGGCAAACCATGAGCATCCCACTCCTGATTCTGAGG[C/T]TCATCCGCCAATGCAGCAGGAGATAAGAATCTCCTCCAAAACCCATCACTCCCACCACCGCCTCCACCGCCTCCACCACTCCCACCACCAAATCCGCTAC
CP32_scaffold000062_1054318	2	138.524	62	1054318	0.51	0.978	AGGAGGATAAAAGAGTACGAATTTCTGATGGCTCAATCCGTCATTCGAATCGTCTTTGCAGCTTAATCGAGGGCGTGTTCAGTCCAATTCGTCTGGTCTC[T/C]GAGTCGTTCCCACGCTCTCGCCTTAGCTGCCACTGTCGGGGAGTGTTCGGAGCTTCATTTCTCCCGCAGCTTCTCCCCAACCCATCGCTACCAATCATCA
CP32_scaffold000062_1005037	2	139.909	62	1005037	0.48	0.95	TAGCACTCTCATGTTGTTCTTATGCAGGGAGATCGTGTTCTGTATCAGGTCMCGGCCATCACAAATCTTTCCAATCCAAGGATTCTCATGGTATGAGAAC[T/G]TCTAATGGATTTGCTGCACTGAATTTGTCTTGGCTTATTATTTCTGCCACTGGCACGGCGATTATACATGAAGGCTTTTGTCTTTCTTTTTTACAGTGAA
CP32_scaffold000062_1004988	2	139.909	62	1004988	0.48	0.95	GGATAGCTCAGGTTTGTTCTTTAGACCGATGCCTTCGCTGCATTTAGAATAGCACTCTCATGTTGTTCTTATGCAGGGAGATCGTGTTCTGTATCAGGTC[A/C]CGGCCATCACAAATCTTTCCAATCCAAGGATTCTCATGGTATGAGAACKTCTAATGGATTTGCTGCACTGAATTTGTCTTGGCTTATTATTTCTGCCACT
CP32_scaffold000062_974600	2	139.909	62	974600	0.48	0.95	ATTGTTTGGAAGACGAACATCGGTTGCTGGTGTATGAGTTCCTTACCAGAGGCAGCTTGGAGAACCATTTGTTTAGGAGTGAGTCGTCATCTCCTACCCC[A/G]ATTAGGCAAAAAGGATCCGTTGCTTAGGAATGTCGATTTATTCATATTATTGCAACTTTTTCTTCAGGGGGGCTGTATTTTCAACCTCTTTCGTGGAGCC
CP32_scaffold000062_974378	2	139.909	62	974378	0.48	0.95	GCCAAGCCAGGGTCTGGCACGGTTGTTGCGGTGAAAAGGCTTAACCTCGATGGTCTCCAAGGTCACAAGGAGTGGCTGGTAAGTCAATGTCAGGCTGCTT[T/C]ATCTTTGGCTTCAACAAAGTAAGTTTCCAATCCGCTTACCGTTTAGTTTCTTCGATACTGTAGGCTGAAGTCAATTTCCTGGGCCAACTTCATCATTCTC
CP32_scaffold000062_953609	2	139.909	62	953609	0.48	0.95	CGGGGAACGACGACCCTGCGCGTTTCCTCTTCCAGCGACTGATACTCCAAACGGAGACGCGAATCACCTGCGGTGCATCTGTCAGCGGCAGCGCCCCATT[C/T]TGAAATACCGGCACACTTCGCTTCTCTATCTCCGGTGATTCACGACGGTAGCACCCACGGCGAATAGCTGCGTGATCTCCTCCTAGCGACAAAATTTGAG
CP32_scaffold000062_953505	2	139.909	62	953505	0.48	0.95	TACCCAGCCGCGCGCCAATCCCTTAGCGGCCGTACTCGTCGAGAAGCTACCCACTAGTCATCTTAGTAGACGGCGTCCTACCGGCCTGCTGCGACCACGA[C/G]CGGCGGGGAACGACGACCCTGCGCGTTTCCTCTTCCAGCGACTGATACTCCAAACGGAGACGCGAATCACCTGCGGTGCATCTGTCAGCGGCAGCGCCCC
CP32_scaffold000062_923320	2	139.909	62	923320	0.48	0.95	CCTCTATCCGTGCCATTTTGTGCCAAATCTATCAATGAACTCATCACTCCAAGCTCCCTGGCCTCTAATAGGTGTTGTTCATCTCCAGAGCAGAGATGCA[A/C]GAGAACAGCAGCTGCATTCTCTCTGTTCCTGGGGGATCCTGTCCCTATAACATCTACCAAAACTGGCACCGCCTTTGCAGATCCGATCACTGCTTTCCCT
CP32_scaffold000062_800179	2	140.576	62	800179	0.47	0.926	TCCTGGCAATTAATGAACAAAAAAGAAAAAAAAAAAATAGTGAGTGGTTCTATAAAACTAAGGACCTTCAAATTTCAGTTTAATGCACCGCAGCATGCAT[A/G]AGCATGTGCATAATGGCTATAAAATATTAAAACTAGAAAAGGATAAAGAACTATAAGTTGGAGGTATTTCATATTTTCAACCTGCCGTGGACTTGGGCAA
CP32_scaffold000062_759885	2	140.576	62	759885	0.47	0.926	TATGCATTTCTATTACTTGCTGCAAAATYCCATCAAACAATCTCATTCAGTTCAACAAATTATATGAACTTAATAATGAATCAAGAACAACAAAGCTTTC[C/A]AACTCACATTACGATCATACTCAGAGATATCATCCATAACGCCTTTGAACCACTCGAATGAGCCTTGTTCCCTTGTTATCCAATAGAAATATGTTCTTTC
CP32_scaffold000062_759813	2	140.576	62	759813	0.47	0.926	GTTGAAGCTTTTGCACCATGGTTATAAGCGCAGACCTCACATCTCCTTCCTCATAAACACTTGTCAAGTAATTATGCATTTCTATTACTTGCTGCAAAAT[T/C]CCATCAAACAATCTCATTCAGTTCAACAAATTATATGAACTTAATAATGAATCAAGAACAACAAAGCTTTCMAACTCACATTACGATCATACTCAGAGAT
CP32_scaffold000062_751483	2	140.576	62	751483	0.47	0.926	GGTTGGTGATTGAGAACATTGTGAAGGGGAAGAAACTGCCAGAGAAGGGGAGGCTGCTGCAGTCTGTGATGGAGGCTGGGCCGTTGCTTCAGACGCTGCT[G/C]GTGGCCGGGCCGCTCCCCCAGTGGAGGAATCCGCCCCCGTTGCAGCCGTTCAAGATACCTCCTGTGTTGATGAAAGGACAGGGTGTTGTGGTGAACAGTC
CP32_scaffold000062_742934	2	141.242	62	742934	0.48	0.95	CTCCAAGCTTCCATGAATTCACCACAAGGACTTGGTGGCCATGCTGAGACTTCAGGCCATTGCTGGACGGAACGTGGAGGCGGCGGCGGTGGAGGAGCTC[T/C]GCTGCCATGGTTGGCCGGAAGAACAACAGTACTATTCGATGAGTTTGGTAAGTTCATGTTATGGAGAGATGGAGGCAAATTTATGGAGTAATTGGATGTT
CP32_scaffold000062_716862	2	142.595	62	716862	0.48	0.95	TGCAGAAGCACGGTTTGATTGCTTACTTCACCACCTCTTTGATTTGACTTCACGGCAGCAATTTCCCCCGAGGTCCTGATTATCATTAATTTTTGTTTTC[A/T]TAGGATATATTGGGGAATTTGAGTATGTCGACGATCATAGATCTGGAAAAATTGTTGTTGAACTCAACGGTAGGCTGAACAAGTGTGGGGTTATTAGTCC
CP32_scaffold000062_554721	2	145.745	62	554721	0.46	0.861	GTTCCATCTCCAGATTCTTATCTGCTTTGATCTGTATTTCTCTCTGGCATGGAAGCATCGTATACGCTACGCTATTCGGAATACAAATCTTCGATACCGG[C/T]TGTTGCGTTACCGTCAGTGTTAGCGACATGAACCCTAGCAGCATCAGAACTGCTTCGATTAATTTTAAAAAGTCTTAATTCATCATTTAATATGTTTTAA
CP32_scaffold000062_550419	2	145.745	62	550419	0.46	0.861	TCTCCTATTTTTATTCCTATTGACCTATCTACAACTATAGATTCATCTTTTATTGCTGCAGTTTCTGTGGGTTCTTCAACAATCTCATTAGACACAATGT[C/G]AAGATAATTGAGCTCAGAAAAAGTGGGGGCTCGATGATGGAAAGGGGTCATCTCTTGGGAGCTTTGGGCTTTGCTGCTGCTCTCGAATACCATCGACGAC
CP32_scaffold000062_568069	2	145.745	62	568069	0.46	0.861	TCCAGTAAGGTAGTTGAACAAAATAATGTCAGCATTAATAAATGCATTTTTTATAATGCATTAAGCTGCCAGAACTTGTTTTTGAAAAATATTCTTCTGC[C/T]TTGCTTTGTAATTACTGGAATCAAGTTTGTATCTGGCAGCAACATTAACTTGCAGAAACCTGAAAAATGTGTTTGAGCCATGTGCTCACCAGTGACATCT
CP32_scaffold000062_566442	2	145.745	62	566442	0.47	0.926	AGCTTGAGTTCTAGTACGAGTGCGAGTAGTGGAGTGAGATATGCGGCTGCGAAGTTCCTTGGGGTTGGGGGTGGAAATGGGGTTCGAGCTATTGGTTTTG[C/T]AGGTGGTAATGGCTCTGGTAAAGCTATTAATGGAACTAGTAGGAGCGGCTCACTTGCAGGTTCAAATGGCAGCCACTCTATTCTTAACCCCAACTACGAT
CP32_scaffold000062_430619	2	148.981	62	430619	0.46	0.861	ATGGAGATGTATTCCTTACCTATAAACTCATGATCATTTCCTAAATTAGCAGCTAACGTGGGACTCCCTCCACACAATCCTCAACGTCCTAAACCTCCTA[A/G]ACCTGAAAACTTTATTCTTATTGTCTGGTTGAAAAGTAACGACACTTAAACAACTGCAGCTATGAGCCCTTCAGCTTCATACTCAAAGTGTGCGATGAAG
CP32_scaffold000062_428428	2	148.981	62	428428	0.45	0.852	AACAGTCATTTTTTAGCAGTATGATCATTTATAATTCAGAAACATTTATGATTATCCCTCTCCTATTTTTCATTTCCCTTGACAACTCTGAGACTCTAAT[T/C]AACTGTTCATCGATTTCCTCTTACAGGAAATCAATTTAGGGAGAGAGAGAGTAAGTTCCCAAGAATCTTGAATTTATCTTTTGCTGCATTTGTTTGAATC
CP32_scaffold000062_262013	2	153.076	62	262013	0.51	0.95	GTCCACTCTCGGTCATCCGACAAAGAGGAAAAACGCGTCGTGCTGCAGAGGAGAAGCAAATTACAGAAAGCCGATCCGAGGGGCCAAGGCTCTGTACCAC[G/A]AAACCCATTGCTCGTTTTAGCAAAGCAAGCTTGGTACCAGTCATGCTCCCACTGACATCAAGCACCGTGACAAGGTCAACTGGAGCACGAGAACRTTGAG
CP32_scaffold000062_262108	2	153.076	62	262108	0.52	0.95	ACCACRAAACCCATTGCTCGTTTTAGCAAAGCAAGCTTGGTACCAGTCATGCTCCCACTGACATCAAGCACCGTGACAAGGTCAACTGGAGCACGAGAAC[G/A]TTGAGAAGGAAATGGTGTTCGATTTTCRCAACAATGCTGCCCGTGATTTGCAAAACTAGCCTTGATATGCACTAATACAGTGAAATTATCATGAAATGCT
CP32_scaffold000062_262136	2	153.076	62	262136	0.51	0.95	AAGCAAGCTTGGTACCAGTCATGCTCCCACTGACATCAAGCACCGTGACAAGGTCAACTGGAGCACGAGAACRTTGAGAAGGAAATGGTGTTCGATTTTC[G/A]CAACAATGCTGCCCGTGATTTGCAAAACTAGCCTTGATATGCACTAATACAGTGAAATTATCATGAAATGCTGATTGAGCAACAGCTGAAACTTCTGGAT
CP32_scaffold000062_278845	2	153.076	62	278845	0.52	0.95	TTACCCTGTTTAAACTGCAGCTGGTATGCAAGTCTAAAAATTAGGGTTATTCTGAATCATACTAGTGATGATATCAAGTAAACTGCACTGATGAAAACTA[T/A]TAAAGGATAACACCTTCAAAAATGATATCCAGTAAACTGCAATATAATTTACTTTGCTGCCCACAATGCAGTATTGCTGTGTAATCTCACCTGATTATCA
CP32_scaffold000062_85889	2	156.7	62	85889	0.53	0.926	AGCTTGGTTTTTCAACAGCTGCTCATTCAATCTAATCTATTGACAACCCATGCTAGATTAATTAATGGTTCCCAGATGCCCATGAAGGAATGATTTTAAC[G/A]AAGCAATACCGGTGTGTGCATTCAGCGAGCTGCCTGTGCACAAAGGGGCATCTCAGTGAGGATGCAGTATTTCTAGTATTCCAATATTTGAACTGGAATC
CP32_scaffold000062_2750	2	157.707	62	2750	0.52	0.95	AGGGAGAAATTAAATTGATGATGGAGAAAATCAAGAAAGATTTCACAGACAAGAAGAAAGCTGCTTCCAAAGCTTTCAAGGCTGAGCTTGAAGGTATTAA[G/A]TCTGCCATTGAAGCTGCCAAAGAAACTGCACATTCAAAAGACAATGCCTATATGAGAAGATGTGAAGCACTGCAAAGATTGTTGAGGGCTTCGGAAGCTG
CP32_scaffold000169_204831	2	158.038	169	204831	0.51	0.978	AAACTTGTCATCAAGTAATTTTTTCAAACTCTGATTACCTTTGTTGTTCAGTGTTTAGTTTTTTGGAATGTCGATGATTTCTCATGGTTTTTGTTAATGC[T/C]GTAGTGCCGACAAAAAACTATGGATCTTGCTGCATCCTGTATGAACATGAAAGGAGACAAGCTGTGCACCATAAAATTCTGTCATAAATGCCTTATAAAC
CP32_scaffold000169_173138	2	158.705	169	173138	0.49	0.978	GGAGGGCATTAGTAGCAGCACGAAAAGAATCCACCTTCCCACTGAAGGAGGGCATTTTAGTAAACTCACATAACCTTGAAAATCACAAAAAAGCCCTTTA[CAAAAAAT/CAAAAAT]CACTTATAAATTCCACATCCCATTAGGCCAATTTTCACACACCCCAGAAAGAACCAAATGAGGCGCCTAGCCACCGCTGCACCACCACCCACCGCCGCCA
CP32_scaffold000169_181546	2	159.03	169	181546	0.5	1	CAAGAGGATTCGCCGAGTGAATCTCGGCATCGCAGGCGGCGCAGAGCGAGGCAGCGTCCGCTTTGCAGATT^AAAACAGCTGGGGATCTCTCGCATGCCTC[A/G]CATATTACGGCGGTGGTGGCGGTGGCAGTGGCGGCGGCTCCGCCGAAGTAGTCGTGCTCTGTTTTCAACATTGTTGTCTGTGTTTTTCTGTGTTGAGTTG
CP32_scaffold000169_181516	2	159.03	169	181516	0.5	1	CACCAATTGGGACGCGGTGGTGACGGCGTGCAAGAGGATTCGCCGAGTGAATCTCGGCATCGCAGGCGGCGCAGAGCGAGGCAGCGTCCGCTTTGCAGAT[TAAA/GAAT]ACAGCTGGGGATCTCTCGCATGCCTCRCATATTACGGCGGTGGTGGCGGTGGCAGTGGCGGCGGCTCCGCCGAAGTAGTCGTGCTCTGTTTTCAACATTG
CP32_scaffold000169_181393	2	159.03	169	181393	0.5	1	GTATCGAACCACCTCCTCTGTTTTCGTTGTTGGTCTTCAATGGATTCAACAGCAGCCAGGAAGCAGCCTCGTCCTCGTCTTCCTCTTCCTGACATTCCGG[T/A]GTAGTTCCGACCATGTCAGCACCACCAATTGGGACGCGGTGGTGACGGCGTGCAAGAGGATTCGCCGAGTGAATCTCGGCATCGCAGGCGGCGCAGAGCG
CP32_scaffold000169_173489	2	159.03	169	173489	0.5	1	AAGGACCCRCCAGTCRCCGGCTCCGCCGCCATGGAGCTCGTAATGGAGCCAAAGATTTTGGTCATCATGGCCGGAAACAACACACCCACGTTCTTGGCTA[T/C]GCCTGCAGCCGCCGCTCTCGGCAACGTCCCACGGCGGTGCAGTTGCACGGCAATCCAACAAGATGACAAACAGAATCACTCAGCTGCTTGAAATTTCCAT
CP32_scaffold000169_173404	2	159.03	169	173404	0.5	1	GCTTCTCATCGCCGTAGCTCTCATCATCCTCGCATGCTCCTTCCGTAAACGCTTCTTCACCGGCCACTCTTCACCCGGCAGCCAGAAGGACCCRCCAGTC[A/G]CCGGCTCCGCCGCCATGGAGCTCGTAATGGAGCCAAAGATTTTGGTCATCATGGCCGGAAACAACACACCCACGTTCTTGGCTAYGCCTGCAGCCGCCGC
CP32_scaffold000169_173397	2	159.03	169	173397	0.5	1	TCACCATGCTTCTCATCGCCGTAGCTCTCATCATCCTCGCATGCTCCTTCCGTAAACGCTTCTTCACCGGCCACTCTTCACCCGGCAGCCAGAAGGACCC[A/G]CCAGTCRCCGGCTCCGCCGCCATGGAGCTCGTAATGGAGCCAAAGATTTTGGTCATCATGGCCGGAAACAACACACCCACGTTCTTGGCTAYGCCTGCAG
CP32_scaffold000169_125944	2	160.359	169	125944	0.49	0.978	GCCATTGTTTGTAGATCTGTGACATGGTTGCCATTGCTAGATACTTAAATCTTACTCTGATTGTTCCAAATTTGGATAAAACTTCCTTTTGGGCTGATCC[T/C]AGGTATGTTTGTGAACAATGCATTCCATCTCTTATTTCAAGTTTACCATTTACTTTAGTTAGTTATAGCTGCAATCTGTGTCTTGTTTCTTGTCAGTGAG
CP32_scaffold000169_121823	2	160.359	169	121823	0.49	0.978	CATTAGAATGKACATTGGACCATCAACTTGTAATTTTTTTTTATAATCTTTTCTTGTTCTTAAATATTGAACATAACACGGTTGGTGATGCAGCTCGACG[G/A]GTGGTGGGAACAACCAGCATCAACTGTTGTTGATTGGGTCACTGTTGATGGGCAAAACGTTGCTGCTTGGCATAATCATGTTAAACAACTTCTTGCCTTC
CP32_scaffold000169_145793	2	160.359	169	145793	0.49	0.978	TCGACTGTTGAGAGGCATCCAAGTTACCGTCAGATTGATCTTCTTGCTTCCGTTTTCTCAAAATCAAACCAGGGGCAGCACTCTCAATCACAGAATCCAC[A/T]TTTGCAGGCTTATTATCAGAACTCTGAAGAACGTCTTTCCTGTCTTTGTAGTCAACAAAATCATCAGATTCTTGTATATCCAATGGTGCAGCATCCTTTT
CP32_scaffold000169_163210	2	160.359	169	163210	0.49	0.978	TTTTTTTGCAGCTTTCTTTTTTAGCAATGGAAAACAAATTGTTGACCACAAAGTTGCAGCAAGCAAATCAGGATTCGGTCGTTACAGATCACAGTAACGC[C/T]GTTGAAACTAAAGGAACTGCATCCAAGCAAGATTTTTCTACTGCTACTGCTACCACTACTACTTGTGCAAGAGAAATCGAGGTAGACGAGACGATGTTCT
CP32_scaffold000169_121733	2	160.359	169	121733	0.49	0.978	GAATCTGAGGTTTCTCACACTCTATTTGCTGCATTTTCATGTTGCCACATGATTTTCCGTTTTGATGATTGACTAGGAGTATGTCTACATCATTAGAATG[T/G]ACATTGGACCATCAACTTGTAATTTTTTTTTATAATCTTTTCTTGTTCTTAAATATTGAACATAACACGGTTGGTGATGCAGCTCGACGRGTGGTGGGAA
CP32_scaffold000169_96535	2	160.359	169	96535	0.49	0.978	TTCTAAATGATGGATAGATCATATTCATGTTGACGTAGATATAGTTTTAATCTGAATTCATTTTCAATCTGCAAATCTTGGAAATCATTCTGTTAGAACA[G/A]ATACAATGCTGCTGAATTATAGATTGGTTAGATTGCACATGGCATTCTGCTATGAGAACTGTGATGCATCTGAACGATAAATTGACTGAACGATTAATCG
CP32_scaffold000169_91744	2	160.359	169	91744	0.49	0.978	TGATGCGTGCACTGCAGCAACGGGGTGTTGTCTTTCTTTGGTGTATTGATTCCAACCAGCTTAAGAATCTTAGAATCACTCCTGCAGTCATTGCAAAGCA[C/T]AACACAGTTCAGGTCTGAGCTGTACTAATGGCAATACTTACAAGAATTGAGATGGAAATGGCTAGCCTTACTTGATGCAGCTGTTCTTGTTTTGGCAACC
CP32_scaffold000169_50819	2	160.69	169	50819	0.48	0.95	CACCAGGACGTCCCGTTAGATATCCATAAGCAGAAGCAGCATAGCCAGCCGATTGTTCGTTATGAAAGGCGATGAATCGGATTCCAAGAGAGACGGCGCG[C/T]GTTGCCAGAGAGGTAACAGGAATTCCGACGACACCAAACATCCGGTCGACACCGAAACGTGCGAGCGCCATGGCAGCGAGAACATTGCCGTCGATCGGAC
CP32_scaffold000169_22742	2	161.721	169	22742	0.49	0.978	TTCGCCCAAATCAACTCCTCTTTCAACCAAACCATCCAATTTACACGCAGGTTCAGTTTTTTATCTTCTTCGATTTCCTAAAATTTGCTTCGCTTCGCCC[C/G]GAGAAATTCAATGAAATAACACGATTCTGTATGGGTTTTCTAAATTTTGTTTTAGGTTTCAATGTTATATGCAGCATCGGTCCCAAGTGTTTGCTTATTT
CP32_scaffold000041_1725043	2	162.771	41	1725043	0.52	0.95	CCCATTTTGGCACAGGCAGAGTAAACGTGCCATTTCCTTGTCTCATCAGGACTTCCCATCACATATGCAGAGCCACGGAGGCCAAGCTTGGTCAAATAGC[A/C]ATCAAGCACACCAACTTCCTCAGAGAAGCTGCGATGGGGAAAAGACTGGGCACCAGGAAAGATAAAGCTCCCACGAGTGTACCTCACAGATTTCACATTA
CP32_scaffold000041_1755912	2	162.771	41	1755912	0.53	0.926	TGGTTTGCAGCTACTGAAGCTGATGTATCACTTCCCCATGACTGCTGGGTATCATCAGAGTGCGTGGGCTAAGATTGGGAGAAAAGTTAATCCATTTGTG[A/G]GCAGATTTCTCCCATTTTTGAAGCCTTTACTTTCTGCAGCTCAAAGATGGTGGCTCAGGTAGAGAAACCAAGAATAAGAAAGTGGTTCTGTTAGGTTGCA
CP32_scaffold000041_1724358	2	162.771	41	1724358	0.54	0.861	AAAGACATTAATGAAAGAACAGAACAGAACAGAACAGAACGACCCCGAAGATACTATAGTAATTAAAAGTTAAAACGCAGCAAAAGTTGAAAG--TAAGT[AACTACTACTACTT/AACTACTACTACTACTT]CCCAACTTCCTCGTCCGCCTCGTCCTCTCTCCAACAGCATTTCATGAGGATTGACCTTGGAGATGACGCATAATCTCCTCTACTCTTAAAGCTCTGATAG
CP32_scaffold000041_1724350	2	162.771	41	1724350	0.54	0.861	CAACACAAAAAGACATTAATGAAAGAACAGAACAGAACAGAACAGAACGACCCCGAAGATACTATAGTAATTAAAAGTTAAAACGCAGCAAAAGTTGAAA[GTT/GT]TAAGTA^ACTACTACTACTTCCCAACTTCCTCGTCCGCCTCGTCCTCTCTCCAACAGCATTTCATGAGGATTGACCTTGGAGATGACGCATAATCTCCTCT
CP32_scaffold000041_1691296	2	162.771	41	1691296	0.54	0.861	TCACGCGATTCTGGACGGGAGGACGTCRACGTCGTTCGTGAAATTATGGGCTCGTCTCTGTAAAAATTTGGTCGCCGGCGGTGAGTCAGCGGAGCCGGTT[A/G]GTTCGGCAGCTGAAACGATGCCGTTTTATGACCGGAGCGTGATCGTCGACCCAAGGGGCCTCGAGGGCATTTTCTTGAGAGATTGGTTGGCCCATGGAGG
CP32_scaffold000041_1681939	2	162.771	41	1681939	0.54	0.883	TTTTTATAATGACGTGATATTTGTAGTGATTTTTGGGGTCCATGTCATCAAAACTTGCTGCATCATTAACCAAGTCASCTCTATAAGTAGATAAATAAAT[T/G]ATTGTCGATGGGAATCTGCTGAGCTTAAGAGACGAAGCAGCACGGACCCTCATAATTGGAGTTTAATAGTATGATGACTTCTTAAATTAAAAATATTAAC
CP32_scaffold000041_1681916	2	162.771	41	1681916	0.54	0.883	AAATATCTTAAACTTGAATATGTTTTTTATAATGACGTGATATTTGTAGTGATTTTTGGGGTCCATGTCATCAAAACTTGCTGCATCATTAACCAAGTCA[G/C]CTCTATAAGTAGATAAATAAATKATTGTCGATGGGAATCTGCTGAGCTTAAGAGACGAAGCAGCACGGACCCTCATAATTGGAGTTTAATAGTATGATGA
CP32_scaffold000041_1667858	2	162.771	41	1667858	0.53	0.926	CAAACAGTTTTGCAGTCAATTTGGTTCCTCTCTAATCTCTACCAGCTGCTTTCTGCAGGCTTCAGGGAAATAAAAGCTTTGTTTTTCAAATTTCAATGGC[G/A]ACTGAAGAGCTGCCTCCTTACCCTCAGGTTCATTCATGATTTGTTCTTCATTTTATTGTTTTTTTTTCTCTTAATTCTTCGTGGGTTTCGTCCTACTGCC
CP32_scaffold000041_1680248	2	162.771	41	1680248	0.53	0.926	ACAAAAAACCCTTCTTTTAATTTTTTGTGTTGGTGTTCAATTTGTGTGACCCAGCTGCCGGAAAGTACCTCATCGGAGACCAAGACATCGACTCAGAGTT[C/T]CTAATGGAGTCGCACATCAGCCGGATCCTAGCAGGCTCCCAAAACTTCCAAACCAGCAACACTAACGACGCCAACAAAGCTTCTGGCGGCGGCTGCGGGC
CP32_scaffold000041_1691223	2	162.771	41	1691223	0.53	0.926	ACCGGGCGGCGGTGATGGCGCTGCAGGTGACTTCGTTTGGAACCGACGGATTTTGCATCGGAATTACTTCGCATCACGCGATTCTGGACGGGAGGACGTC[G/A]ACGTCGTTCGTGAAATTATGGGCTCGTCTCTGTAAAAATTTGGTCGCCGGCGGTGAGTCAGCGGAGCCGGTTRGTTCGGCAGCTGAAACGATGCCGTTTT
CP32_scaffold000041_1595215	2	163.822	41	1595215	0.49	0.978	GATTACTTGCAGTCTCTTAAAGCTGCTAGCTTGTCAMAATCATCCCCTTCATCTTTGCTTAAAGATGACTGTAATGCACATTTATCTTCTTTAGAAGAAC[A/C]TAAAAAATCAAGAGCTTCTRAAGCAGCCG^TAAGCCCTGGATACCATCAAGATGGAGATAGTGCTAATAATAGAGAATCGGTTCTTACAAAACCATGTTTT
CP32_scaffold000041_1595235	2	163.822	41	1595235	0.49	0.978	AGCTGCTAGCTTGTCAMAATCATCCCCTTCATCTTTGCTTAAAGATGACTGTAATGCACATTTATCTTCTTTAGAAGAACMTAAAAAATCAAGAGCTTCT[A/G]AAGCAGCCG^TAAGCCCTGGATACCATCAAGATGGAGATAGTGCTAATAATAGAGAATCGGTTCTTACAAAACCATGTTTTTGGCCGTTCCGTACCATGAC
CP32_scaffold000041_1595244	2	163.822	41	1595244	0.49	0.95	CTTGTCAMAATCATCCCCTTCATCTTTGCTTAAAGATGACTGTAATGCACATTTATCTTCTTTAGAAGAACMTAAAAAATCAAGAGCTTCTRAAGCAGCC[GTAAG/CTAAA]CCCTGGATACCATCAAGATGGAGATAGTGCTAATAATAGAGAATCGGTTCTTACAAAACCATGTTTTTGGCCGTTCCGTACCATGACTTTGAAGTTTGGA
CP32_scaffold000041_1595151	2	163.822	41	1595151	0.49	0.978	TTTTGCTAAAAAAATTGTCAGATTTTTCCTTCCAACTTTTGGGTAGGTACTTTTGAGGAGGCTAGATTACTTGCAGTCTCTTAAAGCTGCTAGCTTGTCA[C/A]AATCATCCCCTTCATCTTTGCTTAAAGATGACTGTAATGCACATTTATCTTCTTTAGAAGAACMTAAAAAATCAAGAGCTTCTRAAGCAGCCG^TAAGCCC
CP32_scaffold000041_1530198	2	168.795	41	1530198	0.49	0.95	TCTCGATTTGAAGGGGAAGAGGCTGGTGTTTGGTAATGCCGCTGCTGTTGGTTTCGATGGTAGCGAGGATTCGGAATTCGGAATTGGAGTGGATTCTGAT[T/G]ATTTGGAGGAGGAAGAAGAGGAAGAGGAGGAGGAAGAGGATGAAGATCTGAAAGCGAGGGAACACGACGGCGCGAAAGACGATGGCGGTGGTCGTGAGGC
CP32_scaffold000041_1443023	2	169.826	41	1443023	0.48	0.95	CTACAAATATTTTGTCTAACATCTTGGTTGGAAGAAATCTTATTCCATTAGGTTATTCAGTGACTGCAGGAAAGTTCTACTCAATGATTCTAAAAAGGTA[A/G]AACAAGAAAAAGATTAGAAAATACAGCAGCTACAATACCAGATTGTTGAAGGCAGAAGCAACATGAGGATCCCTCTCCCCAAAACCTTCTTTAGCTTCTT
CP32_scaffold000041_1417085	2	170.493	41	1417085	0.49	0.978	TAGCACGTTAGTTCGTTCTGACTTCGATATCGATTTTGATTGCTGCTCGTGTGTTCGGGAGTGCTTTTAGCAAGAACCATGTTTATATATATGTATATCC[GTAGC/ATAGT]AACGTGTCRGTCGATAATTCGGTTCTTTTCTCAGGCCTATCCTCCGTTGTGCGACTCGAAGGGCAGCTATGTTTCTCAGTTTGAGCATACCATTTTACTA
CP32_scaffold000041_1417098	2	170.493	41	1417098	0.49	0.978	CGTTCTGACTTCGATATCGATTTTGATTGCTGCTCGTGTGTTCGGGAGTGCTTTTAGCAAGAACCATGTTTATATATATGTATATCCG^TAGCAACGTGTC[G/A]GTCGATAATTCGGTTCTTTTCTCAGGCCTATCCTCCGTTGTGCGACTCGAAGGGCAGCTATGTTTCTCAGTTTGAGCATACCATTTTACTAAGGCCAACC
CP32_scaffold000041_1360315	2	170.493	41	1360315	0.49	0.95	AACACCGGAAATTACCTCGACGTCTATAAAGAGGCAAGAGCATACTGTTAACTTTGCATCCAAGTATCTTGAGAGGACTTTTACATCGATGCAGCCTAGC[G/A]CATTTGAAAAGATGTTAAAGAACTAAGGTACAAAAGATGATTTTAAAATATGGATGGTTTTACCATTTGGAGTTGTGCTACAATGTAACCCATTCAAGAA
CP32_scaffold000041_1203899	2	170.493	41	1203899	0.48	0.95	TTGAAACAATGGTTTTCTTGCTGGATGCTTTATCTTTCATGTCTTTTAGTATCTGATCATCTGAGTAACACAATCCATCAAATTTAGCAGCTGATCATAT[A/C]ATCCTCATCTGATCGATTGTGCTCRATTATTGCATTGGTTGATTGATTCGTGGTACTATGACTTTCAGTAGTTACTCTTGTAAAATCAATTTGAACATAG
CP32_scaffold000041_1203924	2	170.493	41	1203924	0.48	0.95	TGCTTTATCTTTCATGTCTTTTAGTATCTGATCATCTGAGTAACACAATCCATCAAATTTAGCAGCTGATCATATMATCCTCATCTGATCGATTGTGCTC[G/A]ATTATTGCATTGGTTGATTGATTCGTGGTACTATGACTTTCAGTAGTTACTCTTGTAAAATCAATTTGAACATAGCTAAATAGATAAAGACCAGGGTGTA
CP32_scaffold000041_1214307	2	170.493	41	1214307	0.48	0.95	AGAGCCTGCTCTTAAAGCAGCAAATGATTTTCGATCGGCAACAAAAGGACGTTCAGGTATATAGTAACATTTTTTTTTAACTTCAAGAACACCTAGGAGC[A/G]GGAATTCAAGTCTCTGACCTTTTGATCGAGTTTGTATACTTCAACCCTGTTTTTAGTTATCGTTCACCATGTTCMTACTAATTTTAAATTATTGTTTTAG
CP32_scaffold000041_1372367	2	170.493	41	1372367	0.49	0.95	AAGAGTGCTGTTCACGAAACAGATACATTAGGCCAAAAACAGGCCAACCATGGATTGGATTATCATATTGCCAAAAAACGGAAAAACCCGACACGAAAGA[T/A]AAATAAAGGTCAGTGTGGTTTACGAACGTTACCGGAACTTCCTCAGTTCTCCTGCAGCGTATTCTAGTTGTTTCTTTCCAACTGACATCCAAGAAACTTC
CP32_scaffold000041_1414242	2	170.493	41	1414242	0.49	0.95	TTTCTTCTCTACTTAGTAACCTATGGAGGACTACATCCGAAGAGAAGAGGGAGTTGGAGCGCCTTGAAAAGCCAATCTATAATTCTGTTCGCCGAGCAGC[A/T]GAAGTTCATCGTCAGGTAATGTAACTTGATCATATTCATGGTTATGTTGCCATATCGTGTGGACTAATGAGACTGCTGTTAGTATGAATTACCTAACGTT
CP32_scaffold000041_1336588	2	170.493	41	1336588	0.49	0.95	CCACTCGTTTTCGAGCTGATGATCTGATCGAAGTAGAACTGCTACTGTTGTTACAGCTTCAAACAATGTCGGAGAACATTGTCGGTCGACGAGATGCAAA[G/A]GATGAAGTTGATGCAAATAAACCACATGTTACACCAGTTCACTCCCCCTCTGCTGCAATTTGCTTACCCCCTGAGGTTCAACTGCCCAAAGACAGACTAA
CP32_scaffold000041_1194349	2	170.493	41	1194349	0.49	0.95	GAGGAAATCGTGACCGTTGGTTGATTGTGATCAATATCCATGGACGATCCGGGAGCATTTGGTCTTAATCCACTGTAGGCCCTTCCGCAGCGAATCCTTC[A/G]CCTTCCCTTCGACCGTATAAACTTTATACTTGGCGATCCTCTTCCTCCGTTTCCCCTCCGGGTCGCCGAACCGCCASGGTTTCGCAGCCGCTGCTGCCGA
CP32_scaffold000041_1194426	2	170.493	41	1194426	0.49	0.95	GGCCCTTCCGCAGCGAATCCTTCRCCTTCCCTTCGACCGTATAAACTTTATACTTGGCGATCCTCTTCCTCCGTTTCCCCTCCGGGTCGCCGAACCGCCA[G/C]GGTTTCGCAGCCGCTGCTGCCGACCCAACCCGGTTCGTAGWTGTAGMCAGATTGGGCGAGCCGTAGATCTGACAGCTGCCGTCTCCTCCGTAGCGTTTGC
CP32_scaffold000041_1194467	2	170.493	41	1194467	0.49	0.95	TAAACTTTATACTTGGCGATCCTCTTCCTCCGTTTCCCCTCCGGGTCGCCGAACCGCCASGGTTTCGCAGCCGCTGCTGCCGACCCAACCCGGTTCGTAG[A/T]TGTAGMCAGATTGGGCGAGCCGTAGATCTGACAGCTGCCGTCTCCTCCGTAGCGTTTGCCGCTGACAATCTCGACGCATCGTCCGCCGCCGTGGGCCGAT
CP32_scaffold000041_1194473	2	170.493	41	1194473	0.49	0.95	TTATACTTGGCGATCCTCTTCCTCCGTTTCCCCTCCGGGTCGCCGAACCGCCASGGTTTCGCAGCCGCTGCTGCCGACCCAACCCGGTTCGTAGWTGTAG[C/A]CAGATTGGGCGAGCCGTAGATCTGACAGCTGCCGTCTCCTCCGTAGCGTTTGCCGCTGACAATCTCGACGCATCGTCCGCCGCCGTGGGCCGATTGGAAA
CP32_scaffold000041_1214382	2	170.493	41	1214382	0.49	0.95	TTTAACTTCAAGAACACCTAGGAGCRGGAATTCAAGTCTCTGACCTTTTGATCGAGTTTGTATACTTCAACCCTGTTTTTAGTTATCGTTCACCATGTTC[A/C]TACTAATTTTAAATTATTGTTTTAGGATCTAAAACATAAACTACACGCTGCAAAAGTTGGAATGCAGTTCATGCAAGTAAAATTTAGTGAAGAGTTCCAC
CP32_scaffold000041_1214514	2	170.493	41	1214514	0.49	0.95	AAACATAAACTACACGCTGCAAAAGTTGGAATGCAGTTCATGCAAGTAAAATTTAGTGAAGAGTTCCACAACCTCGGTAGGATTATTGGACAAATTTCAT[C/G]GGGGAGTAGATAGCTTTTTATCTCACTTCTAATTTTGAGCTTTTTCTTTATGTAGGTATGCATGTACATAGTCTTGCTCATGCTGCTTCTGGATATCATA
CP32_scaffold000041_1218423	2	170.493	41	1218423	0.49	0.95	GGAATCGGATCGAAAACGAAGAAGCCGAACGGTGGTGGAAAGCAGCAGCAGCAGCAGCAGCAGCCCCTAAAGAGCCCAGAATTGTTAAGGTAGCCATACT[GTTCTTCT/GTTCT]ATAGCTATTAGCTATGGTTCTTCTTCTTGTCTTCATATTATGGCTTGTTTTAATGGAATTCTTGAATGTTTTTGATGATTTGCATGCAGCAGCAAGAAGT
CP32_scaffold000041_1300229	2	170.818	41	1300229	0.48	0.95	AAGGATGTGGAAAACAGAGAGACTGTAGATTTGTTACTTGGAGCTGCTAAATTGGATAATGGGGTGGAGGAGTCTGTTGACAAGAATTCTGTGGTTTCAA[C/G]CTCTGAGATTGACAATAAGGTGCCGGAATTCGGTGTTGCAGTTGCTACCGAAGAAGCAGCGTCTCGTGGAGACAGAGCAATTTCTGTTGCTGATATTGCC
CP32_scaffold000041_1324162	2	170.818	41	1324162	0.48	0.95	ATTTTACGTTAACTGCTGATTTTGAAGGCTTAGACGCATCGAGCTATGATGCCCTCGTAATCCCTGGCGGTAGAGCACCAGAATATCTGGCCCTGAATGC[A/G]CGTGTTATTGCAATCGTGAAGGAGTTTATGGCAGCAAGGAAGCCAGTTGCTTCTATCTGCCATGGGCAACAGATCTTATCTGCTGCTGGTGTTCTTCAGG
CP32_scaffold000041_1360429	2	170.818	41	1360429	0.48	0.95	GTTAAAGAACTAAGGTACAAAAGATGATTTTAAAATATGGATGGTTTTACCATTTGGAGTTGTGCTACAATGTAACCCATTCAAGAAATTCGTCTCTCTT[T/G]CTTTTTCGCTCTGCACGACTCGCTGCAACTTTCCATATAAGCCGATTCTGTGCAGTTGACAGGAAACAAATACTAGGGTTTAACAGACCCAAAATTACAT
CP32_scaffold000041_1347999	2	170.818	41	1347999	0.48	0.95	GTCATAGGACCCACACCACCGGGAACAGGAGTTACCCAACCAGCCACTTTACAAGCTTCCTGGAAATCTACATCCCCAACCAGCCGGTAGCCCGACTTTC[G/T]GGTGGGATCATCAACTGCGTTTGTACCAACATCAATCACTGCAGCCCCTGGTTTTATCCAACTGCCCTTGATCTAACATCAACCAACAAAATCAATAAGC
CP32_scaffold000041_1339863	2	170.818	41	1339863	0.48	0.95	GTCCCATGTCGGAAGTTATGAACAACAAGCTGCAGCTCGACCAGATTTTGAAGCTGGTTTGTTTAGATCATGACACAAATGGAAATGACACAGAACCAAG[A/G]TTCAATCCTTTGTTGTCCGTTCAGTTGTTCCATTTTGAATGTGGAGGAGCAATGATGTCTGCGTCTTGCTATCACAAAGTGGCGGATTTGGCCTCCTTGA
CP32_scaffold000041_1111246	2	171.786	41	1111246	0.48	0.95	ACCTTAAACATAATCCAATAAAAGTTTATTAAAGAGGCGTAATAATCATTAAAAAAAACCATGAGACGAATCTATTGCAGCTCCTATAGCGAGCTTCACA[A/G]TTCGTCCAAACACTCTTCTTGGCTGCATATCTCGAGTTTCATTAGAAAAATAAGAGTAACATGAATGAGTATAAAAATACTCGTGAGTAACCTATTTGTA
CP32_scaffold000041_1163189	2	171.786	41	1163189	0.48	0.95	TTTTCATACTCTTTAAGCATGTTGCTGATTGTTTTTGCCTTGAACAGGTACAAGGTCAGTGTGTTAATGTTATGTTTGGGTTAACTTGCTCACTTAGACC[G/A]AACTTTTCCATATATTATAACCGTATCTAGATTTTGTTTAGAAGAATCTTATTGCAACGTGTTTAGCTGCAATTAAGTATAAGAATTATAATTGCAACCT
CP32_scaffold000041_946642	2	175.729	41	946642	0.48	0.95	CATATTGGCCCTGGCCGGTGTTAAGGCTCCTCTTTGCATGAAGTTCTTGAGTTCCTCTACCAATTCAAAGGTCGATGCCTTCTTAGGAGCCTAATACCCA[A/T]TTAGTTTTAGGATATTAAACTTGCTGCATTTACTACCAGATGTTTTAGTTTAGTTTGTTTTAATTTGTTCTATCATACTATGTACAAATGTTGGGTTCAT
CP32_scaffold000041_972292	2	175.729	41	972292	0.48	0.95	CGAAGAACACGAAGAACACGAAGAACATGTTACAAATATTAAAACGATAAAAATGAAGCTGCTTTTGTCTCAAGCTTCTTTGTTGGTTTGTGAGGTAATT[C/T]AAGTTACCTGGCCCGTAGCGAGGCCACCTTTCCCCTTCCCGCATCTTCCTTTTAGTGGCTGCAAAGCTATTGTCAACCACTCTGATACCTCTAATGGCTC
CP32_scaffold000041_890897	2	176.779	41	890897	0.47	0.926	GAATTGTGAAAATTTTCAGTATAGTTATCATGTTTGCACTTAAATCAACYATTCTGGTGCTGTCTAGACTTGCATGTGTTACTCTTATTCAACTGAAGAA[G/T]TACTTTTCTTGCTGCCTCTTTACGGGGAGGAGTGAAGGAGAGCTCCTTATAGGAGGTGTGAGGGCTGGTGAGATTTAATACGTTTCTATAGGCGTTTGTT
CP32_scaffold000041_890846	2	176.779	41	890846	0.47	0.926	TGGCTTGGATCAGTTCAAGTTTCAACTGTGATTTGTTTTTGATATCTTGTAGAATTGTGAAAATTTTCAGTATAGTTATCATGTTTGCACTTAAATCAAC[T/C]ATTCTGGTGCTGTCTAGACTTGCATGTGTTACTCTTATTCAACTGAAGAAKTACTTTTCTTGCTGCCTCTTTACGGGGAGGAGTGAAGGAGAGCTCCTTA
CP32_scaffold000041_844076	2	177.124	41	844076	0.45	0.852	TTGGCACGGAAGCCACTTTCAGCCAGTGAGTAATTTAACAGTACGTAGTTAACTTCTCAGCTGCTACTCAGTTATGGAGTGTTTTCA^GTCATCTTGAAGA[T/A]TATGTTTTTGGCTTAGTTTAACCATTCTATAGCGTTTCTTTTCCATTTTTTTAGCGGGGTAAAGCTGCTTTTTGCCTTTCGCTTTTTCTTTAATTAGTCT
CP32_scaffold000041_844062	2	177.124	41	844062	0.45	0.852	CAATGTATTTCTTCTTGGCACGGAAGCCACTTTCAGCCAGTGAGTAATTTAACAGTACGTAGTTAACTTCTCAGCTGCTACTCAGTTATGGAGTGTTTTC[AGTCATCTT/TGTGATCTTT]GAAGAWTATGTTTTTGGCTTAGTTTAACCATTCTATAGCGTTTCTTTTCCATTTTTTTAGCGGGGTAAAGCTGCTTTTTGCCTTTCGCTTTTTCTTTAAT
CP32_scaffold000041_842141	2	177.477	41	842141	0.48	0.95	GAGTATCAGATTTCAAGAGGAAAGGTAATTATTGCCTCATAATTACCATTCTGCTATTGTTATGATACGTCCCGGTCAATATCTTGCAGCAAGATAATTG[T/C]ACTTTTCGCTTTTTAATTCATCAGGAACTGAATCGTATTGCAAAAGTGGACAAGACTTGTGACTTTGTGAAGGTTGGATTCTTTTTGTAGTAGATTACAT
CP32_scaffold000041_619319	2	180.938	41	619319	0.48	0.95	TCATTCTTTCAAACGAGAAAAATGCCAATGGCTGATCAACTAAAGGAAGAAACAGCATTAGACTTGTATTGTCGAGTATCGAGATGAAGAACAATTCTAC[G/A]TCCATTTCAGCTGCCGTAGTTGTATGAAGCTTCAAAATTTGCAGCTCTACAGTGTTAATGGAAGTCCTTGAGCATGCAGAGGAGGGGAGTGTGTCAGCTA
CP32_scaffold000041_632146	2	180.938	41	632146	0.48	0.95	GACATTAATGGCATGAGGCATGTCCGGGTCAGCCTGTTCAAACATCTCTCTGAAAGAAAGAAAGAACACAGTTTATGGTTCTACAGATGGATGCAGCAAT[G/C]TCACATCAAAAGAAGTTCGGCTGATGAACTAATAATCAATCGACGAACAACATCTCGAGTAAACCAGATCCAGAAACAGTTCTTGTTCTTCAGGCAAGAG
CP32_scaffold000041_563539	2	180.938	41	563539	0.48	0.95	TTGATAGCCTTAAAGCTGCCATTATTGGCTGCGATGGCGTCTTCCACACCGCCTCTCCGGTCACCGATGATCCCGTAACAACTTCATCCTCTTCTCTTCT[T/G]TCCTATCCAACTCTTTAGCTTACTATCAAATTACCCACTCAAACTCTAATTTTTCAGGAAAAGGTGGAACAAGCCATAATTGGGACAAAGAATGTCATGG
CP32_scaffold000041_563133	2	180.938	41	563133	0.48	0.95	AACCTTMAGTTTTGACCCAAAGATTCAAACTTTAACAAAACCCAATATTTAATAAACCCTTTAGAAATGTACAAATGGTGGTAGGCGAGTTTTGTTCCCA[T/C]TTGTTACTATAAAAAGCACTCAAACCGCTGCTCCTTTTTGTGCATCATTTTTTGAAACTCTCTTTCATTTCAAACACCCAAATTATCCGCCATGCCGATC
CP32_scaffold000041_563039	2	180.938	41	563039	0.48	0.95	AGTGGAAGTAGAGAGAGAAAGACTACATTCAATGAAGCTTTTAGAGAGAGAGAAGGTAAGGCAGCTTCGGTGGAGCACGATGAGTTTGAAGAAAAACCTT[A/C]AGTTTTGACCCAAAGATTCAAACTTTAACAAAACCCAATATTTAATAAACCCTTTAGAAATGTACAAATGGTGGTAGGCGAGTTTTGTTCCCAYTTGTTA
CP32_scaffold000041_704349	2	180.938	41	704349	0.49	0.95	TGAACAAGAAAGATACAGCATAGAAGGCTGTCAGCTGCAGTGTTAACTATCAATCACGAATCTAATCCAATGACCTATAAAGATCCATTAAATAACATGC[T/A]TCAGAACAAGAGCAGCAACGTGCAGTTCAAATCCACAAAAAGGAAAGATGTTGCAATCAGAAACAACACAAACCTGGCATTCTTCATGAGAGCCATTCCT
CP32_scaffold000041_555340	2	181.298	41	555340	0.49	0.978	ATCTGAACAGTAATTAAGATCAAACTTTGAGTAAGCTTTTTTATATAATATTCTGTAAGCAGCCATCAGCATAGAACAGCAGAACAAACCACAAAAATTT[A/T]AAATTCTATACACCTTTCCAATGCGCCTCATCATTTCAGGGGTTGAGAAACACTTATCAACATTGAATTTCCGACTGGCTGCATACACAGAGTTAGAGAA
CP32_scaffold000041_493957	2	182.01	41	493957	0.48	0.95	GAAAGCAACACACAGAACCAACCAAAACCAATGCCCAAGGAGGAAATATGTTGCAAGCAAGTCCAGGAAGCAGCCCAACGCTCTCCCCGATGTCATTAGC[A/C]ACTCCGAGTATCGTAAGCTGCTGCTGATTCAAACCCAGAACGGATTTAAGGAAATGGGAATAAAGAGAAAAGTTATAAGAAGAAGCACTAGCTATTTGAA
CP32_scaffold000041_492919	2	182.01	41	492919	0.48	0.95	TGGTTTTTGCATATAGAATTGTGGTGGAGACTAGAAAAACAGCTAGCGAGACACAAGCAGCTTGTGTGAAAAGAAAATGGCCACGCTCAAATGGATCCTC[T/C]GAAGCAGCCGGAGTACAGGGCCGAACAAAGTACATCAAGGCTACGCAAAAAATGGGTATCCCTATTGCAAGAAACAGCAGCAAATCCGAAGCTGACTTCC
CP32_scaffold000041_495532	2	182.01	41	495532	0.48	0.95	TATTTTTCGTTTGATTTTTGATGAGATTGGCTTCCGTTTCGTTAGGGATTGGATTTGATTACAAAGAGATGCCTGTGGGCGGAGCTGCACTTGACTTGAC[G/C]GGGGTTCCATTGCCAGATGAGACGCTTATAGCAGCAAAGCAATCTGATGCTGTTCTATTTGGCGCAATTGGAGGGTATTTTTACTTATATCTTGTGCTAT
CP32_scaffold000041_522174	2	182.01	41	522174	0.48	0.95	AGAAATCAGGGAGTGGAAAGCATCCATGATGGATAATTATTACTGGATTAGATGTTTGAGATGAGGAAGTGAAGGAAGATTGCAAGCTTTTGCAGCTAAT[C/T]GATTGGCCATCGGAATAAAGCTAAGGCAGGAGACAGAATCACTCGGCGTCAAACTGGTTTTCAAATYAAGCCGAACTCAAAACTCTACAACACACGAAGC
CP32_scaffold000041_522241	2	182.01	41	522241	0.48	0.95	AGTGAAGGAAGATTGCAAGCTTTTGCAGCTAATYGATTGGCCATCGGAATAAAGCTAAGGCAGGAGACAGAATCACTCGGCGTCAAACTGGTTTTCAAAT[T/C]AAGCCGAACTCAAAACTCTACAACACACGAAGCAAAATCGAAAGTTCCTTACCTCGAAGGATTTATTAGGGTTGAGATTCGCAAATGCAGATATCGATCT
CP32_scaffold000041_522409	2	182.01	41	522409	0.48	0.95	AGGGTTGAGATTCGCAAATGCAGATATCGATCTTCTATAGCTCAACAGCATTAAACAAAAGAGAGGGATTTCGATTTACCTTCAGTGGCGATGGAATTGA[A/T]GATTTTGTTCAGCGTCCAAAGCAAGCTGCTCCGACGCGGTGCTTAGTTGAATTGGAAATGAGGAGACAAGTCGAAGAAGAACAAGATTGAACAATTTTTC
CP32_scaffold000041_292948	2	182.355	41	292948	0.49	0.978	TCTATGAAAAGAAAAAAAAAAAAAGGCGAATGCACCTATCAAGACGATTCTGCAGCTTCAACAAGAACTTCTCGTTATCCTCTTCAGCAACTTTAATCAA[C/G]GCCTCAATCAAATTCTTCCTGTCTTGAAACCCAAGATTTAAGATATCAACTTCATTGGCTTTACCATCCAAAGTCGTCATCAACCCTTTCCTCAAACGCC
CP32_scaffold000041_337587	2	182.693	41	337587	0.49	0.95	ATGGTTCTATAATAGTAAAAAGAATCTAGGTCTCAGGAAATTTCATTAGCGCAGCTCTTTTTCCTCTTTGTATTCATCGAGAAGACTAAAATTTCCAAGG[C/G]CTGGCTCTTGGCTGGTTTTATATCCTTATTTTTTTAAACAAAGAGTTCAAAGAGTTGGCTGATTTAGTTAAGCATTATTCTACAAAAGAAAAGCTGTGAT
CP32_scaffold000041_337740	2	182.693	41	337740	0.49	0.95	AGTTGGCTGATTTAGTTAAGCATTATTCTACAAAAGAAAAGCTGTGATGGATATCCTTACGTTGTTTGGGATGATATCCAACCTTTCATGTCAAAGTCTA[A/G]TTCCATCTCCCTAAATCTTGCACGTTATGTCTTTGCTGCAATATAAGCTATTGGAAATTTTTTTAATCTTTTTTTGGCACTTTTCAATTAAAGAAAGATA
CP32_scaffold000041_384504	2	182.693	41	384504	0.49	0.95	TCGTCGAGGAAGAGAAACAAAATGATCTGAATGAAGCAGCAGCACCAGAAGACAATGAAGCTAAGTGTAATCAYGACGTTTCAACAAATGGTGCAGCTCA[T/C]GCCGAGGACCGAACCATCGAAGACAATAACTTGGCGAAAGAAAACGGGAAGCTTTAGCTAAGACAGACCGAGGAATAGATGCAGCAGTGCATACCACAAC
CP32_scaffold000041_384869	2	182.693	41	384869	0.49	0.95	CAGAATTAGAGTTTAGAATCTGCAGCTTTTGTTGTTTTTGCTTACTGAACTTCTTTTGACTGTAGAATGTTACTGTTAATCAACCTTCTAATTTAACTTC[A/G]GGTGAAACATGTTCTTCTGTTTCTTACTGCTGCTGTTTTTGCTCTTTTCTTTCTCAATGATCCAATAATGACTTTCATTCTGTAATAGCCAAACTCTACC
CP32_scaffold000041_396225	2	182.693	41	396225	0.49	0.95	GAGTATTCTAGCCATTTTGGAAGTTTGAAGCTGCGATGAGAAAGATTCCGATGAAACGAAAGGGTAATTCCGAAAAGACCTGTGACAATGTACAAAGAAA[C/G]TGCGACCCAAAATGCAGCCCAATTGAACTGAAATGGAGCCAAAAGAGCGAGTAAATGAGCCGCCGCCACCACTCCGGCAGTTCCGATGTCATGAAGAGTC
CP32_scaffold000041_339502	2	182.693	41	339502	0.49	0.95	GATGTGGCAGTATCTTGTTATTTTGTTCTTCCTTGAAGAACATTCATTATCATGATTTTTTTTTCTCGAGCTGACGAACTTGGGCTTTACCACTCCTGAT[T/C]GTGAATTTGTTGTCTTTTGCTGCCAGTGCTGCTGAATTCTCAAGGAAAGAGATTCCTCTGCATGTGATGCCGAGTGCTTCCCTCATAAAGCTTGATTCAC
CP32_scaffold000041_384477	2	183.032	41	384477	0.49	0.978	ATGTCGTTGTTCTACAAGCGAAAGGAGTCGTCGAGGAAGAGAAACAAAATGATCTGAATGAAGCAGCAGCACCAGAAGACAATGAAGCTAAGTGTAATCA[C/T]GACGTTTCAACAAATGGTGCAGCTCAYGCCGAGGACCGAACCATCGAAGACAATAACTTGGCGAAAGAAAACGGGAAGCTTTAGCTAAGACAGACCGAGG
CP32_scaffold000041_116765	2	183.744	41	116765	0.5	1	GAACCCTAACAAAAACAAAAACATGAGAAAATTAGTGATCCCTTTTGCTTCTTTCTGTTGCTTCATTCAAAGCCTTACCGTTTTTTGATGGAGAATTGAT[G/A]ACATCGAAAAGTGGCTTGTAAATGTCAAAGATCACAATTCTAAAACCAGGAAGCTGTTTTTTCAGACTTTCTGCTGCAGAATTCAGCTTCTTGTTGAAGG
CP32_scaffold000041_120826	2	183.744	41	120826	0.5	1	NNNNNNNNNNNNNNNNGGGGGGGGAGGGTTGTTGATAACTCACCATGCATCGGGCAGCCATTTCATCCGTGTTGAACTTCGATTGCTGGTTTAAATATGT[CC/TT]CTCAACATGAATGAGAAACGTAGCATAAGCACTTCCTTCAAAATTTCATCCTTTTAGCAGGGCCTTGATCAATAATGGGATCTGCTGCAGGCTGTTGCAG
CP32_scaffold000041_126010	2	183.744	41	126010	0.5	1	TCTACGATCGAATCTGGGATCCACCGATTCCAGTCAAAGAATGGACGACCTTAAACACCTCGCAGCAAGTGAATGTCAACGACCAGGCCTTCTTCCAGCC[T/G]GCTCCGGCGGTCATGAACACGTCGTTGACGCCGAGAAACGCAAGCGCTCCGATGTTGTTCACATGGCAGCCGCCGGATTCCACGACGCCGTTTTTCCTCT
CP32_scaffold000041_153117	2	183.744	41	153117	0.5	1	ATTTATGCTAGCACTGTAAGGCACAATCTAACTATTAATTTTTTTTATTTTGTTTTTGTACTAATCCTTCATCAAGTTGATGATAGCTGCAAAATTTTGA[T/A]TTCGTCTTAGCTTTATTTTATTTATTCATATTCTTACATATCATAGTTTCAATTGCGAATATCCAATCTGTGATGCAGGGTTCTAACTTTGTGGCCCAAG
CP32_scaffold000041_199922	2	183.744	41	199922	0.5	1	ACCCCGATGGCACCGCCGGTCACTACGAATTTAGCTGCCGCAACAGCCCTGCTTTTCCCAGCTTCCATTACTTTAACAAACGCCGTCATTTCTTCACGTG[T/C]ACTCAGACACCCAACACGCTGGACGATGACGTGGCCGCGATGAATGCTTTCAAGACTGTTTTGGAAGTTCTGAACAATGACATGGCGTCCCCAGCGGTAS
CP32_scaffold000041_200022	2	183.744	41	200022	0.5	1	YACTCAGACACCCAACACGCTGGACGATGACGTGGCCGCGATGAATGCTTTCAAGACTGTTTTGGAAGTTCTGAACAATGACATGGCGTCCCCAGCGGTA[C/G]CCGAGTTTGGGCGAAGCCCGATGGTGGTGAGGCAGCTGAGAGTTACTGACTCGCCGTGTCCGGTTGCGGGAGCTGCCGTGGAGGACAGCCACGTGGATAA
CP32_scaffold000041_215342	2	183.744	41	215342	0.5	1	TGATTTGACTGTCGGTTATTGTCGACCAACGCTCGTAGACAAAGATGGCTGCATTTCATGTCTATATAATTGTTTACATTGAATCTCACAGGTTCAACTG[G/C]GGTGAGATGGAGAAAAGTATTRCTAACGTCCATTGGTTTTTTTTTTTTTTTTTTTTCTGACAGATACTGTTACTATTGCCTCCGAACACGATGCATGGCA
CP32_scaffold000041_215364	2	183.744	41	215364	0.5	1	CGACCAACGCTCGTAGACAAAGATGGCTGCATTTCATGTCTATATAATTGTTTACATTGAATCTCACAGGTTCAACTGSGGTGAGATGGAGAAAAGTATT[G/A]CTAACGTCCATTGGTTTTTTTTTTTTTTTTTTTTCTGACAGATACTGTTACTATTGCCTCCGAACACGATGCATGGCAGCTCAATCATTTAGATGTTCAA
CP32_scaffold000041_231782	2	183.744	41	231782	0.5	1	GAAATGGAGAAACTTCGAGAAGAAAATAAAGCCATGAGAGAACTTACCAAGAAAAAAGTTGGCTGTCCAAATTGTGGCACTGCCAACGCTGCTGAAGACC[G/A]TACCGCCTTCACAACTACGGAGCAATTGCGTATTAAGAATGCAAAGCTCAAAGCCGAGGTAATATCTCAATGTCACCCTCTAATAATTTGGTTCTTCTTC
CP32_scaffold000041_232497	2	183.744	41	232497	0.5	1	CATGATCTCAAAGGCAGCTACAATTGATGTTATTTGTAATGGAGAAGTTGCCAATTGGAATGGCGCAGTGCAATTGGTAAGCCCCTCATGAAATCAGAAA[A/G]TTTTCTTAACAAAGTCACCAATATGAGTTAATTGGCTGTTTCAATTAAATAGCCATTATTGTAGATGTTTGTGGAGGTGCAGCTGCTTACACCATTGGTG
CP32_scaffold000041_251122	2	183.744	41	251122	0.5	1	CAGCTTCTCTGTAACCGCGGCGTCCTGCGCGTTTTCTTCCGACTTCTCGGGGTCCAACTCGCCGGGGATTCTTCGTTGCTGGTATTTGTAATGCCAGTCA[T/C]TAAATTGCCTCTGCTTGCGCTCGAGCTCCTTCTCAGTCTCGTCGCATCTCGTCTTGAGCTTCATCTCTTCTTCCTGCTGCAATGTAATAGTATTTATCAC
CP32_scaffold000041_287878	2	183.744	41	287878	0.5	1	ACTTTATTAGATGGAAAGAATGGCGACCCAATGGACCAACGTATATTTCTTGGCCTCCTGGCTTCATCAAGAAGAGCTGCACCAAATAGCTCAAAGTGTT[A/G]AGTATTAGAGGTTTCATTTAGCTTAAATGTTCATTGTTTGGTCTGTCACCTCATCGAAAGCTTCGAAGATGTCGATACTCGGTTGGTGAATTGTGCATAC
CP32_scaffold000041_356014	2	183.744	41	356014	0.5	1	GGGCAGGTTCTTCGAGAGGTTTCGAGTTCTGAACTCGATTCAATATAGCTGCAGAAGTCTCTATTGATGCAATGACGGTACCAGCATGGAAGAATCTGCG[A/G]AAGGGTCGCAGAGAGACCATGTTCTAGGCGTCGCCTCAAGAAGAAGAAACATACCCATCCATCAAAATCAAGATCTAAGCCATGTTCTTGARAAAATAGC
CP32_scaffold000041_356106	2	183.744	41	356106	0.5	1	AATCTGCGRAAGGGTCGCAGAGAGACCATGTTCTAGGCGTCGCCTCAAGAAGAAGAAACATACCCATCCATCAAAATCAAGATCTAAGCCATGTTCTTGA[G/A]AAAATAGCCACTGCCCATCAATAACAAACTGGAAAACCCGAGAAGCGGCTGCTAATTCAATAATGATGCAATAACCTCGAAGAACACTTAGAGAACCAAT
CP32_scaffold000041_361050	2	183.744	41	361050	0.5	1	TTCTCGAAGAGTAACTATAGATGGTTACTTTGTCCACTACCCATCCGTCGTATCCTCTCCTGTAGAGGTATACATAGCATATCGGATACGTGCACGGTCC[G/A]TTTAACTCGTATTTGTCTGTAGAGCAGCGCTCGAATGCCCTTGAAGATGGATCGTCAATCCTTGGTATGTATACCTAATCAGTCACATAATGTTTGATGA
CP32_scaffold000168_34835	2	185.219	168	34835	0.49	0.978	TGTTCTTTCGTCTTATTGCGGATTGGATTTATCTTTTGGCTATTTAAGCGCTCTTTCAATGTTTGTTGCCTGTTATGGAGATTACTGTCACTTTTTTTGG[T/C]ATCTTGGTATCTTCGTWATTGAATATTGAACGCCTGTGATTTAAATAGTTCGGAATCTGCGCTGCAGGGACAAATCAGTTTCGAGTCATTCTGTGACTCT
CP32_scaffold000168_34852	2	185.219	168	34852	0.49	0.978	GCGGATTGGATTTATCTTTTGGCTATTTAAGCGCTCTTTCAATGTTTGTTGCCTGTTATGGAGATTACTGTCACTTTTTTTGGYATCTTGGTATCTTCGT[T/A]ATTGAATATTGAACGCCTGTGATTTAAATAGTTCGGAATCTGCGCTGCAGGGACAAATCAGTTTCGAGTCATTCTGTGACTCTTCGAGAAACCGTTGCTG
CP32_scaffold000168_54900	2	185.219	168	54900	0.49	0.95	AAAAGTAGATTCTTTTTTTCTCTTCTTTTTCAAACAAAGACAATAAATACAGGGGTGTGCGTTGGAACTGCATCTATATTCGCTGCATTTAGAACAAAGT[ACA/ACCA]GACATTTTTGGCTAATTTGAATCACTTTCTCATCTTTTCCTTTTTCAGCTGCTGATGTTAACGTTCAAGCTAATTTGATTTTGAGTTGGTAAGCTCGAAA
CP32_scaffold000168_71579	2	185.219	168	71579	0.49	0.95	ACCCGCCTGGAATTCCGCTCCCTAAAACGAGGAACTCCGTGGTGGTGTCTCCGGCGCCAGACGGACATCAGTTTGATGCAGCCGCCGTCAAATTGCAGAA[G/A]GTTTACAAAAGTTACCGAACGAGACGGAATCTCGCCGATTGCGCTGTTGTCGTTGAAGAATTATGGTAATAAAACAAACCCCACAAAAAAAAAAAAAAAA
CP32_scaffold000168_79191	2	185.219	168	79191	0.49	0.978	TCGACTTGCTCGACAAACCCAGCAAAAAAAAAAAAAAAAAAAAAAAAAAAAAAAAAAAAAAANCCTTAGCATGAGGATTAAGGGTTGACTTTTCAGAGGA[T/G]AGTGATCCTATTGATGAGCTAGGAGATAACACAGGACCACTGGAAGTACCAGCAGCACCATCAGAATTCAGTGATCTGGAACTACCAGGTCGTCCAGTAG
CP32_scaffold000168_91491	2	185.219	168	91491	0.5	1	TCTCTACTGATGATGCTTCTGGCAGCAGGCAGGTCAATTTGCTGGATGATCAGGTCCGCAGTTCAGAGTCTAATTCACCAGATTCTGGTACAGCAACTGA[A/G]CTTCAGTCAGCAGATAAAAGAGAATCTTCTAGTTCCCAGGCTCTAAATACGTATGCAGAGATTGGAATTGTTCGAGAGAGAAGTCCAAAATATGTTCCCA
CP32_scaffold000168_91606	2	185.219	168	91606	0.5	1	TAAAAGAGAATCTTCTAGTTCCCAGGCTCTAAATACGTATGCAGAGATTGGAATTGTTCGAGAGAGAAGTCCAAAATATGTTCCCACTTCACAACATCAA[G/A]ATCCTTYTGAGTTACCTGGATTTTCGGTGAGTTTGCATTAGATTATTAATTTTTGATGTAGCTGCTGAGAATTGAGATATTTTATATTCCTACTGCATTA
CP32_scaffold000168_91613	2	185.219	168	91613	0.5	1	GAATCTTCTAGTTCCCAGGCTCTAAATACGTATGCAGAGATTGGAATTGTTCGAGAGAGAAGTCCAAAATATGTTCCCACTTCACAACATCAARATCCTT[C/T]TGAGTTACCTGGATTTTCGGTGAGTTTGCATTAGATTATTAATTTTTGATGTAGCTGCTGAGAATTGAGATATTTTATATTCCTACTGCATTAATGGTTT
CP32_scaffold000168_102962	2	185.219	168	102962	0.5	1	CCAAAGCCCATCTTCTCCGCCGTCTCTTCACCCGGCTGCTTCAGTTTCCACCTGACAATTTGTTCTATGCCCACGACCTGTTCGACAAAATACCCAACTT[C/T]AAAAATCAGTTCACATGGACTTCTCTCATTCGCTGTTATGTTCACCATTACCATTTTGGCCAATCCATATCCTTGTATGCTATGATGCAGCAGGCAGGCG
CP32_scaffold000168_103501	2	185.219	168	103501	0.5	1	AACTGCGGCAACATGAAAGCTGCGAAGCAGTTGTATGATGCAATGCCAGGGAAAGGTCCAGTTTCTTGGCTTGCTATGATAGCAGGTTATGGGAGGTGCG[G/A]CAACGTCKTAGAGGCCGAAAAGATCTTCAGTGAAATATCAGTACCAGATGCATTGTGTTGTGCAGCAATGGTGACTTGTTATTCTCAAAATGGGTATGCA
CP32_scaffold000168_103509	2	185.219	168	103509	0.5	1	CAACATGAAAGCTGCGAAGCAGTTGTATGATGCAATGCCAGGGAAAGGTCCAGTTTCTTGGCTTGCTATGATAGCAGGTTATGGGAGGTGCGRCAACGTC[G/T]TAGAGGCCGAAAAGATCTTCAGTGAAATATCAGTACCAGATGCATTGTGTTGTGCAGCAATGGTGACTTGTTATTCTCAAAATGGGTATGCAAAAGAGGC
CP32_scaffold000168_126904	2	185.219	168	126904	0.5	1	GTATTGCGGCAGTACTTCAAATCTGCGTGGTGGGATTTTTGGTATTCAAGAGACGGCAGCTCCTAAGATTCAAGGACCGGTACGATGGTTTTTCTTGAAT[C/A]AATTGGCATCCGTTTCCTTCGTCTTACATCAGAGGCAAGGACTTTAGGAGTATGGTTGAGGATATCACGGCCATCGAGCTAACTGAATTGAATCACTGCT
CP32_scaffold000168_142190	2	185.219	168	142190	0.5	1	ATAGAGTGATCGGGAGGGGAAGATGGGTGGAGGAGAAGGACATTGTCAATTTGCCTTACATAAACGCAATTGCGAAAGAGACGATGAGGCTGCACCCTGT[G/A]GCGCCAATGCTAGTGCCGAGAATGTGTCGGGAGGACTGTCGGATTGCAGGGTATGACATAGTGAAAGGGACGAGGGTGCTTGTGAACGTGTGGACGATTG
CP32_scaffold000168_152520	2	185.219	168	152520	0.5	1	GAAAGAGAAGCATACCAGTAGCAAGAAATGGTGGGAAACAAGCTGCATAGCAACGTAACCCACAAATCTGCACCAGAAGAAGCTGCAAAAGCGGCAGAGT[A/T]GAGCCCGAAAAAGAAAGTCGGTTGGAGAGTTGAAAGAAGTTTGAAATGGGAAAGAAAGAGAGTAGAAGAATGCAAAATTGGTGTGGATGGTCGTTGGCAG
CP32_scaffold000168_164985	2	185.219	168	164985	0.5	1	AGTTCTGTTTCTTTGTTGGGCTTTGCATTTGTCTTCGAATCCTTAAACCAACTTTCTCGAGCTTGTTGCTGGTTTTCTTTGATTTATGCATCCCGAATGA[A/T]TTGGAGTTTAGCTGCCTGCCTTTTGATGTTCACTCTACAATGATAGTTTGGTTGTTGAGAAATAAAAGTTTTCTTTTAATGGTTTGGACCCGCTTAGGAA
CP32_scaffold000168_165474	2	185.219	168	165474	0.5	1	GAGACCTTTCCAAGGCCTTGGATACTATCTGACAAGTCCTGCTGCGATGGCCATAAAGAAACATTTTTCCCATTCTTAAAAAGGGTAAGAGGTAGAATTA[C/A]AAGAAAGAGAAGGAAAAAAGAAAAAAGAAAGAAAAAAAAAAGAAAAGAAAAAGAAAAAAAGGAGGCAAGCTGATTTGTTTTCTGTCTTTTCAGGCAGAGA
CP32_scaffold000041_10379	2	185.945	41	10379	0.49	0.95	TATCCTTTCACCACCAGCCACAGCAATTCCAGCCCCAAATTCAACCCCAACAGCAATTTCAGCAGCAACAATCCTCCCCCCAATTTCAACAGCTACAACC[C/T]TCTCCTCAAATTCAGCCCCAACAACAACTCTCCACCCAATTCCAGCAGCAAATGCAACCCCAACATTTCCCCCAGCAGCAGCAGCAGCAGCAGCAACAAC
CP32_scaffold000041_12394	2	185.945	41	12394	0.49	0.978	TCATCAAAATCTCGACTTTCAATCTGAAGAGCCAAATCATGAAGAATTTCATCAACTCTCTCTAAACCTTCTTGCATTGAGTTTCCTGCTTTGAACATAT[A/G]AACCTTTTTCTTCACCTCAATCCAGCTGCACCCAGGAACTTTTTTTAAACCCTTCATCCTTGCCGAGATCCTGACCCTCGCAGAGTCCTCCCATCTACAG
CP32_scaffold000041_44643	2	185.945	41	44643	0.49	0.95	CAGGTATCGCCACTGCTGCTCAAAGACATGGCTGAGGAAGAACCAAACCAAGAAACATATACATTATTGGTCTGTCCCACAATGTTGGATTCAAGTAATA[T/C]TCACGACCGACATGCTTATAATTCAGTCCAGCCTACAATGACACGACCCTTTTCACACCAATTTACATACGTTACCACGCAGCATTTTAGAGCATAATCT
CP32_scaffold000041_67396	2	185.945	41	67396	0.49	0.95	CCCAACAATGGCTTCCACTTCTTCCTTGTTGATTAACTCTAAAGCTGTTTAGTTAAGAAAAACAGATTAAAACCAAAACTTGGGGAAAAAGTATGAATCA[T/A]AACGTGGTACGGAATTAAGTTAAAACCTGCAGCAGTAGCTTCAAGGTCGTCTCCCATGGAGTTTTTCGGAAACAGAGTCAAGCGGGTGTTGTAATTTTTA
CP32_scaffold000041_102055	2	185.945	41	102055	0.49	0.95	TCCTTGGAATGGAGAACGAGACATCGGGTCGGCTCGATTCTGTGCACTCCCCTTACTTTCGTATCAACGAAGACGCACTCCCTTACGGTGCAGCTCTTCA[T/C]GCATCATTGGCTACAAGATATCTTCTTGAGCTCCAGCCACAAGTTACTTCGTTGGAAGAAAAACGACACGACGAATTGTAAGTTGTCTATCGATCCCCTT
CP32_scaffold000041_113087	2	185.945	41	113087	0.49	0.95	CTACTTCAGTGTTACCAATGAGACCATAGTAAACTTTTCCAAAGCCTCCTTCACCTAGCAGCGTTTCAAAATGATTGGTCATTTCTAAGATACTCACATA[T/G]GAATATCTTCGACTTGGCTGCTGCTCCAATGGCTCAGGTGGTTGAAGTTCAAAACCAGAGTTTTGTGGTGAATGAGGCTTCACCATCACGGGAGCTATAA
CP32_scaffold000168_185000	2	187.021	168	185000	0.49	0.978	ATTACTCACTCATGGCTTAGCTACAAGAATACACGTATTTTACAGCGCCCCTGCTAAAGTTATGAACTGCCATGCTGCTAACTAACTTTCCTCCTAAACT[A/G]CTACCTAGAGAAAGAGTAAAAAAAAAAAAGAACCTATTTCACCTACAGTCTCTTCATCCTGAGTCTCATAAATTTACTCTTCAGTTAATGGTTTAGCAGC
CP32_scaffold000168_238109	2	187.021	168	238109	0.49	0.978	GGTTTCCTTTGCTTTACCTGCTTGTTTCTTACACATAATACGCGCCATGGTTGGGTCTCAGCTTCCGACCAGGAAAACCGGTGGAAGATGGACAAGTGAA[G/C]GGGAATGAGAATATGAAGGAATCCATTACCAAGAGCTTCCACACAACCAAACAAATGGTGGAGGATTCTGCCAAGGCTGCCGCTCAAACGCTCCGACCAC
CP32_scaffold000168_180016	2	187.021	168	180016	0.49	0.978	TGGTTGAAGGAGAGGCAATGCCATTAGGACACCGAAGATCGAGAACAGCAGCAACATCAACCATGTAGGGAACGACTGCTTCCGATTTCTTTTCATGTGG[T/C]CTCCATCTGCTGCTTTGTTTATGTTCCCTTCCATGGACTTCACCTTCTCAATTAGTTTCCTAGCTTCGCCTTCCACTGATGGCTTTGGTGATACCTCTGC
CP32_scaffold000168_229947	2	187.36	168	229947	0.49	0.95	ATGGTATTCTAGAACTCATCTTGCCTCTTCAAAATAGTCCACAGGAATTAACACAACGGAAATATCAGCAGCCGATGTAATACTCAAGTCTCTCCTGAAG[G/A]CCAAACTTTCAATCAATTTTAATCAAAACATTAAACATGAGCCAGACACAGAAACATGTGCCAGGTAATGAAAACAACGAAGTCTCAAAAGCTGGATAAG
CP32_scaffold000168_182874	2	187.36	168	182874	0.49	0.95	TTTTAGTTCAAGATGTTGATACATGCAGCAAACTTTTAAACAGAAAACGTATGGACATATAAACTTTATACACATATAGGTGAGAAACAAGACTTTCGAT[G/A]CACAAAGCAGGCTATCTCTGAACTGCGGGAACAAGCAACGCAATGCATAGTCAGCACCCGATTCAATTGCTAGTAATTCTTTGATATTCAGGTCACATTT
CP32_scaffold000168_221681	2	187.36	168	221681	0.49	0.95	GTATCAATGCCATGCACCCAAAGACTAGAAAGATATTGCAGCTGTTGCGTTTGAGGCAGGTACAATATCAAAGCTGTGGTTGTTAAGCCTGGTAAATAAA[T/G]CTGGTAGTTACCGATTAGTATGGGGGTGACATAGCTGGTAGATTTTGTTTGGRCGATCACTGCTTTTTTCTACTACAGATTTTCAACGGTGTTTTCCTCA
CP32_scaffold000168_195440	2	187.36	168	195440	0.49	0.95	CCGGATACCACCAAATTTGTCGAGGCTTTACCTTCCAACACCCAATCATTTGTTTTTTTTTCAAACACAGCCGCAGCAATTTGGCATTTTCTTGGACCAG[T/G]TTTCATCCCTTAGTTTCTGATAAAAACATCACATCAGAACTCCCCAACTAATTGTGTTGGTCATTAATGGCGACTCAAAGCACTTGGCGTGGTCAACTAA
CP32_scaffold000168_221734	2	187.36	168	221734	0.48	0.95	AGGCAGGTACAATATCAAAGCTGTGGTTGTTAAGCCTGGTAAATAAAKCTGGTAGTTACCGATTAGTATGGGGGTGACATAGCTGGTAGATTTTGTTTGG[G/A]CGATCACTGCTTTTTTCTACTACAGATTTTCAACGGTGTTTTCCTCAAAGTAAATAAAGCAACATTGAATATGCTGCACAGAGTGGAGCCTTACGTGACC
CP32_scaffold000168_208274	2	187.36	168	208274	0.48	0.95	TTCTCATGGGAGGAAGTCTCGGTTATAGGAGGTGTAAGTCTTCTTCTGTAGGATGCACAAACCATTCGTGTATCGAAGGGGAGGCATCGACCGTGATATT[T/C]AAAATTGGAGTCCCACCTGGCCTTGGAGCTGCCTTGAAAGCCTTCTAAAATCAGTTTCTTCTGTTAATTTCATCAGGTTATGCACCTAGATAAGGGCTAG
CP32_scaffold000044_97695	3	0	44	97695	0.49	0.897	AGGCTGCTATGTTCTTAATCCCAGAAGAATATGGAATATGACACGTGGTTGGAAGGTATTGGTTGGAATACGTCAATTATAAAATATGCCTCTAAATCTA[T/C]AAAAATTAGCTTCTCCGTCCCTCCCGCCTCTTCGATTAAACAGATCCTTCAGAGGCTGCCGATCCCAACTCTTCAATTCGACTCAGGCAAGTTCCGCCCT
CP32_scaffold000044_94468	3	0	44	94468	0.49	0.897	ATGCAGAAAACACAGATAATACTATTGAACGAGTGGCAGAGGAGTTGAAACATGACTCTCCTAGTGCTGCTACACATAGTGCCAGTAGTAGCTTATGCAA[T/C]GAAACGGATCATATTAATAGCAACACGAATGGGAGCGTTTGCAACCAAACAGAAGGCAACACCTCGTCAAGTGTAGTGGATGACAAGACTGCAGCCTCTG
CP32_scaffold000044_78777	3	0	44	78777	0.49	0.897	CATTGTAAACAGGTCTGAAGAACAAGTCCGCTAAAAGCTGCTGGCTTGTTATCCTGTCAAATTACCTTACAGAGTCTTGTTACCTTTACCCACTTTTAAC[T/A]TAATGGCCTCCTTGATTAAGCTGCAGCTTTTGCCATAAAACTACATACTAGTTTTTTTTTCCCCCTACGCTTCAACAGCATAAAGCTTGGGAAAGGACTT
CP32_scaffold000044_51180	3	0	44	51180	0.48	0.874	AAATAAATGGCAATGAGTTTCCAAGTTGGCTTTACACATAATCCACATGAAGGTGAGAAAAAAAGAAAAGGCATTTGTCTTTGGAGACGATATGCTGCAT[C/T]AATACCACAATGACTAAGCTCCCAAAGAAAAACCTATATATTCCTTGAATAGAAATCCATTCAGATTGCAGCAAATAAGGATTTATTAAAAGGGCCTTGA
CP32_scaffold000044_10710	3	0	44	10710	0.48	0.874	GCCCACAAATTAAGTAAAAAGAAAAAAGCACAAACAACGAAGTTGGGAATTTGGAAGAACGCAGCAGCAGCAGGTGCGGAGAAAGCATCTTGTAGTGGAC[CAGAGAGAGAGAGT/CAGAGAGAGAGT]GGGAAAAGAATGATGAGAGAAGGCAGCTTTAAATACCTTCTTTCTTCTTTTCCTAATTCCAATAACCCAAATCCCAAACTTTCAAACCCTAATTTCCTAA
CP32_scaffold000044_270045	3	0	44	270045	0.48	0.874	GCCGTGTCTCGGGCTGGATACGGCATCAAATTCGGTATATAAAATCCAAATCCTCCGTGCCCGCCGTTTTCTATCCCCGCCGACGCTGCCGCCGCCGCCG[T/C]CGTCGTCGTCGTCGGAAAACCCAAATTCAGATCATGGGCTTGGTATACCGGCTGCGGCGGCGCGTGGTTGGCCGAAGCTGACCCAGTAACCGAAGCCGCC
CP32_scaffold000044_265948	3	0	44	265948	0.48	0.874	ATCACATTTCAAACTGTTTTTGTTTGAGTTGTTTATTGTTGTCTATTTTACTGAACTCCTAAATTTGGGTGGGCTGTWGGACGTCTTGCTCTTAGTCTGC[A/C]TATCTTTGACAGTCAATATCTTTCTATGTTCTATTCTACATTGCTGCATTTTTTTTCTCAGTATTCATCTTCGTAGCTCTTCTGATGATTGATTGTAGAA
CP32_scaffold000044_265925	3	0	44	265925	0.48	0.874	CCTATGTACTATTTAACTCTGAGATCACATTTCAAACTGTTTTTGTTTGAGTTGTTTATTGTTGTCTATTTTACTGAACTCCTAAATTTGGGTGGGCTGT[A/T]GGACGTCTTGCTCTTAGTCTGCMTATCTTTGACAGTCAATATCTTTCTATGTTCTATTCTACATTGCTGCATTTTTTTTCTCAGTATTCATCTTCGTAGC
CP32_scaffold000044_235109	3	0	44	235109	0.48	0.874	CTCGCCGTGGTTCACAACGCCTTCTTCTTCGTCTCTATCCTCCTTCTAGCCATCTTTCTCTCTGCTTTCGCCCTCTGGAATAGCCTCTACTTCTCCTCCA[A/G]AGCTGCAATGCTCTCATTTCTTCACTCTTTTCCCGACTCCGACCTCACACTTGCCTGCGAAGGTCAACTCGTTAAGATTACAGGGGTATTCCTTCTCTAA
CP32_scaffold000044_194210	3	0	44	194210	0.48	0.874	ACAGAGAAATATGAAATTGAAGGTTTTGTTTTTATATCTTCAGAGATTTACAGTTGAAATCTCAAATGCACAATCATATCCCCTTTTCTTAACAGAAAAA[C/A]GTTGAACATATTCAAATTAGGCTGCAGACAGAAGTTGGCCGGTGGCCCACTCTTTGTTTTTTTCATAGCTCTCTTTGCAGTGTTTTCTCTCTGTTTACTG
CP32_scaffold000044_136395	3	0	44	136395	0.48	0.874	GATTTAACGTATGATAGGAGGAAGAAATTTCTAATGCAGCACCAGTTGCCAGAAGAACTCCCTGTGGTATCATTCCACACAGAAGCCAGCATTTCACCTG[C/G]TGTTTTGGCCACCTTGTCCCGTGTTGCTCATGCAGAACTACCAGCCCCACTCTCTACTGCAGAAGCTGCAAAACTCCCTGTAGTGGTACCGCTGGGAGCT
CP32_scaffold000044_123624	3	0	44	123624	0.48	0.874	AACTGATAGCGGAGAATCGCGCCGCCATTCTCGCTCGTCAGCTGATTCTGGACAGAGATTGGCACTTGAACCACGCGGCGGCGACGGATGACTTCGGAGG[AGGCGGCGGCGGCG/AGGCGGCGGCG]TTGGATTCCATCAGCAGCAGGGGTTGTATTGCGAGCAGCAGCAGCAGCAACAGAGCTGGGAGGGGATGAATGAAAATGGCGGTGCGCACGTGACGCTGGA
CP32_scaffold000044_67594	3	0	44	67594	0.48	0.874	GTCTTTTTGTTACTTTCTTTTTGTTACTTTTCCATTTATTTAGATATTTAATATTATGAATTACACTATGTGGATATAGATGCTGCTGCTTGGATCACAA[G/A]GTGATAAATCAACTGCGCCAGTAACATCTCTATGCTTTAATCAGCAAGGGGACCTTCTTCTGGCTGGTTACAGTGATGGTCAGGTTACAGTCTGGGATGT
CP32_scaffold000044_71611	3	0	44	71611	0.48	0.874	GAATCCTGAAAATAAGCTGCTGCGAATTATCCCTCAAATTTGGGGAAAACACCCATGAAACCTTACAGATGAAAAGAAACTTGAACCAGCAATTCAAAGA[AA/ATA]TAAGCAGCCAAAAAATAAATGGTTAAGAAAATCCCATCTTTGCAATACGAGAACAAACTGAAGGCATAAGAACAAAGAATGGCAATATCCTGTGCAAAAC
CP32_scaffold000044_290912	3	0.930786	44	290912	0.46	0.756	TAATCAAGGCCATGAAAGAGGCTCAGATCAACGTTGTTGATTCAAAACTGTGTGAAGCAAATGATAGGGTGGTGCACACATTTGTGATAAAGTCTCCGGG[A/G]TCGGAGCAGTTGACGAAGGAACAGTTGATAGCTGCATTTTCCCGGGACTCGACTCCGTTACACCCTCCGCTATCAACAGTTGGGTAAGTAGCAGAAGGAG
CP32_scaffold000044_323570	3	1.53766	44	323570	0.44	0.652	TGAACACATACATGACTAACTTGCATATAAATAAGGAGATTGAAGGCAGCTCCACTCCAGGCTGTTTCTGTCAGTATGCCAACCGTTCTGGTTACTTCTC[T/G]GTATAGTGGATAGATTCGGAGAAGTCTTGGAACATATTGCAAAAGAACTGCAATCTTCACAACATCCTTTGTCTTTAATGGAATCGGGCCTTTCGCTGCA
CP32_scaffold000044_352248	3	2.74001	44	352248	0.46	0.839	CGACACACATGTAACCAATCCACTAATAATTTGGGGTTGGTTTCTGGTTCACCTCGAAATGAAATCTCTGGAGATCAAGAAACCGGTCAGACTCAGCAGC[G/T]GAACCCGAATTCCGAAATTTTCTTCAATTTCGGTGTTAAATCGGAGGATTTTGACGATGTTTTTCCGCCCATTTCCTTTCTCTCCTCCCCCATGATGGAC
CP32_scaffold000044_340536	3	2.74001	44	340536	0.46	0.839	TAGGGCCTATGCATTGTAGCTAAAGGCAGTACTGGTATGTCGTCCTGAAATAAGATAGATTATGGCTTTATACATGTCAGTCTTGACCCTTGACTACACT[A/T]TTCCTGAGAATTTGTTCTCTACTTTTGTTATGTTATTTGGAATCAGCTGCTTTAAAAAGTAAAAATTGTGGAATGGTCAAGATTCAGGGACTTGTTTTTC
CP32_scaffold000044_442845	3	4.35462	44	442845	0.46	0.756	TTTTTTGCTTCCTGCTGCCTACCAGGTGGGGATCTACATGCCTTGTTATGATATCTTCCGCAATTTCATGGAAGATTTTACTACCAAGAACGCTCCGAAC[T/A]TGACTCCATATGTTCCATTAGTTGCAGGATCAGCTGCCCGCTCATTAGCTGTTATATCATGTTACCCTGTTGAACTTGCACGGACGCGAATGCAGGTTTA
CP32_scaffold000044_486358	3	4.6858	44	486358	0.45	0.696	TTCGAGCCCAGGTCTCCACGGCCACAACGTGGAATTCTTACCACTAAACTACAGCCACTTTGTCTTTATTTGTTAGCATTTTTTAAATATGACCTTGTAC[A/T]GAAAATTAAGTTTCAAAAGAATTAAAAAGGTTAAAAGATTTGTGGCTGCTGGGATTCGAGCCCAGGTCTCCACGGCCACAACGTGGAATTCTTACCACTA
CP32_scaffold000044_485504	3	4.6858	44	485504	0.45	0.696	GTTCGACCAAAATAAAACCATGCAAACATATGTTCTGAAATGGTTTCCCGAAAGATGTTGCTACTGATCGGTATGGGTCGCAAGTGCGTATCAAATGAAA[A/G]TTATTTAGGGAGGCTGCTACAATGTGACTAGTAGTTTTGAACCGTTGGATGTATGAGTGAGAAAGAGTGAGAAACTCGGAAGTATCTTCATTTTTTATCT
CP32_scaffold000044_472049	3	4.6858	44	472049	0.45	0.696	ATAGGCTTTTCATGTCATTTCACATTTTCTCTACAATTTTCAATCCCACTTTTCTTTTTTCCTTTTAATCTTTTAATTCTTTTTTTATTTTCCATAGATA[A/T]TTGTCAACCTGTTTGACCGGCACTAATGCAGCAGAAGCCCACCGTTTACCTTTTGGACTTTTCCGAGTTGACTCTGAAATCCATATAATAATAATAGAAA
CP32_scaffold000044_471913	3	4.6858	44	471913	0.44	0.652	TTGGATTCTTTTATTTTTTTAATCTTTCAGTTATCTTTTAGGACTAACAATTAAGAGATCAATGACTAAAATCTAGGATTAACACGCAGCACTTCAACCT[AA/CC]CAACTAAACGTTGACTTCTTAGACAATTAACAATATAGGCTTTTCATGTCATTTCACATTTTCTCTACAATTTTCAATCCCACTTTTCTTTTTTCCTTTT
CP32_scaffold000044_550762	3	4.6858	44	550762	0.44	0.629	TTATGAAGTTATAGAGGTTTGTTTATGAGATTAGTTCCTTTAACCCCGAAATTCTATCTGAAATTTGAGTCCTGAACAGTATTTTAGCATCGGATGCTGC[ATT/AT]TTGAACAGTATTCCCATAGCCATTGCTCAAACCATAGGCCCTTGCTCTGAATAGCAAGAGAGAGATAATACCTAAAGAAACCAAACTTTTGTTTGAGAAT
CP32_scaffold000044_667768	3	6.74226	44	667768	0.45	0.696	CCTTTCTTCATTTCAATCCAGCCCTTCCACACACGGGATTGGTTCTGGAAATAGTAGCAGCATGCCTCAAGGGAGCAAGATGTCATCGCCCCGAGTTGTT[C/G]CTAGCGCACCTGGAAAGTCAAAATCTTTGCCACCACAGCAGGATTACGATACAGAAATTGACCCTTGGTTGCTTCTAGAAGATGGTGCTGGATCAAGTCA
CP32_scaffold000044_666613	3	6.74226	44	666613	0.45	0.696	CTTTCAAGAGGAGGATGGCTTGTGAGAACGGTGTTCCACTGCTATCTATCTTTGATAGTTCCATTTCCATTTTATGCTTATTTTTTGTTTGAAATGTATG[A/C]CTGATTTGTTAACATTAAATATTGTTTACATTTGTCTTTGAAATTCTTTTCTTGGTTGCTGCTTCTTTGTGGTTCTTCATGGTTTACTAGAGTCTGCAGC
CP32_scaffold000044_622695	3	6.74226	44	622695	0.45	0.696	GGAGTATGTATCCTGTTGCAGCAGTACCGACGACACCGGCTAACACGCCGGCCGTGTTTGATAATCCTAACAACACTCCCTGCGTATGAAAGCAATTTTT[TT/TCT]TATAAAAAAAGAAACGGCATGATTAGGTAATAGTGAATTAGCAGCAGTTTGATAACTCACAGCATATCGTGGTCCAATGTCCTGGTGATTGGAGTAGAGA
CP32_scaffold000044_723666	3	7.39742	44	723666	0.46	0.756	CTGTTGTAATCACAGTGTGCCTTGAATATTTGAGGTCCCATTCTGTAAACCCCTTAAGCCGTGGATTGGATTGCTTATCCTCCTGTTTTTGGACTCCTTT[C/A]GATTCATCAACACGTTCTTTWTTTCTTATCAAATTTTGAAAGGTTAGGCTGCCCCTGTATTTCAGCATCCAACAGATTTCTCTTTAAATCAAGCTTCTTG
CP32_scaffold000044_728617	3	7.39742	44	728617	0.46	0.756	ACTCTTCTTTGATGTCTAGTATATATTGGGACGTGTTTATTCCCAAATGCTTCAAGTTGAGATATCTTTATAGAGATGTATTAGCTGCTTGCTTCTTTGT[T/C]CATTAGAGAATGTCTTTGGAATCTCCTTTGGCTTTTTTCAGATTACTTTTCTAACTTATCTCGTAATTATTTGTGATTGTCTTTGTCTTGAGCAAGACAG
CP32_scaffold000044_723687	3	7.39742	44	723687	0.49	0.942	TTGAATATTTGAGGTCCCATTCTGTAAACCCCTTAAGCCGTGGATTGGATTGCTTATCCTCCTGTTTTTGGACTCCTTTMGATTCATCAACACGTTCTTT[T/A]TTTCTTATCAAATTTTGAAAGGTTAGGCTGCCCCTGTATTTCAGCATCCAACAGATTTCTCTTTAAATCAAGCTTCTTGAGACCTCGCATCTCAACCAAT
CP32_scaffold000044_774115	3	9.68896	44	774115	0.45	0.696	TGGTTGTAAAAATGACAACCTTGGAGTAGCCATTGGGCATGTCGTGGATGAGGCAGCCGGAGGGGAGTCTCCGGCACGGCGGAGAGGAAGTATCGGTAAT[G/T]GGATCGATGGAGACGTCAACAACCGCCCAAACGCCTTCCCCATGCTGCTTGCAGAAGCGGAGGAAATTTAATTGTCTCACCGGAACCATGGGAGACAGAA
CP32_scaffold000044_804334	3	12.246	44	804334	0.42	0.516	AGGAAAATTGCTTGCAGAAGTTCAAACTTCCTCAACCTGTTCTTTGCATAGGAGGCATTTTGCAAATCGAGCTGCTTGGGAGGGTACAAAGACAGGAAAC[A/C]GATGCTTTGTTCTACATATGGTATGTTCACTCGTATATATACTTTTTCTTCCTTCTGCCTGTCTGGCGTAGCGTTTCCTTTTAGCTCGAAAGAATTTCCA
CP32_scaffold000044_788121	3	12.246	44	788121	0.42	0.516	GTCGGCGCTGGTTCCGTTGGCGTAGATCTCGTCTTCGACCATTGTTGCGCTGCTCGAGGGCTCGTCTTCGCCTTGCATATCGATGGGAATATCGAAATCG[G/A]GAGAATTCAGAGGAGAAATGGAATTTGGGGATGGAGAATTAGGGTTTCCTGAGAGGGAAGAAAGCGACCGTACTTGCTACGGAAGAACGCTTGTAGGTGT
CP32_scaffold000044_921879	3	12.8761	44	921879	0.43	0.617	TAACAAAACTTTCGCAGATGATGAACCTTCTTCACGGACCAACCAGCTACTGGAATCGTTTCCGGAAAAGGAAAACCGCCGAGGAGGATATGTGGAAGGG[C/T]GCAGAAGTTTACAGAATGATGACGGCGATGTTTGCAATTGCTGCGGTGGTCGTCGTTGTGGTCGAAATAGTTCCGGTGACAGAACGTCGGAGGAAGCAGA
CP32_scaffold000044_904756	3	12.8761	44	904756	0.43	0.617	ACAGAACAGGAACCGAGGATTTACTGCAGCATTTGATAATGAATTTAGTCTTGATTCTTGTAGGAGGTGAAAAAGCTTAAAGAATCCATATCAAAATCTT[T/A]TGAAGATCAACTGACTAAGATGCAGCAGTTGATTGATGATGAACAGAAGGAGCTTGGGGAGGTTCAAAGAATATCTTCTGAACAAAAACATGTTATAGAA
CP32_scaffold000044_893839	3	12.8761	44	893839	0.43	0.617	TACATTATAAAAAGATCAAATAAAGAAACAACCATTATTATTGTAAAATATATATATTTAAAAAAAAAAAAAACCATTATGCAGCACAAGAACATTTAAT[C/T]CTGAAATAATACCTTGAAGAACGCTGTTAGGAGAGAACCCTAGACCTGGAGATGTGATCTTCTGGATATTGATATCATTTCTTCCAAAGTCATTACGGCT
CP32_scaffold000044_862722	3	12.8761	44	862722	0.43	0.617	ACACACCCAAGTTGGGTGGAAATTAATGGAATTGCTGCTCTTYGTTTTCCTTTTCTTTGCAAGTTGAAGCTTAAATTATAATTGCACCCTGCTTTGGGAG[A/G]CGTAGCAGCGTCACATTAGCATACCCAGGATTTGGCCCTTTAAAAATTTGGCTGACATGTAAGAGTTAGTAACATAATAGAATAGAATATACAAATAATG
CP32_scaffold000044_862664	3	12.8761	44	862664	0.43	0.617	TGTCATAAAAGTACTTCTTTGCCAATTATTCAGCAAAAATAGTGAAGGCTCATTATGGACACACCCAAGTTGGGTGGAAATTAATGGAATTGCTGCTCTT[C/T]GTTTTCCTTTTCTTTGCAAGTTGAAGCTTAAATTATAATTGCACCCTGCTTTGGGAGRCGTAGCAGCGTCACATTAGCATACCCAGGATTTGGCCCTTTA
CP32_scaffold000044_858275	3	12.8761	44	858275	0.43	0.617	TCTGGTAGCGCCAAACTCCACATTAAATCATTCACCGACAGCGGCAAGATCCGATCGTTCACGCACCGGAGCTCTGATTCTGTCCGTTTAATCCCACCGA[A/G]AAACGGCTGATTATAAATATGCCCCACGATTTTAACCGGCGAGAGATCGGAATCCAGTGCTCGCAAAGCTGCATAGAACGTGATGTTCCCGCCGGCGCTA
CP32_scaffold000044_812029	3	12.8761	44	812029	0.43	0.617	CTGGGGTGTCGTAAGTGCCTAACCAGAGCCGGACTCTCTGAGATGAGTCTTTTATTTCTGCCACCCAGCGGCCGGACGGACGCTGCCGGACTCCGACGAA[G/C]CGCCGTGCCGGAGATTTAGTGGGTTGGCAGCGGGAGAGTGCGGCGGATCTTTTGGGTTCTCTACCGGCGGGCATGATTGATTTGTTGGTTTTTGGATTTT
CP32_scaffold000044_806940	3	12.8761	44	806940	0.43	0.617	TGTTTGGCAGATCTCGAGCAGCGGCTGAGCTCCTCCGTGGCCAACAATTTCGCGGGCGGTTTCAGCTGATGTCGATAGCCTTTGGAGGGACATTGCAGCC[C/T]TTTCTTTACAAAGAGCACTGCCAGACTCAACAAGCCGTATGAGGGGTGGCAGAACACCCTCTGAAATCAGCCAATTTTCGTAACTCTGTGATTCCACAAT
CP32_scaffold000044_806746	3	12.8761	44	806746	0.43	0.617	AGATTTTCACTGCCTGCAGTGAGATTTTTCAAGCATTCGGCTGCATAATCTTTTGATTCCAAGAGAATTCCGTTGCCGAGGAGATTTATCATTATCGGAA[T/C]GATTCCCTCTTCGGCTAAAGATTGCCTAACCTCAGGAATGGTTGACATGTTCTTCAAAGTGCATGCAGCTGCCGCCTGCAACACTGAATTGCTTGTTTGG
CP32_scaffold000044_806377	3	12.8761	44	806377	0.43	0.617	TCATTGCTGTTTTGGGATAGTGTCATCAAGCTAGCGATTGCTTGTGCTGCCACTTCTCGGACACTGTTCGACTTTGCCTCGAGCATCTTGATTAGCGGAG[T/G]AATGAACCCTGCTTCCCCGAGTATCTTTTTCATATCTGGTAAGCTGCTAATCACGCAAACGGCAGATGCAGCTGCCTGCTGAGCACCTAAAGATCCTCCT
CP32_scaffold000044_946573	3	13.5062	44	946573	0.43	0.59	TGGAGACTGCAACTTTGCCGGCGAAGCTTGCTCCACAGGATCGATAAGTAGTGAAAGATCTGATGCAGCAGAAGGCAAAGAAGAGCAATCTAATGGAAGG[C/T]TTACAATTGAGGGTATTGTTGGCTTGACCAGATCTTGTGGCTGTGCCTGTGGATGCGGTGCTGTTCTTGAAAGCTCAGATGCTGCTAGGTACGCTTGCAA
CP32_scaffold000044_1019750	3	13.8193	44	1019750	0.42	0.516	ATCAAATCGTCTTGCGGCCTTGAAATTTGAGTGTGGATTCCAGCAGAGCTAGTCATTTTCAAAGCAGAAAATCGGGCAGCTGAATCATTTGATGATATAC[A/C]TGGTCGAATCCCATTGATTCGTAGTAGCTTGTGGAAGTTCAGTGATTTCAAAGTATTAAGCGCGTACGGAAGTGAAGGTTTTGGGATAAGGTTTAAGCGG
CP32_scaffold000044_987835	3	13.8193	44	987835	0.42	0.516	TTCACTTAACTTTCACCCATTCGATTGTGACGAGTTTATGACTATTGCTTCTTCGTTCAGTCTTGAATCTSGCATTTACGTTGAGTGTTATGGGGTTCCT[G/A]ATCATGCACATATCTCTGGTGGCTGCAAATACTACAACAATTGAGGTATTGTCTTTCATACACTTAGTTATGGCCAGAAAATATCTGAAAATCGAAATGC
CP32_scaffold000044_987805	3	13.8193	44	987805	0.42	0.516	CTTTATCGCCTTCGGTAAGCTTAACGAGCATTCACTTAACTTTCACCCATTCGATTGTGACGAGTTTATGACTATTGCTTCTTCGTTCAGTCTTGAATCT[G/C]GCATTTACGTTGAGTGTTATGGGGTTCCTRATCATGCACATATCTCTGGTGGCTGCAAATACTACAACAATTGAGGTATTGTCTTTCATACACTTAGTTA
CP32_scaffold000044_969588	3	13.8193	44	969588	0.42	0.516	ATCTGAAGATGTAATAATTGTAGAGACGGATTCACTTTCTTTACTCGAAATCTTTAGGCAATGTAGTATAATGCTGATTATACTTCTGTTTTTGTCATTA[G/C]AGAAAAGTTCGGACGATTCTTCAACGTATTAGCTGCTTGTTTATTCTTTCTGGCGGAGCTCCTGCTCGTGGCGTGTACGCTTTGCGTTGAATCTTAAAGG
CP32_scaffold000044_952818	3	13.8193	44	952818	0.42	0.516	CTGCTGCTGCTATCGCTTCTCTAATCTTTGGCTTGTTCGTCTGACATTTTTGGCGGAACTCAGCTTTCTTTCTCTCCTCTTCTCACAGTGACTTTCTTCC[T/C]TCCCTTTCTTCTCTTCCCTTTTCTTTCCCTCTCTATTTCTGCAGCCTCATTGTTTTAGTCTTCAATACTTTTTTCGCTTTTTTTTTTTTTTTGGTTCATA
CP32_scaffold000044_1070193	3	14.7704	44	1070193	0.44	0.652	GCAATGGATTTTGCTTCCAAACCTCGTCGATGTATTCGAGGATGACGAGCGGTTCGGCGATCARTTTTCCGCCATGGATGAGCAATACAGGAAGGTTCTT[G/A]TGGATCGGACTGTTAATCTCCTCCAAAAGCAGCGAACTCTCGTAGGCCAGACTATGTTCTTCGTAAACGGTGTCGTATTCCAACCCTTTCAACTTCAGCG
CP32_scaffold000044_1070156	3	14.7704	44	1070156	0.44	0.652	AAGCGGGCAACGGCTCGTTGGTAAGGATCCTGAGGCAGCAATGGATTTTGCTTCCAAACCTCGTCGATGTATTCGAGGATGACGAGCGGTTCGGCGATCA[A/G]TTTTCCGCCATGGATGAGCAATACAGGAAGGTTCTTRTGGATCGGACTGTTAATCTCCTCCAAAAGCAGCGAACTCTCGTAGGCCAGACTATGTTCTTCG
CP32_scaffold000044_1095926	3	15.0834	44	1095926	0.45	0.696	ACGTGGATAGTGGATAAGCTGAAAGAGAAGAAAAAGCGAAGAACTGAAGAAGCGAAGAAGGAGGAGAAAGGCTGCTTGTATTTAAAGCGCTTATTAAACC[T/A]TGCCTTTCTGTGAATTCATTCCATTCCTTCTCCCTCGCGACCCTAAACCCTCGCGTCCATTTCTCTCCGGTCGGATTCCGCATGAAAATCCGCAAGAGTT
CP32_scaffold000044_1123673	3	16.0345	44	1123673	0.48	0.874	TGAACCTGCAGCTTGTTCCAAGGAGGAAAAAGGCGAAGCGGATACCATTTCTCCGGCGAATTCGGAGCTTCCACAGCACGCCC^GACACTCTTCCTCTCCA[T/A]AATCGCACTCCGACGCCGTCGTTATTGCTGCCGATCACTAGCTCTTCTCTACCGTCGGTGTATCAACGCTTCACTCAACAGCCGAATCAAGTTTATGTTG
CP32_scaffold000044_1131038	3	16.0345	44	1131038	0.48	0.874	CAGTCAGTACCCCAATGAAAGTTATTTCATCTGGCTGCAAGTCTGTCATCTGCATTAGGCGCAACCGAGTGAGAGCCTCCCTGCCGAGGCCATGTAGAGC[G/A]AGACCGTTCACCAAAGAATTCCAAGAGATCAAATCTCTTTTCGACATGCTATCAAAGATTGTTTCGGCAGCATCTATTTCTCCACACTTTGAGTACATAT
CP32_scaffold000044_1123655	3	16.0345	44	1123655	0.48	0.874	TAAAAATGGAGACCTGATTGAACCTGCAGCTTGTTCCAAGGAGGAAAAAGGCGAAGCGGATACCATTTCTCCGGCGAATTCGGAGCTTCCACAGCACGCC[CGAC/TGAA]ACTCTTCCTCTCCAWAATCGCACTCCGACGCCGTCGTTATTGCTGCCGATCACTAGCTCTTCTCTACCGTCGGTGTATCAACGCTTCACTCAACAGCCGA
CP32_scaffold000044_1242609	3	17.6398	44	1242609	0.48	0.874	TACAAGGAAACTTTTGTTGATCTCACAAGCTCAAATACAATATCAATTTTAACGAAAAAGATGAAAAGTTGAAGCTGCATATTATCTAGAAGATAAATTT[AAG/GAA]AGTGTAAACAGYAAGAAATTCAATGAAATGTAAATTGAGATACAACCTATAWACTCAGAGAACAACTATAATWTATTACTGAAGGAATGTTGCTCAAATA
CP32_scaffold000044_1353417	3	17.6398	44	1353417	0.48	0.874	AGCTACAAGAAGTTCAAACACCTGCTTCATCTTCATCTTCTTCTTCACAAAAACTTAACAGAAAAAGAAACTTAAAAAAAATCTGATTCTTTCTCACAAT[A/T]TGAACCTCCCTTCCACATGTTTGGAAGCTACAAACTGCAGCAAGTTCAGAAGTTTCAGACGGAACAAAACAAACAGGAAGAACAGCTTGTTGTTCTTCAT
CP32_scaffold000044_1347351	3	17.6398	44	1347351	0.48	0.874	AAGAGAAAAGAAAGAAGAATCATGGCAAGAATGGAACGATGAAAGAGCAGTATGACTTGCATCAATAGTATGATCCAGACCCACCGCTGCCCATATAGTT[T/G]CCGCCTCCTCCCACACTACGTCCAGGGTACATAGATGAGTAAGAGCTGCTACCCGCCTATAAAAAGAGACATGATCAATATTCTTTAAAAAAAAAAAAAA
CP32_scaffold000044_1341186	3	17.6398	44	1341186	0.48	0.874	GGGCTAATTTTCTGGTAAAAAAGGATAAAAGAAGAGTCTATCTCGGTGGCAAGAATACTGTAACTGTGAAAGCTGGGGAGATTCTTCAGATTTTAACCCC[T/G]GGTGGTGGAGGATGGGGCTGCCCTTAGTGGTGGTTCTAGGCAGCGGAGCCGTATGTTCCTCTCGAGGATATTTGGATGAAAATAAAATTATGAACTCGTT
CP32_scaffold000044_1340148	3	17.6398	44	1340148	0.48	0.874	AAGAAGGAGCTGCAATAAAAGCATTCAAGCTTGTCGAAAAGGGAATTTTTCAAGAAGAAGGCATTATCAAGCTCCTGCAGTTCCCTAATTCTGATGAAGG[C/T]GTCATCCCAGGAACTCGTAGACTCCATGATAATTTATCTGATCTTCATGCACAAGTTGCTGCAAATCACAGAGGGATTTCACTAATCAAAGAGCTTATTG
CP32_scaffold000044_1339227	3	17.6398	44	1339227	0.48	0.874	AAGGATTTAGCGAGGGAAGCATTAAAACTGAAACATATTTGAATCTGAGATATGAAGGTACARACACTGCCATCATGGTAAGGAGCCAAAAAACGGATAA[T/C]GGAGTAGGATTCGACTTTGCAGCTGTGTTCGAGAAGCTTTTCCAGCAAGAGTATGGATTTAAATTGCAGAATAGGAATATTCTCATATGTGATATAAGAG
CP32_scaffold000044_1339189	3	17.6398	44	1339189	0.48	0.874	AAGTTTACTTAAGCAAGTAAAGCAAAAGCTGCAGGGACAAGGATTTAGCGAGGGAAGCATTAAAACTGAAACATATTTGAATCTGAGATATGAAGGTACA[A/G]ACACTGCCATCATGGTAAGGAGCCAAAAAACGGATAAYGGAGTAGGATTCGACTTTGCAGCTGTGTTCGAGAAGCTTTTCCAGCAAGAGTATGGATTTAA
CP32_scaffold000044_1320104	3	17.6398	44	1320104	0.48	0.874	AGGGAAGCACTGTACTGAAGAAAACAAGGAGAATCAGAAATTCTAGCAGCACTGGGGTACGGCGGAGACGGATCCCTGGAAGTGGAAGCCATGGCTGAAA[A/T]GCTCGCTCTTTCTCTCGGCGGAAACTGGAGGTCGGTTGAAATGGCTGCGTGAAATTCCGATGAGAAAGAAAGAGAATCAATCTCATTTTATACGTAATTG
CP32_scaffold000044_1312527	3	17.6398	44	1312527	0.48	0.874	AGCTGACATCCTATGGTAGTCCAGCCCTCTGCACACTTCTTCTCTCTCAGATTCTGTCAGGTAGCTATGCTTGTCCAGATATATATCTATAGCTCTGTAT[ATT/AT]CCACCGGAGCTCCTATCGGTTCCCATTGATGCTGCACTTGACATTTCAACTAATGAAACAAATGCACCGATCCCAATTCTCTGTCACTGGCAACCTCAAA
CP32_scaffold000044_1312228	3	17.6398	44	1312228	0.48	0.874	GTCTTCTCTTTTTCAACCATGTGGTTGCAGCCTTCCTCAATCTATTTCCTCATCATATGACACTCTTTCTCCAGCTCCATCACCTTATTGTTCATTTTCT[C/A]CATTTCATTTTTTACTAAACCTTCACTTAAGGCCAACACTCCTCCATCACTTTCAACCTCGTCCTGTATCAATTTGTTGTCAGAACCCTGCATTTCCTTT
CP32_scaffold000044_1294132	3	17.6398	44	1294132	0.48	0.874	CCGGATCGCTGCCATAAACTATATCATAACAAGTAGGAGAAAGGCATCGCAGGGCACAATTTTCCTTTTCGGTAGCTGAAGATTTGCATTGCCAACCCCA[T/C]AATCCGCTGCAAAGTTCCAACACATTATCGAAACGAATCAAATCAAAAGCAGGAAGGATGAAAAGAAAAAAAAAAAAAAAAAAAGGGNNNNNNNNNNNNN
CP32_scaffold000044_1242684	3	17.6398	44	1242684	0.48	0.874	TGCATATTATCTAGAAGATAAATTTA^AGAGTGTAAACAGYAAGAAATTCAATGAAATGTAAATTGAGATACAACCTATAWACTCAGAGAACAACTATAAT[A/T]TATTACTGAAGGAATGTTGCTCAAATATTATTGGAATGAATTCAGAGCTGCTATATTGAAAGTGCACCAGTGATGACAAGAAGGATAATCTTGCTCAATA
CP32_scaffold000044_1242663	3	17.6398	44	1242663	0.48	0.874	AAAAAGATGAAAAGTTGAAGCTGCATATTATCTAGAAGATAAATTTA^AGAGTGTAAACAGYAAGAAATTCAATGAAATGTAAATTGAGATACAACCTATA[A/T]ACTCAGAGAACAACTATAATWTATTACTGAAGGAATGTTGCTCAAATATTATTGGAATGAATTCAGAGCTGCTATATTGAAAGTGCACCAGTGATGACAA
CP32_scaffold000044_1386006	3	17.6398	44	1386006	0.48	0.874	CACTTCCTCCTCTGATCATCCTAGAGTTAACCACAAGATGGTAAAATCATGCCAATCTTCTGGACCAGCTGCTTCAAATTGGCAGGTAACAGCCAATACC[T/C]ATGATCTTAAATCATG^CGGTAAAGAACACAAGTTGAACAGAATTATTAACAAGTTGATCCAAATTGTCAAAGGTACACTCAAAGCCACCACATCCAGATT
CP32_scaffold000044_1242623	3	17.6398	44	1242623	0.48	0.874	TGTTGATCTCACAAGCTCAAATACAATATCAATTTTAACGAAAAAGATGAAAAGTTGAAGCTGCATATTATCTAGAAGATAAATTTA^AGAGTGTAAACAG[C/T]AAGAAATTCAATGAAATGTAAATTGAGATACAACCTATAWACTCAGAGAACAACTATAATWTATTACTGAAGGAATGTTGCTCAAATATTATTGGAATGA
CP32_scaffold000044_1386022	3	17.6398	44	1386022	0.49	0.897	CATCCTAGAGTTAACCACAAGATGGTAAAATCATGCCAATCTTCTGGACCAGCTGCTTCAAATTGGCAGGTAACAGCCAATACCYATGATCTTAAATCAT[GCG/ATA]GTAAAGAACACAAGTTGAACAGAATTATTAACAAGTTGATCCAAATTGTCAAAGGTACACTCAAAGCCACCACATCCAGATTTGGAGCATTTAAGCCAGG
CP32_scaffold000044_1542938	3	19.6121	44	1542938	0.51	0.942	GTTCTCCACCTATGAGCATCTTCCTCGACATGGCTGCCGAATATTTTGAGCTAAGTCTGCGGTAAACAGAAAATCACGAAATAGACGAACAACAACCAAT[G/C]AAACGATAGAGCTTAATGCGTTAAGCTGCAAGAAACTCGCAAACGATGATAAACAGAGGAACCGATAGGAAATACAGAACATATGCCTTCAAATAAAGAC
CP32_scaffold000044_1530498	3	19.6121	44	1530498	0.51	0.942	GAATCACGCTGGCAACGACCGTGAGGAGCTCCTGTGGCTCCAGGAGTAGCAGCGGTGGTTTCATGAAAAGGAACAGTGGATCCGCGAAGAGCAGCGTTGA[G/A]CCAGAGAACGCGAGTCGCTTCTGCAGGAAATTGCTGAGGTTAAGCTGCAAATACAAGCGTTAGAACGCCGAAATTCCGTATGAGGAGGGACGTTTCCGTG
CP32_scaffold000044_1481664	3	19.6121	44	1481664	0.51	0.942	GGCCTCATCCAAAAGGGGAAAAAAAAAAATATGTTCTCAGATTTGGCCATGGTTGAAGCAGCTTGCTTCCGGGCTCCATTTTTAAAACTGTAGTCATCAA[CAA/CA]GGCACTGTGTATATAAGAAGCTTCTCTGTGATGTGATTTGGTGACAGATAACAATTAAAAATGTTGT^ATAGCAAGATGTTTGGCTTATTTTTACTWGTGA
CP32_scaffold000044_1480606	3	19.6121	44	1480606	0.51	0.942	TTTCCTCGTACCCAGCAGCTGACTATCTATAATGGGTAGTGGGTTGTTACTTTTTGTTTTCTCCTTTATTTAAATATGTCCTCTGCGTTTATGATTCTAC[AATAT/TATT]AGTTTCAATATTAACCATTGCCTTCCTCCTATCACAGGAGAAGTGAAGGAGCAGCCGTGTTGGGTAATTATGCTTGAGGTATATCTCGTCTTTAGCTCTC
CP32_scaffold000044_1528720	3	19.6121	44	1528720	0.5	1	TGATCTTTTGTTGTTTCACTGCAGTCGTGCTGCCTTCTAAGGATGCCTCTCACGAGGGAYACCCTCCTCTATTCTAATGTGAAATTGGACTAAGATCGAA[C/T]GAATAGACGATGCCCGAGATGATCGTCTGCCATTGAAGCATTTAGGGCATAAGATTTGTGTAAGTGCCCTTTCAACAATGTTCTTGTCTACATTTTGGTG
CP32_scaffold000044_1528679	3	19.6121	44	1528679	0.5	1	ATCCTGTTCATAAAATATGACAGCATATATGTTGTTTTTGTTGATCTTTTGTTGTTTCACTGCAGTCGTGCTGCCTTCTAAGGATGCCTCTCACGAGGGA[C/T]ACCCTCCTCTATTCTAATGTGAAATTGGACTAAGATCGAAYGAATAGACGATGCCCGAGATGATCGTCTGCCATTGAAGCATTTAGGGCATAAGATTTGT
CP32_scaffold000044_1481762	3	19.6121	44	1481762	0.5	1	AAC--GGCACTGTGTATATAAGAAGCTTCTCTGTGATGTGATTTGGTGACAGATAACAATTAAAAATGTTGT^ATAGCAAGATGTTTGGCTTATTTTTACT[A/T]GTGACGATTTTTTCGAGTCGTTGCCGATCCTGCTTCTCTATGGCTGCAGGGAATCGCTTGTGGAATTATATAAGCCATTGCAAGACCCTCTTATTAAGCG
CP32_scaffold000044_1481733	3	19.6121	44	1481733	0.5	1	CGGGCTCCATTTTTAAAACTGTAGTCATCAAC--GGCACTGTGTATATAAGAAGCTTCTCTGTGATGTGATTTGGTGACAGATAACAATTAAAAATGTTG[TA/CC]TAGCAAGATGTTTGGCTTATTTTTACTWGTGACGATTTTTTCGAGTCGTTGCCGATCCTGCTTCTCTATGGCTGCAGGGAATCGCTTGTGGAATTATATA
CP32_scaffold000044_1470685	3	19.6121	44	1470685	0.51	0.942	CTACTTTCATTGCAAGTTCAGAGAGCTCTTCTCGTACAGCTTCGAGTCCAGCAGATGCTGCAGCCTGATCGCTCAATGCTCGACACGCCCGCTCGAGTAT[C/T]GACTGCAAGTATTTTCCTTGTGCTTCAATGCGAAGTTGAAGTCGACGCTGCACCTGCGCTTAAAGTAAAAGAAGCATGGACTTGAAAATGGAAAACAGTG
CP32_scaffold000044_1443068	3	19.6121	44	1443068	0.51	0.942	CTTCAGCAGTAACTGAAGTGGCACCCAATAAATCATTCATTGTGGCCAAAGAATCTCTTAAATGGCATCTCCCTAATAATGAAGCAGAAAACATGACACA[C/T]TTGGAAACAACACTGTTCTTTTGCTGCCCTACAAGCTCCATAAAATCTTCCGAAGACCCATTTTCAGTCAGTTTGAAACTGATCGAGGGAAACTGTTGAG
CP32_scaffold000044_1441693	3	19.6121	44	1441693	0.51	0.942	TGAGGAGCAATATTGTGCAGGAACAATACATACTAGTACGATGTACTGACACCATTTTTTTATGTGCAGCTCTGAAATTGTTTTAGTTTTCTTTTCCATA[T/A]TACGTGTGTTATACTTTCATATAACGAAAAATAAATATCTTTCTTATCCAAAAATAAAGTGAGAAATAATATATACCAATGAAGGAAATAAATCTAATCG
CP32_scaffold000044_1459446	3	19.6121	44	1459446	0.51	0.942	CAGATCACTTAACATTGAACATTCTGATTTAGTTGCAGCTGTAACTTCACTGCTTGAATGCCATGTGTTCTCAATGTCCACAGGCGAGGCTTTGATCGAT[T/C]GATCCCTAATTAATTTCACCACGTTAGACAAGCCATCATTTTGTTCACCATTCTCATCAGTTTTCTCTACTGGAAGTAATTTGTTGCAAGAGAAACACCA
CP32_scaffold000044_1576703	3	20.253	44	1576703	0.52	0.874	TTACTGAGTTTGTTGCTAATAGCTGCATGTTTATCATCCTCMTACTTTCACTTAGACACTAGTATTTTGTCCTCATTTGAATTCAAGCTAATTAGTGCAA[G/A]TTTCTGAAGTTGTTTGTAATTTTACATTCTTTTCTGTCGTYTTTTCTTTTGCAGCCCGGTCATTTTCAAGGCAATACATACGACATAGTGTCTGCATTTC
CP32_scaffold000044_1576644	3	20.253	44	1576644	0.52	0.874	TATCAGAGTAGAACTACAGAAGATGATCAGTTTCAGAGCCTTCACATTTTAAAGTATCATTACTGAGTTTGTTGCTAATAGCTGCATGTTTATCATCCTC[C/A]TACTTTCACTTAGACACTAGTATTTTGTCCTCATTTGAATTCAAGCTAATTAGTGCAARTTTCTGAAGTTGTTTGTAATTTTACATTCTTTTCTGTCGTY
CP32_scaffold000044_1564303	3	20.253	44	1564303	0.52	0.874	TCTGGTCGTTGGATCCTGCAATCTTGTTCTGCAGCACTTGTTCCAGCACTAGCCTTGCTTCTGAATGTCGAGATTGCTTCATCAGGCACAGGCTCAAGTT[A/G]CAGGCCTTGTTTGCATCTGGGTCTATGATTTGGGCCTTTTGGTATACGGCTTCTGCTGCTCTGTGGTTCTCTTGCTGCATATACGCCCATCCCAAGTTAC
CP32_scaffold000044_1576744	3	20.253	44	1576744	0.51	0.897	MTACTTTCACTTAGACACTAGTATTTTGTCCTCATTTGAATTCAAGCTAATTAGTGCAARTTTCTGAAGTTGTTTGTAATTTTACATTCTTTTCTGTCGT[T/C]TTTTCTTTTGCAGCCCGGTCATTTTCAAGGCAATACATACGACATAGTGTCTGCATTTCAGGTACGTGCATATTAAAGGCAAAGTATGAGAAGTTTTCAT
CP32_scaffold000044_1665472	3	21.9248	44	1665472	0.51	0.897	TCCTTGACACAAACATTCTTGGCCATCTGTTTATCCTCACATAGTGTTCTCTGATCTCCCCATCGCCGATGAAACTTGTAACCGTGGAAAAGCAGCATTC[A/G]TGCCCACCCCATACTCTATCATCAGGATCAGCAGTTTGGCTCCCATCAGGATGGAAATATCGGCGCATCAGAGGGTGGCTGCCTTGCCAATACGGATCAA
CP32_scaffold000044_1664746	3	21.9248	44	1664746	0.51	0.897	AAATTCTTCACCGGAGAGGAGATCGGCACCCTGGATTTGGAGTTCGGAGGAATTGTGCATGCGATGAATTCCCTGGCTTGTACGTTTGGACCCATAACTT[A/G]AAGAAAGCTGCTCTGATCAGAGATAACCTGCCGGACGCCGACAAGTTGGCCGGAATATACAAGCGCCTGTACGAGCAGCGGCAGTGGAGAATTCTAACTT
CP32_scaffold000044_1666972	3	21.9248	44	1666972	0.51	0.897	GTGCCAATCTAGGGATATGTGCTTTCCTGAGCCACAGTTCCATGCACTAAGAGAAAATACAATAAACTTGCTTACCAAATGTTCAATTTTACAGTAAACA[GTAA/GA]AGAATGTTAGTTTTTTTGCAGCTACACCCTTTAAAATTTGTAGAATTTTAAATCATCTATCCCAGTGTCTAATAACATACACATGACAGGCAGTCATAAC
CP32_scaffold000006_23916	3	21.9248	6	23916	0.51	0.942	TGGAAAGATTCGGACCTTATTAGCCAATGGATTCTCCTATCCCATTTCAAGACCTCAATCTTCTTCCCGACCCATCCGCTGCTGTAATACCCGCCGCAAC[ATCC/TTCT]CCCAAAACACACACAATCAACTCTTCTGTTAACAAAATTGTTGAACGCGGCGAGCTGCTGACCCCCAAGCTTGAACCTAAGCTCGAGCCCTTCGACGATC
CP32_scaffold000006_7986	3	21.9248	6	7986	0.52	0.874	CTTCCTTCACTGTAACTTATGGTGGCTTGCATTTTGTAACCAGCATGTCTGCCAGCTCTTTCCTTGACTGTAGTTGAGCTACTGTTTTCTCGTGAATCAT[C/G]TGCAGCTATGTTCCTGTGACATAATTAAAAGTTGGTTGAATCATACCCCTCCCCCAACCCACACAAAACACACATGGTGGTGCCTTTTAATTTATCTGGA
CP32_scaffold000006_34960	3	23.2769	6	34960	0.48	0.874	ACCAAGCTTACCATACAGTTGGGAAACACAACATTAAGGTTCTATATTTCTGTTCCTGATCCAATTGTTGTAAACTATCACTGTTCATACGAATAACATT[C/G]AAATGGCTGCTTACCTGAAAAGAACTTTTCCCATCAGCAGGACTATCAAAAGATTTCATATGAAGCATAATAGAATCAAAATGAGGAATCAGGGCAGACT
CP32_scaffold000006_157936	3	26.5131	6	157936	0.44	0.652	CGAACTCCTCGAGCTTCGACGAGAGGTCCTTTAGGCTAATGTCGACGACACCGACATCGGCTTGCTCGCTGCCGCCCATGGCTGTTGCTGCTGCTGGTGG[TG/TGCG]GTTCAGAAGTTTGTGTTGGTTTTGTGTGTGTGGGCAATGGGAGATGGAGCAGCCCCCTTGGCTTTATAGGAAACAATTAAGGTTTATTTGGCAACATGAG
CP32_scaffold000006_168049	3	26.5131	6	168049	0.45	0.696	TTGGCCTGCAGATAGACGACTACTTGCTGACATCAGGCGACTTGATCGGATTTCACTTGGCTCCCCAGAGGAGCTTGGTCGGCTGCTCGATAGAACAGGC[T/C]TCTTCGAAAGGCTTCCATTCCTATAGCTACTGCGGGCCCTTTCTGAATCAGGTTGCTGTGAAAGAGGGRTGGGAGAGAAAAAAACATGTCATCTTATCAA
CP32_scaffold000006_168118	3	26.5131	6	168118	0.45	0.696	GGAGCTTGGTCGGCTGCTCGATAGAACAGGCYTCTTCGAAAGGCTTCCATTCCTATAGCTACTGCGGGCCCTTTCTGAATCAGGTTGCTGTGAAAGAGGG[A/G]TGGGAGAGAAAAAAACATGTCATCTTATCAAAAGAGGGAAGCAGCAGAGTTGTACAGAAGCCCAAAAGAATAGTAAGCAAAACAAAAGTTTGTTGAGATA
CP32_scaffold000006_185813	3	27.225	6	185813	0.45	0.696	ATTCAACTTGCCTCTCGCTTTGTCCCAGTAAAAGTTCCCGAGGCAGATTTCCCTCAGTGGCAGCATTCCCATACTTCTCCAGGATGGCATCTTTCGTATG[C/T]GACTTTAACTTCTCTTTAATAACCTTATAGTTCTTATACAGAAGTTCAGCTTGTGAAGGAGCAGCTTGCATATGGATATCTTGTCCTTTGTCAAACGCTT
CP32_scaffold000006_225661	3	29.0842	6	225661	0.5	1	TCGGACCCTCATGTTTCGACACAACCCTATGATTAACGCTTTTGAACCTGTCATTTGTTATTAGCTGCATCAAAAAATCCAATTTAATTAAAGGGTGTCC[A/G]ACATAGTTTGGCGATCCATATGTGCGTCGAAACAGGGAGGATGCTGCAGACTTACCTGCATAAGATCTCCGATGTTGACGACTAACGCACCGGCGACAGG
CP32_scaffold000006_237716	3	29.0842	6	237716	0.5	1	AGAGCTTAGAAATCGAGAAGACCTTTTCCGGCAATCCAAGCAGCCGAGAGATCTCAGGGTGAAGACTTTTCCTGATTTCCGCGTAGGGTTCACCGTTCCA[C/G]TTTCTCTCCGCCAACTGTTCCCCGAGCCTTACGGCAGCCTTCATGACGCCGTCCGCGCCTTCATGCGCCGATTCGACGATCCCCATCCTTACCGCCGGTT
CP32_scaffold000006_275101	3	29.4441	6	275101	0.49	0.897	AATATGAAAATTCTTCACATATCTCTTACTCTGGCAATGCTTTTCCTTCTTTTTCTCTTGCAGCTTCACCCAAACATAGCTGGTAGAACTCTGCATGAGA[G/A]CCCAGCAATGGTGAGAAGAACGGAGCTGAAGCTGAAGCTGCAGTCTCTTCAAAGGGTCAGTGTACCGCCCTCCGGCCCCTCCGGTTGCACCTTCATTCCC
CP32_scaffold000006_302357	3	29.4441	6	302357	0.49	0.897	CACTGGGCTATTGCGTGCCCACTTGCTGCCTCGAGAGGTCAACAGCCAACTTTGTCCCATGCGTCTTTGGCTGATTGTTACGATACTGGTGAGCTCCAAC[T/A]TGCTTCTGGGATTGGTTTAAGTGCAAAACCCCAACACGTTGAGGATAGAAAAAAGAACAGTGTTGCATCTATGCTAGATGATACTGATGATCCCAATATT
CP32_scaffold000006_316783	3	29.8041	6	316783	0.5	1	GGTTTGTAATCAGGAACTACTCCCGGGAGCATATCTGCATCCACCGGTAAAGGATCCAATCCTGACCAGTCTGTGTATCTTGGACCCAAACCATCCAGTA[A/G]TTTGTCTACTTCATCCTCATAATTCACTTGTACTTCTGTCAATTGTTCGCTGCCCTGTTCACCCTCTGTCGAAGTTTCTGCTCCTTTTTGTCGTGGCTCG
CP32_scaffold000006_319723	3	29.8041	6	319723	0.5	1	TATGGCAAAACCATCAGCCCTCACTTATCCACTGCAATGCTTTTCACCAATCACAACATGGCCACAGTTCGTAATGCGCGCCCAATTTCTTCCTAATTCT[TGCCGCCGCCGCCC/TGCCGCCGCCC]CTCCTCCTCCTTCTCCGCCTCCGCTGCTCTTGATTTTTCGTAACAGGTAACTAATTCCTCCTTACYTCCGCCCTTCTCTTATAGGTGCTGCAGTAGGTAG
CP32_scaffold000006_319802	3	29.8041	6	319802	0.5	1	GCCCAATTTCTTCCTAATTCTT-------------CTCCTCCTCCTTCTCCGCCTCCGCTGCTCTTGATTTTTCGTAACAGGTAACTAATTCCTCCTTAC[T/C]TCCGCCCTTCTCTTATAGGTGCTGCAGTAGGTAGTTCGCATCATATTTTGATTTTCAAGAGTGTCTGAATTTTGTATTCGGGATCTGTACTCGGTTCTGG
CP32_scaffold000006_319614	3	29.8041	6	319614	0.5	1	TAGGATTTATATTTTATAGTACACGTCATTGATCATATCGGAGAAGGGACGAAAAGTAAGTAACGGAGCAGCTTCCATTTCCAAGATCCATATTTTTGTT[C/T]CTATAAAATATGGCAAAACCATCAGCCCTCACTTATCCACTGCAATGCTTTTCACCAATCACAACATGGCCACAGTTCGTAATGCGCGCCCAATTTCTTC
CP32_scaffold000006_346359	3	30.9016	6	346359	0.52	0.874	GAAGTCCAAAACGGGGAGGGAAGAAGAAGAAGAACAGAGGCAGAGCGCCATTTTTTTGGAGTTGTCGTCGATACACCTCGTATAGCACCATGACCAATTA[G/A]GAATTGCCACGTACCTCCAAAYCTGCTGCTTAAGTCTTATTTGGACTGTTTTAAAATAATATTTCCATTGCCAAGTTGGTAAAGTATTACCAGCCAAAAT
CP32_scaffold000006_346381	3	30.9016	6	346381	0.52	0.874	GAAGAAGAAGAACAGAGGCAGAGCGCCATTTTTTTGGAGTTGTCGTCGATACACCTCGTATAGCACCATGACCAATTARGAATTGCCACGTACCTCCAAA[C/T]CTGCTGCTTAAGTCTTATTTGGACTGTTTTAAAATAATATTTCCATTGCCAAGTTGGTAAAGTATTACCAGCCAAAATTTGGTTTAATTGTCATGTCATA
CP32_scaffold000006_355606	3	30.9016	6	355606	0.52	0.874	TCAGATACAAGACTCTCCAATATCATTGCTGCTTTCCTGCATATTTCTGGAACTGGATGAGGGGTCTTGATAACTTTAAGAAGTCGATCGATTGCCCTTC[GAG/AAC]GGAAAAACAGAAAAATGTTTCAGTATCTAATGCAGCTCAAATGGTTATCTCTAGAAAGGCCAAGGAAAATAATTACCATCGTTCGCTYGCCAGCTTTATT
CP32_scaffold000006_355696	3	30.9016	6	355696	0.52	0.874	ATTGCCCTTCG^AGGGAAAAACAGAAAAATGTTTCAGTATCTAATGCAGCTCAAATGGTTATCTCTAGAAAGGCCAAGGAAAATAATTACCATCGTTCGCT[T/C]GCCAGCTTTATTCTGCAGTCCATATTAACTTCGACAAGGTTATACAGAGCACCAACAGCTGCTGCTTGTGCGTCCAAAGCTGGGATGCTCATAAGGTCAA
CP32_scaffold000006_359971	3	30.9016	6	359971	0.52	0.874	AATTGCAGGGATTGCGGCCATACTTGACAGCTGCCGGTTGCTTCTCGTTGCTCTCCTCGATGAAATTCTGCACCATCTTATCTAAGCAAACCGAGCTCGG[C/T]TCGAACTCGGTCCCTCCTCCTMCATCTTTGCTGCTAAACTGAGCTGGTTCACCAACAATAATCGGTTTCTCAACCGCAGAGCTTCTCAGAACGCTCGGAA
CP32_scaffold000006_359993	3	30.9016	6	359993	0.52	0.874	CTTGACAGCTGCCGGTTGCTTCTCGTTGCTCTCCTCGATGAAATTCTGCACCATCTTATCTAAGCAAACCGAGCTCGGYTCGAACTCGGTCCCTCCTCCT[C/A]CATCTTTGCTGCTAAACTGAGCTGGTTCACCAACAATAATCGGTTTCTCAACCGCAGAGCTTCTCAGAACGCTCGGAAACGGCCGATCGAAAAGCCGCCT
CP32_scaffold000006_340433	3	30.9016	6	340433	0.52	0.874	CTGATCCCACATATCTTTATTTTTTAGTATAATTGTTGCATAAATCAATGCAGCTTTTTCCCCCTAAAATTGACAAGTTAGGGAAAGTGATTGGAGGGGA[C/T]TGGGGGAGATAGTTATACCCCAGCAAATCTAAAACCCTCCCATTCCATTTTAACTCTCCACTTTTGAACACAGGAAACAAAACAGAATATTTCACTTATT
CP32_scaffold000006_346160	3	30.9016	6	346160	0.52	0.874	TGTGTATTTATAATCAAAATGATTTTCATTTTTCTCCCGTGGAGGAAACGTTTCTCCAATCCACTTAATATAAACAGTAACATTGGAAATTTTGCAGCAA[A/C]ATTTCTTCCCATTCATACCCATGCCCCATTAATTTGAGTGCGTGTTAAGTCAAGTCAAGTCAAGTCAACCCCCAAGTGTTCATAGTTTCTCCGTCAATGA
CP32_scaffold000006_366854	3	31.2547	6	366854	0.52	0.874	TACCTGTTTTTCTGCCCTTAAAATGTTGTCGATAAGATTATAATACATTTAAAATTGCCGTGGATTGTGTGCAGCAAAAGAGATTGCGAAAAGTTCTGGT[GATAATAG/GATAG]GTTCAATTATTTATTTTTCGAAAATTTCAAAAAGAAAAAAACTATTCAACCTGCTGCAGTACTTGAACGTCACGAAGATTTAGAAAATAATATTTTTAAA
CP32_scaffold000006_403986	3	32.6147	6	403986	0.52	0.874	CTCCTGCAGAGATACTTCCTGATTTCAAGGAGAAATTTCATGGCACAAGAGTGAAGGGTAAAAARTGGGTTTAACTGAGTYATTCTTCTGAAATAGGCCT[C/T]AACTTTCACGACATACTTCAGCTGCACTAATGTTTTGTTGTGCCGTGAATCTGGCAGGACCCTAGGTCCAGAAATTTATTGCATATGATCCACACCAAGT
CP32_scaffold000006_403966	3	32.6147	6	403966	0.52	0.874	CTCACAGCTGTAGGGCACCACTCCTGCAGAGATACTTCCTGATTTCAAGGAGAAATTTCATGGCACAAGAGTGAAGGGTAAAAARTGGGTTTAACTGAGT[T/C]ATTCTTCTGAAATAGGCCTYAACTTTCACGACATACTTCAGCTGCACTAATGTTTTGTTGTGCCGTGAATCTGGCAGGACCCTAGGTCCAGAAATTTATT
CP32_scaffold000006_403950	3	32.6147	6	403950	0.52	0.874	TGCTGCTGCCTCAGACCTCACAGCTGTAGGGCACCACTCCTGCAGAGATACTTCCTGATTTCAAGGAGAAATTTCATGGCACAAGAGTGAAGGGTAAAAA[A/G]TGGGTTTAACTGAGTYATTCTTCTGAAATAGGCCTYAACTTTCACGACATACTTCAGCTGCACTAATGTTTTGTTGTGCCGTGAATCTGGCAGGACCCTA
CP32_scaffold000006_407962	3	33.6514	6	407962	0.53	0.845	TGACCAAGGTTTTTTTATTTTAGCACTTGACTAGGATAAAAGGTTGATCCGAGGCGTAGGTTGATAAGATCTGCGAAGCTGCCGAAAAGCAAGCGGTGAG[A/C]GAATCAGTCACCACTTCTCTATTATCCACGGTGCGTTTAATGTTTTGCACAATGACGTCAAATTCTATACACACCAGCTTGTTCTAGTTAACAATTTTAA
CP32_scaffold000006_437905	3	34.0114	6	437905	0.54	0.756	AGGTGGGCTGTCGGTTAATGAACCGCCGCTGTGGGCGGCGTTAAGTGGGCCGCTGCTATGCGACAGCCGACCGGAAGTCCGAGGAGACACATCCTGCTGC[G/A]CCACAA^ACACGGAGATTTTCAGAAAACGACACAAATTTCTCAATTTAGAAGAAATTAGGAGAGTACCGAATGAGACAAAATCCGGTCCATGACCATTTGG
CP32_scaffold000006_437911	3	34.0114	6	437911	0.54	0.756	GCTGTCGGTTAATGAACCGCCGCTGTGGGCGGCGTTAAGTGGGCCGCTGCTATGCGACAGCCGACCGGAAGTCCGAGGAGACACATCCTGCTGCRCCACA[AACA/AACACA]CGGAGATTTTCAGAAAACGACACAAATTTCTCAATTTAGAAGAAATTAGGAGAGTACCGAATGAGACAAAATCCGGTCCATGACCATTTGGGAAGTTTCA
CP32_scaffold000006_436450	3	34.0114	6	436450	0.54	0.756	TGTCAAGCTTTGAGTCACARGGTTGCAGTTGATCTCCACTCAACTTTTGATTTACGATGATGTTGTTAATTAAGCTACCACGGCTGGAGCCCTCGCCGCT[C/T]GACGATGCTCCTCCCATCCCTTTCTCCGCTGCATTCCACACGTCCTTTGTCGCCCGTGACTTCAGCGTTGCTGCTCCTCTTAGTGCTACAATATCCATTC
CP32_scaffold000006_425935	3	34.0114	6	425935	0.55	0.696	GCACCATGCCATGTGGATTAAAATCTTTGCAAGATGCCTCGTCTTGTAGTTGTTTGTTGCTGCACAAGTAACGCAAAGCCTAAGAGATGTAAAGATGCAC[A/T]AGGTTGCTAAAACCTTTCACAATAATGTCCAGTGCCGCAGCCCACCCTTAAACAAAGCCAATTGCTACGAACTCAGTATTTGCTTAATTAAAACAAAAAA
CP32_scaffold000006_435567	3	34.0114	6	435567	0.55	0.696	AACAAATTTGGTTCTTTTTGACTAAAACCCTAAACCCATTCAAACAAAACCCACCACTTTTGTCACCGACCAAACGGCGGCGTTGGCGGCAGCGGCGGCG[A/G]CGGCGGCATCTCTCAAAACCTACAAATCCTCTCAGCCGCCATTAGAAGCAGCTTGGCAACTCCTTGTGTCCACATATCATACTCTCTTTGGTTTCTGCAC
CP32_scaffold000006_436369	3	34.0114	6	436369	0.55	0.696	ACAAAAGGTTACCGTTACGAGTCAGTTTAAGAAGCTCGCAGCCATTGGCGAGCAATCCTCGGTAGCATACGGGTTGAATTATGTCAAGCTTTGAGTCACA[G/A]GGTTGCAGTTGATCTCCACTCAACTTTTGATTTACGATGATGTTGTTAATTAAGCTACCACGGCTGGAGCCCTCGCCGCTYGACGATGCTCCTCCCATCC
CP32_scaffold000006_437327	3	34.0114	6	437327	0.55	0.696	TCTTTCCTCCTCTCCTTGCGCTCCTTCAGCCAACGCCCGACCGTCTTTCCGCCGCCAACAGCGGCGGTGCCGGACCCATTCACGGTGGCCCGAAAATGGG[C/T]ATTGAAAGAATAGTTGGATCGGTAAAGCTGCATGGAATGATGGCGATTCATGATTTAGAGAAATTTAGGGGAAATGGGTTTTTTTTTTCTTTTTTCCTCT
CP32_scaffold000006_442499	3	34.0114	6	442499	0.55	0.696	CGAACACCGAATCGTCGAAGGCAAAAGTGCGGTCGCAGAGCGCACCGAAGGCTAGGCCAGAGTCGCTTGAGAGGCAGCCGAGCCGAAGGCGGGCGTCAGT[T/G]GAGGGGAGGAACATTCCAAGGGCGGTGAGAATGCAGCGGTCGTCGTCACATTTGGGGTCCGCCGCGAAGAACTACGGGTATCCTCCATGGGCGGTGAAGC
CP32_scaffold000006_474784	3	35.4866	6	474784	0.55	0.696	ACCCAATATTCCGGCATGCTGCCCAACTTCTCTGGCAAACGTGATGAGGAAATGCTGGGATGGCAACCCATCCGAACGCCCTGCAATGCATGAGGTTGTC[C/G]AAATGTTGGAAGCTATTGATACAAGTCAGGGAGGGGGAATGGTTTCTCCTGACCATGTTCCTCGCAGCTTCTGTTTTAGGCCTTCTGGCTCGTCTCCTGG
CP32_scaffold000006_477628	3	35.4866	6	477628	0.55	0.696	TCAAAAAGTTATTGCTCATGGGACTTACGGAACAGTATATAAGGGTGCATATGACAACAAAAAGGTTGCAGGTAAACATCTTATTTTTGATGATGTGAAA[A/T]TGCAGCTGAACTGAGTACATTTCTATATTACCTGAACTGTACTTCTCTGTGTTATAGTGAAACTGTTGGACTGGGGGGAGGATGGTCTTGCCACTACTGC
CP32_scaffold000006_483802	3	36.2123	6	483802	0.56	0.652	CTTATGGTGTTTTCAAGTGGGCGAAAGACCAAACACCTTACCGGCATTCACCTGAATCATATAACTCCATGGTTGATATCTTGGGGAGGGCAAAAAAGTT[C/T]AGACTTATGTGGGAGTTGGTCGATGAGATGAGTCATATAGCTGCGTATGTGAGTCTGGAGACGATGAGTAAGGTTATTAGGAGGCTTGCGAGGGCTGGTA
CP32_scaffold000006_519347	3	36.2123	6	519347	0.56	0.652	CGTCACCGAAATCGCTCCTACCGGCCGGCCGTCGACACAGATGGCCCGGTGCCAGGGGTGCGACAGGACTTGGTCGTTGATATACTTTATGGCGTCCGAT[A/T]TATCCTGGTAGGGCTCCCAGGAACAGGATCGAGCTGCTTTCTCGTCCGATGCCCAAACCATGAAATCGTCGATGTCAGTGAGATCTAGTGGCCGGAGAGT
CP32_scaffold000006_551216	3	36.2123	6	551216	0.56	0.652	GAAAACTAAGGAAATGCAATACAGAAAAGCCTGAAGCGGGAAGTGAATCAGGATTGAAAGCAGCATAATCATAACGAAACAGTACTCACACTGGGAAGTA[G/A]AGAGAAAGCAGAGAGATTAAGCAGAGAAATATTTTCGCGGGAATGAGAAAAAAATGCAGCAGAAGAACACAGCACGAAGCATCGGAAGTCGAGTAATAGA
CP32_scaffold000006_560946	3	36.2123	6	560946	0.56	0.652	CTTAAAAACAGTGAATCATCCGCATGAAAATTAAAGTTAAGCACTACAAGAATATGATTAAAATGCACCAATGGGGTTGGGAGTTTTAACTTTCACTTGC[A/T]GGGCCTACTAAGACTCCTTGGGCTGCACCCTCTTTACGCCCACTGTCTTCCTCCTTAGCCTCACCATCAGGCTTTCTAATCCTGATCTTGTATTTGGCCT
CP32_scaffold000006_615321	3	36.2123	6	615321	0.56	0.652	CACACTTTCACAAAATTGAGTTTGTTGCATATCAGAATTCCAGTAAAATAGCAGCAGAGTCGAGATGCAATCCTCATAAATTTTTCATGCATTTATCACC[A/G]AAAACTCCTCGAGCACGACTTAAATTCCAAATGACTGAGAAGCTTATGTCAGCAGCTTACCACAAGCCGGATTAGGAGCCCCAACATGACCACAAAGGGT
CP32_scaffold000006_741727	3	39.2623	6	741727	0.57	0.6	GAGTTTTCGAGTTCCTTACGAGCCAAGCTGTTGTTGATATGGTACAGTGCCTATCTGAAATCTTGAATGGACTTCACATTTTATTATGAACTTTCTGATT[C/T]CAAATCAGTTCCTTGCCAATTATTCTTTAACAAAATCTTCACTTAGGCTGCAAGGTATACCGATCCACGGGATGCATGCTCAGCTATTGCTGGAGAATCA
CP32_scaffold000006_755224	3	39.2623	6	755224	0.57	0.6	ATGTGATTGAACTCTACTGCCGAATGCCTCATGTTGACTATAATGCAAATTATGACAAACAAAAATACATTATTGCAGCAGAGCACAAAAGAGGGTGGGA[A/G]AAGGTTCGTTAGAAGGACAAAGCCAAAATCTTCCCTCAACAGAACAGTAATATGGCATTGGAAGCAAAGCAGCTCAGTAAAATATATGAATGGAAGAAGT
CP32_scaffold000006_1046409	3	40.3597	6	1046409	0.61	0.295	AAGATTGGAGAATTCACCTTCTGTTGAAGGGAAWGCTCAACTTTAGATACATAAGAAGCTTCTGCCAT--------TAACAACAAAACAAACTGAAAAGT[T/C]GACTTCAGCTAGCTGCTAAGAACATCATATATGATTAAGTTCAGCTCTCTAAACTAAACCATGGTCAACATACGACATTTAATGTAAGCATTAAAGTTTG
CP32_scaffold000006_1046376	3	40.3597	6	1046376	0.61	0.295	GTCAAAAAAAAATTAATGTTATATCTTCTAACAAAGATTGGAGAATTCACCTTCTGTTGAAGGGAAWGCTCAACTTTAGATACATAAGAAGCTTCTGCCA[TAAAAAAAT/TAAAAAAT]TAACAACAAAACAAACTGAAAAGTYGACTTCAGCTAGCTGCTAAGAACATCATATATGATTAAGTTCAGCTCTCTAAACTAAACCATGGTCAACATACGA
CP32_scaffold000006_1046342	3	40.3597	6	1046342	0.61	0.295	ACCCTAGTTCTTCTATGTTTTCTTTCCCAATAGTGTCAAAAAAAAATTAATGTTATATCTTCTAACAAAGATTGGAGAATTCACCTTCTGTTGAAGGGAA[T/A]GCTCAACTTTAGATACATAAGAAGCTTCTGCCAT--------TAACAACAAAACAAACTGAAAAGTYGACTTCAGCTAGCTGCTAAGAACATCATATATG
CP32_scaffold000006_1003713	3	40.3597	6	1003713	0.59	0.434	TTACAGTTGAATGAAGTTAATGAACAGGCAGGAGTTTTGATGAACCCATTTCCAGTTTCATCCCTTTTTTTTTTTATATTCAATTGCTTATTTTTCTCAG[A/T]ATGTATAGGTTTCCTCTGCTTTGTATTGCTTGAGGCAGCGCAATACATATCAAGGGACTTTACCATTGATGTTCCTCAAGCCAGTGCATGATATGGGCGA
CP32_scaffold000006_1040540	3	40.3597	6	1040540	0.58	0.525	CCATTTTCATACTCAAATATGCTGATAAGTTCTCTCAAAAGACCACCAACCCACCCCATACCACCATACATGTTAGCCACTATTGAAGAAAACTACGTAA[CTT/CT]TGGCAGCTTCAGGATGTTTCTGTGGACAATAACGAGACTCGACATCAACATCCAGCAGAAATCAGCGACAAGGAAGATGCAGACGAGGCAACGAAGGAAG
CP32_scaffold000006_952763	3	40.3597	6	952763	0.58	0.487	GATTGAAGGTCCAGCTTTCCGATCCTGCTCAGGGAACTAGGAGTCCTATAAGACACCCCAAACGAGTGAGCAGCTCTAATGTAAGATTTTTTTCCTTTGG[T/C]TGTTTTAGATTCGTGTTTGAAATGGAATAGAATAGCACGTTTCTTAAGCTCTTTTTCTTGTAGAGTGAATGTGCTGCTGCACCCGCAAGTAGGCATTCTG
CP32_scaffold000006_958665	3	40.3597	6	958665	0.58	0.487	TAATAAAAAGCTTATTGGAATCCATCCCCCTTTAGGCAGCAGATGTAGACTCCGGAATAGTTCACTTCAATGGCCTTAGATTGTGTCGTCTAGTTGTAGC[G/A]TAGGGGATTTCAAAGCTTATATTGATCAACAAGTGTAAAAAGAGCTGCCATTTCCATTAGGACACAGAGGCTAGCAGAGATATGTTGAGAGTGCTTTAGG
CP32_scaffold000006_996656	3	40.3597	6	996656	0.58	0.487	TTGAATTCTTAGTTCAATTTTTAAAGTAGTTTTTATTTGGTCTGGTGGTCAGTGCATTCCTGTTTTCAGAAGCTTTAACAATTTATGGTTTAGTTGCAGC[A/G]TTAGCACTCTTGGATACCGAGTTTATTTTAAAATTACTTTATTTGTCACGTCTCATTAGAAGTACTTGGGCCTTTTTTGCTGACTTTTTCATATAAACAA
CP32_scaffold000006_1052011	3	40.3597	6	1052011	0.58	0.487	AATCTCACATCGTAGGGATTGATTGAACTCTATAGCAAGATTCAAGACAGTTGCACGAAAAATAACTGGCAGCATCAATGTCATATCCTAAGGACAGAAA[CA/TT]TTTTGAGCAATGACTGCTTATCCTTGCAACAATGGCTGCTCTCACCGTTTAAGAGGAAGCTAGAGGACAAAGGCAGATCACAAAAAAGCCATCTGAGACT
CP32_scaffold000006_1064687	3	41.4572	6	1064687	0.58	0.487	TATTTCTTAATTATTCAAAGAAATTTCTAAATTACTTCTATAAAAAGTATAGAGCAGCATTAACTTTTCCAAGAAAAAAGAAGACGTTCACAATTTTAAT[C/T]ACATYACCTTTTGTGGCAATGCTTGTCAACAAAGAACTTTGGAACCAGCCACGATGCTGGTCTGTACCTTCAAGGTACAAATCAGCAGGAAAACTAAAAC
CP32_scaffold000006_1064692	3	41.4572	6	1064692	0.58	0.487	CTTAATTATTCAAAGAAATTTCTAAATTACTTCTATAAAAAGTATAGAGCAGCATTAACTTTTCCAAGAAAAAAGAAGACGTTCACAATTTTAATYACAT[T/C]ACCTTTTGTGGCAATGCTTGTCAACAAAGAACTTTGGAACCAGCCACGATGCTGGTCTGTACCTTCAAGGTACAAATCAGCAGGAAAACTAAAACCATCT
CP32_scaffold000006_1067961	3	41.4572	6	1067961	0.58	0.487	CTGCAACAAAGTGCTTAAGGAAGCATATAGAAAGTAGAACATTAGAATGCATGCAATAGTTTACCTGGGCAGCTTCATATTCAGGACTGAGAGTTAGGTA[T/C]GGATTGTTCCAATCTGCCCATACTCCATAGCGCTGCAAAAATTGAACAGCATACTTTGAGAAATTTAAAAGAAGAGAGTCATGAAATTTTCCATGAAGAG
[truncated: 6,226 more rows]

## Sheet: b) distorted SNPs (all)
Additional File 3 b. Physical position and annotation (in the C. pepo genome version 3.2)of the SNPs that showed statistically significant distorted segregation. Chi-square p-values were corrected for multiple testing using Benjamini and Yakuteli correction (Benjamini and Yekutieli, 2001). Distorted SNPs are integrated with the 7718 non-distorted SNPs used for the map construction for which the g…
[truncated: 10,177 more rows]

[truncated: 1 more sheets: c)distorted regions]
