# Supplementary material for: An SNP-based saturated genetic map and QTL analysis of fruit-related traits in Zucchini using Genotyping-by-sequencing
Source: BMC Genomics. 2017 Jan 18;18:94. doi: 10.1186/s12864-016-3439-y (PMC5241963; doi:10.1186/s12864-016-3439-y)
Supplement: Additional file 6: — List of genes underlying the significant QTLs involved in vine, flowering and fruit traits variation annotated in the last version of the C. pepo genome (v 3.2) available [13]. (XLSX 146 kb) [file 12864_2016_3439_MOESM6_ESM.xlsx]

## Sheet: Leaf and Stem traits
Additional file 5. xls. List of genes underlying the significant QTLs involved in vine, flowering and fruit traits variation annotated in the last versions of the C.pepo genome (v 3.2) available at http://cucurbigene. net
Li_10	CP32_scaffold000009_2374010-CP32_scaffold000009_2556718
CP32_scaffold000009	2374010	2374336	Note="Protein kinase superfamily protein LENGTH=821"
CP32_scaffold000009	2375722	2379075	Note="Splicing factor U2AF 35 kDa subunit"
CP32_scaffold000009	2379632	2383748	Note="Enolase LENGTH=444"
CP32_scaffold000009	2384857	2386236	Note="Unknown protein"
CP32_scaffold000009	2386374	2391898	Note="3-deoxy-D-manno-octulosonic acid transferase"
CP32_scaffold000009	2393744	2399764	Note="Pyruvate kinase family protein LENGTH=527"
CP32_scaffold000009	2401206	2403737	Note="Homeobox-leucine zipper protein family LENGTH=294"
CP32_scaffold000009	2409170	2410649	Note="Homeobox-leucine zipper protein family LENGTH=294"
CP32_scaffold000009	2412245	2413972	Note="60S ribosomal protein L24"
CP32_scaffold000009	2414753	2417594	Note="Sulfite exporter TauE/SafE family protein LENGTH=459"
CP32_scaffold000009	2421780	2423784	Note="Exostosin family protein LENGTH=518"
CP32_scaffold000009	2426555	2428189	Note="Pentatricopeptide repeat-containing protein"
CP32_scaffold000009	2428595	2443883	Note="Threonine dehydratase biosynthetic"
CP32_scaffold000009	2462074	2491869	Note="Maestro heat-like repeat-containing protein family member 1"
CP32_scaffold000009	2493586	2493894	Note="Pathogenesis-related thaumatin superfamily protein LENGTH=247"
CP32_scaffold000009	2494797	2496518	Note="expansin A9 LENGTH=258"
CP32_scaffold000009	2498532	2502748	Note="glutamate-ammonia ligases
CP32_scaffold000009	2504080	2510761	Note="Glutamine synthetase"
CP32_scaffold000009	2511380	2518889	Note="WD repeat-containing protein 3"
CP32_scaffold000009	2524755	2526481	Note="Aquaporin-like superfamily protein LENGTH=268"
CP32_scaffold000009	2530907	2536128	Note="Serine/threonine protein phosphatase 2A 57 kDa regulatory subunit B' alpha isoform"
CP32_scaffold000009	2536525	2539639	Note="Pectate lyase family protein LENGTH=408"
CP32_scaffold000009	2543652	2546860	Note="alpha carbonic anhydrase 7 LENGTH=275"
CP32_scaffold000009	2547717	2552965	Note="Histidine--tRNA ligase"
CP32_scaffold000009	2553842	2555141	Note="GDSL esterase/lipase"
CP32_scaffold000009	2556590	2556718	Note="5'-AMP-activated protein kinase-related LENGTH=598"
Sl_12	CP32_scaffold000031_1726079-CP32_scaffold000031_2012785
CP32_scaffold000031	1726079	1726428	Note="Bifunctional inhibitor/lipid-transfer protein/seed storage 2S albumin superfamily protein LENGTH=204"
CP32_scaffold000031	1727607	1737716	Note="Major facilitator superfamily protein LENGTH=458"
CP32_scaffold000031	1735255	1735710	Note="Unknown protein"
CP32_scaffold000031	1737044	1743230	Note="VfN-28 family protein [Populus trichocarpa] gb|ERP66055.1| VfN-28 family protein [Populus trichocarpa]"
CP32_scaffold000031	1746039	1747345	Note="Non-specific lipid-transfer protein 8"
CP32_scaffold000031	1748820	1750730	Note="Protein of Unknown Function (DUF239) LENGTH=420"
CP32_scaffold000031	1754686	1765056	Note="myosin 1 LENGTH=1520"
CP32_scaffold000031	1780852	1786564	Note="Leucine-rich repeat receptor-like protein kinase family protein LENGTH=1045"
CP32_scaffold000031	1793509	1803285	Note="Ribulose bisphosphate carboxylase/oxygenase activase, chloroplastic"
CP32_scaffold000031	1811020	1814035	Note="Negative regulator of sporulation MDS3 [Gossypium arboreum]"
CP32_scaffold000031	1814746	1815726	Note="Unknown protein"
CP32_scaffold000031	1818194	1821530	Note="unknown protein
CP32_scaffold000031	1824724	1830065	Note="AP2-like ethylene-responsive transcription factor"
CP32_scaffold000031	1829875	1833295	Note="tubby like protein 8 LENGTH=398"
CP32_scaffold000031	1836093	1837932	Note="Unknown protein"
CP32_scaffold000031	1839721	1844567	Note="Serinc-domain containing serine and sphingolipid biosynthesis protein LENGTH=412"
CP32_scaffold000031	1845404	1849574	Note="ATP-dependent zinc metalloprotease FtsH 1"
CP32_scaffold000031	1850535	1851446	Note="Pre-mRNA-splicing factor ISY1 homolog"
CP32_scaffold000031	1856610	1858148	Note="HXXXD-type acyl-transferase family protein LENGTH=443"
CP32_scaffold000031	1860630	1865885	Note="Protein phosphatase 2C family protein LENGTH=357"
CP32_scaffold000031	1868943	1872874	Note="DNA glycosylase superfamily protein LENGTH=347"
CP32_scaffold000031	1873901	1880436	Note="Tudor/PWWP/MBT superfamily protein isoform 4 [Theobroma cacao] gb|EOY26037.1| Tudor/PWWP/MBT superfamily protein isoform 4 [Theobroma cacao]"
CP32_scaffold000031	1880923	1883265	Note="40S ribosomal protein S12"
CP32_scaffold000031	1885008	1887116	Note="Mitochondrial glycoprotein family protein LENGTH=242"
CP32_scaffold000031	1888483	1890537	Note="PPPDE putative thiol peptidase family protein LENGTH=227"
CP32_scaffold000031	1898621	1899350	Note="Unknown protein"
CP32_scaffold000031	1904907	1907639	Note="Receptor-like protein kinase"
CP32_scaffold000031	1909322	1912967	Note="Unknown protein"
CP32_scaffold000031	1914771	1915717	Note="Unknown protein"
CP32_scaffold000031	1917973	1918536	Note="Unknown protein"
CP32_scaffold000031	1919956	1929190	Note="F-box/LRR-repeat protein 14"
CP32_scaffold000031	1942006	1943760	Note="Plant protein of unknown function (DUF247) LENGTH=529"
CP32_scaffold000031	1944588	1948760	Note="Glycine--tRNA ligase"
CP32_scaffold000031	1949689	1949985	Note="Unknown protein"
CP32_scaffold000031	1951883	1954401	Note="Pentatricopeptide repeat-containing protein"
CP32_scaffold000031	1954750	1956156	Note="Transmembrane amino acid transporter family protein LENGTH=489"
CP32_scaffold000031	1957352	1964426	Note="Leucine-rich repeat family protein LENGTH=585"
CP32_scaffold000031	1966107	1969631	Note="ATP-dependent RNA helicase DED1"
CP32_scaffold000031	1968003	1971835	Note="Calcium-binding EF-hand family protein LENGTH=175"
CP32_scaffold000031	1976019	1976441	Note="Unknown protein"
CP32_scaffold000031	1978093	1979467	Note="Hus1-like protein, partial [Theobroma cacao]"
CP32_scaffold000031	1985184	1993814	Note="Phox (PX) domain-containing protein LENGTH=723"
CP32_scaffold000031	1995862	1997944	Note="Early nodulin 16 precursor, putative [Ricinus communis] gb|EEF35206.1| Early nodulin 16 precursor, putative [Ricinus communis]"
CP32_scaffold000031	1999439	2002511	Note="methyl-CPG-binding domain 11 LENGTH=254"
CP32_scaffold000031	2007645	2010362	Note="Tetratricopeptide repeat (TPR)-like superfamily protein LENGTH=305"
CP32_scaffold000031	2011300	2012785	Note="Unknown protein"

## Sheet: Flowering time traits
DFeF_9	CP32_scaffold000013_960688-CP32_scaffold000013_1308585
CP32_scaffold000013	960688	964796	Note="Tetratricopeptide repeat (TPR)-like superfamily protein LENGTH=642"
CP32_scaffold000013	968627	970168	Note="Phospholipase A1-II 1"
CP32_scaffold000013	972456	974033	Note="unknown protein
CP32_scaffold000013	974407	978396	Note="GDSL esterase/lipase"
CP32_scaffold000013	978878	983665	Note="pyruvate decarboxylase-2 LENGTH=607"
CP32_scaffold000013	979052	981055	Note="Pentatricopeptide repeat-containing protein"
CP32_scaffold000013	985230	985478	Note="Unknown protein"
CP32_scaffold000013	986504	988499	Note="Magnesium-chelatase subunit ChlI"
CP32_scaffold000013	988825	994201	Note="nudix hydrolase homolog 15 LENGTH=293"
CP32_scaffold000013	990037	991038	Note="Unknown protein"
CP32_scaffold000013	995292	996014	Note="E3 ubiquitin-protein ligase ATL41"
CP32_scaffold000013	996248	1004175	Note="Apoptosis inhibitor 5"
CP32_scaffold000013	1005156	1007155	Note="lipases
CP32_scaffold000013	1007855	1008688	Note="Unknown protein"
CP32_scaffold000013	1011471	1012977	Note="GTP-binding RHO-like protein"
CP32_scaffold000013	1016547	1018778	Note="WUSCHEL related homeobox 8 LENGTH=325"
CP32_scaffold000013	1020919	1023398	Note="unknown protein
CP32_scaffold000013	1024198	1027162	Note="28 kDa heat- and acid-stable ph [Gossypium raimondii]"
CP32_scaffold000013	1028319	1032224	Note="vascular plant one zinc finger protein LENGTH=486"
CP32_scaffold000013	1033100	1036915	Note="Optic atrophy 3 protein (OPA3) LENGTH=171"
CP32_scaffold000013	1041004	1045906	Note="auxin response factor 4 LENGTH=788"
CP32_scaffold000013	1046500	1046898	Note="Glutaredoxin-C9"
CP32_scaffold000013	1047467	1055857	Note="Guanylate-binding family protein LENGTH=1082"
CP32_scaffold000013	1054421	1057938	Note="NAC domain containing protein 10 LENGTH=314"
CP32_scaffold000013	1059794	1060432	Note="Protein of unknown function (DUF679) LENGTH=213"
CP32_scaffold000013	1059983	1060786	Note="Unknown protein"
CP32_scaffold000013	1061152	1078823	Note="Triose phosphate/phosphate translocator, chloroplastic"
CP32_scaffold000013	1080828	1081670	Note="Unknown protein"
CP32_scaffold000013	1083044	1087015	Note="Unknown protein"
CP32_scaffold000013	1087987	1090741	Note="Protein DEHYDRATION-INDUCED 19"
CP32_scaffold000013	1092413	1092817	Note="ethylene-responsive transcription factor 4-like [Cucumis sativus] gb|AAV66332.1| ethylene response factor 1 [Cucumis sativus] gb|KGN49247.1| Ethylene response factor 1 [Cucumis sativus]"
CP32_scaffold000013	1094390	1101086	Note="Zinc finger C-x8-C-x5-C-x3-H type family protein LENGTH=587"
CP32_scaffold000013	1103678	1108167	Note="Dormancy/auxin associated family protein LENGTH=108"
CP32_scaffold000013	1106532	1112320	Note="RING 1B LENGTH=468"
CP32_scaffold000013	1112876	1113462	Note="Unknown protein"
CP32_scaffold000013	1118312	1120068	Note="DOF zinc finger protein 1 LENGTH=194"
CP32_scaffold000013	1121549	1123839	Note="DOF zinc finger protein 1 LENGTH=194"
CP32_scaffold000013	1130695	1132888	Note="30S ribosomal protein S5"
CP32_scaffold000013	1134138	1134812	Note="VQ motif-containing protein LENGTH=247"
CP32_scaffold000013	1136036	1137828	Note="Non-classical arabinogalactan protein 31"
CP32_scaffold000013	1136379	1136666	Note="Unknown protein"
CP32_scaffold000013	1136994	1137730	Note="Unknown protein"
CP32_scaffold000013	1138056	1141071	Note="Protein kinase superfamily protein LENGTH=525"
CP32_scaffold000013	1141878	1142321	Note="unknown protein
CP32_scaffold000013	1146447	1155359	Note="DNA-directed RNA polymerase II subunit 2"
CP32_scaffold000013	1156680	1158293	Note="Heat stress transcription factor B-2a"
CP32_scaffold000013	1158823	1164371	Note="Glutaredoxin-3"
CP32_scaffold000013	1164915	1172405	Note="silencing defective 5 LENGTH=490"
CP32_scaffold000013	1173899	1177286	Note="unknown protein
CP32_scaffold000013	1179243	1182652	Note="RING/U-box superfamily protein LENGTH=242"
CP32_scaffold000013	1184427	1186801	Note="CBS domain-containing protein CBSX5"
CP32_scaffold000013	1189066	1190517	Note="Aluminium induced protein with YGL and LRDR motifs LENGTH=250"
CP32_scaffold000013	1190697	1193727	Note="Clathrin light chain protein LENGTH=338"
CP32_scaffold000013	1193820	1201325	Note="C-terminal domain phosphatase-like 1 LENGTH=967"
CP32_scaffold000013	1202011	1207516	Note="Coatomer subunit delta"
CP32_scaffold000013	1208234	1209850	Note="Membrane transporter D1"
CP32_scaffold000013	1211418	1213803	Note="Toll-Interleukin-Resistance (TIR) domain family protein LENGTH=188"
CP32_scaffold000013	1212878	1221847	Note="SNF2 domain-containing protein / helicase domain-containing protein / zinc finger protein-related LENGTH=1280"
CP32_scaffold000013	1227874	1232618	Note="Unknown protein"
CP32_scaffold000013	1228445	1230323	Note="Unknown protein"
CP32_scaffold000013	1233337	1234396	Note="Unknown protein"
CP32_scaffold000013	1236512	1241989	Note="Secretory carrier-associated membrane protein 3"
CP32_scaffold000013	1242318	1242725	Note="Unknown protein"
CP32_scaffold000013	1245261	1246595	Note="Unknown protein"
CP32_scaffold000013	1248412	1261929	Note="Unknown protein"
CP32_scaffold000013	1258834	1262308	Note="Unknown protein"
CP32_scaffold000013	1262620	1272462	Note="Transcription factor, putative isoform 1 [Theobroma cacao] gb|EOY28397.1| Transcription factor, putative isoform 1 [Theobroma cacao]"
CP32_scaffold000013	1279869	1281616	Note="F-box family protein LENGTH=225"
CP32_scaffold000013	1284159	1285637	Note="Unknown protein"
CP32_scaffold000013	1287331	1291173	Note="Transport inhibitor response 1-like protein"
CP32_scaffold000013	1298076	1301403	Note="membrane-associated mannitol-induced LENGTH=266"
CP32_scaffold000013	1302590	1308585	Note="Unknown protein"
DFeF_12	CP32_scaffold000074_621895-CP32_scaffold000096_181501
CP32_scaffold000074	617363	621895	Note="sucrose phosphate synthase 3F LENGTH=1062"
CP32_scaffold000074	611315	612613	Note="DNA-directed RNA polymerase subunit beta' [Theobroma cacao] gb|EOY05176.1| DNA-directed RNA polymerase subunit beta' [Theobroma cacao]"
CP32_scaffold000074	605593	610226	Note="Protein of unknown function (DUF803) LENGTH=335"
CP32_scaffold000074	585090	604606	Note="ARM repeat superfamily protein, putative [Theobroma cacao] gb|EOY05174.1| ARM repeat superfamily protein, putative [Theobroma cacao]"
CP32_scaffold000074	581524	583406	Note="DNAJ-like 20 LENGTH=197"
CP32_scaffold000074	573693	576810	Note="HXXXD-type acyl-transferase family protein LENGTH=428"
CP32_scaffold000074	565773	573237	Note="Electron transport complex protein rnfC, putative isoform 3 [Theobroma cacao] gb|EOY05161.1| Electron transport complex protein rnfC, putative isoform 3 [Theobroma cacao]"
CP32_scaffold000074	559049	560431	Note="UDP-D-glucuronate 4-epimerase 6 LENGTH=460"
CP32_scaffold000074	548601	551286	Note="serine hydroxymethyltransferase 4 LENGTH=471"
CP32_scaffold000074	545127	547975	Note="Nucleotide-diphospho-sugar transferase family protein LENGTH=340"
CP32_scaffold000074	528663	541275	Note="Tubulin-specific chaperone D"
CP32_scaffold000074	526151	528434	Note="Cysteine-rich repeat secretory protein 15"
CP32_scaffold000074	509936	519927	Note="MLO-like protein 1"
CP32_scaffold000074	507490	509546	Note="50S ribosomal protein L3"
CP32_scaffold000074	504002	507092	Note="chromo domain-containing protein LHP1 [Malus domestica] dbj|BAF75817.1| terminal flower 2 protein [Malus domestica]"
CP32_scaffold000074	498480	502733	Note="RNA polymerase sigma-C factor"
CP32_scaffold000074	494935	498050	Note="SWIB/MDM2 domain superfamily protein LENGTH=143"
CP32_scaffold000074	491832	498055	Note="alpha/beta-Hydrolases superfamily protein LENGTH=309"
CP32_scaffold000074	483033	486284	Note="Protein of unknown function (DUF1005) LENGTH=432"
CP32_scaffold000074	479269	482053	Note="Major facilitator superfamily protein LENGTH=570"
CP32_scaffold000074	444864	478765	Note="Eukaryotic aspartyl protease family protein LENGTH=756"
CP32_scaffold000074	432406	443906	Note="Protein transport protein SEC23"
CP32_scaffold000074	424451	425381	Note="AT-hook motif nuclear-localized protein 19 LENGTH=315"
CP32_scaffold000074	415584	417995	Note="Two-component system sensor histidine kinase/response regulator, putative [Theobroma cacao] gb|EOY23087.1| Two-component system sensor histidine kinase/response regulator, putative [Theobroma cacao]"
CP32_scaffold000074	408076	411938	Note="Cytochrome P450 superfamily protein LENGTH=524"
CP32_scaffold000074	401290	404348	Note="Protein of unknown function (DUF498/DUF598) LENGTH=170"
CP32_scaffold000074	397678	400410	Note="DnaJ/Hsp40 cysteine-rich domain superfamily protein LENGTH=135"
CP32_scaffold000074	386525	391680	Note="Fatty acid hydroxylase superfamily LENGTH=630"
CP32_scaffold000074	375496	385332	Note="FUNCTIONS IN: molecular_function unknown
CP32_scaffold000074	369094	374856	Note="adenylate kinase family protein LENGTH=588"
CP32_scaffold000074	365544	367798	Note="Haloacid dehalogenase-like hydrolase domain-containing protein Sgpp"
CP32_scaffold000074	360111	361121	Note="unknown protein
CP32_scaffold000074	348395	355434	Note="purine permease 11 LENGTH=379"
CP32_scaffold000074	341359	345184	Note="invertase/pectin methylesterase inhibitor family protein [Populus trichocarpa] gb|ERP52896.1| invertase/pectin methylesterase inhibitor family protein [Populus trichocarpa]"
CP32_scaffold000074	335074	340892	Note="chloroplast chaperonin 10 LENGTH=139"
CP32_scaffold000074	332102	334462	Note="ferredoxin-related LENGTH=226"
CP32_scaffold000074	322837	330971	Note="ubiquitin-associated (UBA)/TS-N domain-containing protein LENGTH=413"
CP32_scaffold000074	318797	322265	Note="Pentatricopeptide repeat-containing protein"
CP32_scaffold000074	314607	317806	Note="Arginase 1, mitochondrial"
CP32_scaffold000074	305669	313905	Note="protein kinase family protein LENGTH=831"
CP32_scaffold000074	292843	296456	Note="26S proteasome non-ATPase regulatory subunit 3 homolog A"
CP32_scaffold000074	290615	292509	Note="40S ribosomal protein S13"
CP32_scaffold000074	284412	285518	Note="Protein of unknown function (DUF1442) LENGTH=215"
CP32_scaffold000074	275589	282627	Note="Syntaxin-binding protein 2"
CP32_scaffold000074	269936	274810	Note="conserved hypothetical protein [Ricinus communis] gb|EEF50391.1| conserved hypothetical protein [Ricinus communis]"
CP32_scaffold000074	268985	269422	Note="Unknown protein"
CP32_scaffold000074	259931	261991	Note="LOB domain-containing protein 18 LENGTH=262"
CP32_scaffold000074	249847	258801	Note="Cyclopropane mycolic acid synthase 1"
CP32_scaffold000074	238933	239799	Note="AT-hook motif nuclear-localized protein 22 LENGTH=317"
CP32_scaffold000074	232511	232851	Note="Unknown protein"
CP32_scaffold000074	232370	233644	Note="FASCICLIN-like arabinogalactan protein 8 LENGTH=420"
CP32_scaffold000074	228661	230026	Note="early nodulin-like protein 18 LENGTH=228"
CP32_scaffold000074	219969	225274	Note="Calcium-dependent lipid-binding (CaLB domain) family protein LENGTH=510"
CP32_scaffold000074	212772	214760	Note="Protein kinase superfamily protein LENGTH=683"
CP32_scaffold000074	203963	210343	Note="Poly(A) RNA polymerase GLD2-B"
CP32_scaffold000074	193342	199503	Note="MADS-box transcription factor 50"
CP32_scaffold000074	189252	192320	Note="MADS-box transcription factor 6"
CP32_scaffold000074	175925	182939	Note="transferase, transferring glycosyl groups, putative [Ricinus communis] gb|EEF50432.1| transferase, transferring glycosyl groups, putative [Ricinus communis]"
CP32_scaffold000074	163220	172703	Note="Phospholipase D A"
CP32_scaffold000074	159157	160182	Note="TCP family transcription factor LENGTH=356"
CP32_scaffold000074	148756	152400	Note="shrunken seed protein (SSE1) LENGTH=367"
CP32_scaffold000074	146493	147389	Note="Ubiquitin related modifier 1 LENGTH=99"
CP32_scaffold000074	141526	146102	Note="ATPase GET3"
CP32_scaffold000074	134850	140022	Note="Flap endonuclease GEN-like 1"
CP32_scaffold000074	65912	66762	Note="Leucine-rich repeat receptor-like protein kinase family protein LENGTH=1045"
CP32_scaffold000074	52100	52879	Note="Unknown protein"
CP32_scaffold000074	33415	36766	Note="Unknown protein"
CP32_scaffold000074	31136	31823	Note="Leucine-rich repeat receptor-like protein kinase family protein LENGTH=1045"
CP32_scaffold000096	903	1974	Note="response regulator 2 LENGTH=664"
CP32_scaffold000096	6544	9465	Note="Unknown protein"
CP32_scaffold000096	6742	7969	Note="ring finger protein, putative [Ricinus communis] gb|EEF50461.1| ring finger protein, putative [Ricinus communis]"
CP32_scaffold000096	13990	15687	Note="ARM repeat superfamily protein LENGTH=553"
CP32_scaffold000096	16562	19670	Note="Peroxisomal membrane protein 11-1"
CP32_scaffold000096	20447	22918	Note="COP9 signalosome complex subunit 1"
CP32_scaffold000096	24461	25810	Note="Unknown protein"
CP32_scaffold000096	25363	30116	Note="phosphomannomutase LENGTH=246"
CP32_scaffold000096	31015	39316	Note="NAD-dependent malic enzyme 2 LENGTH=607"
CP32_scaffold000096	42043	46073	Note="unknown protein
CP32_scaffold000096	47539	51627	Note="NAD(P)-binding Rossmann-fold superfamily protein LENGTH=331"
CP32_scaffold000096	52118	55638	Note="conserved hypothetical protein [Ricinus communis] gb|EEF50484.1| conserved hypothetical protein [Ricinus communis]"
CP32_scaffold000096	57686	62132	Note="Protein kinase superfamily protein LENGTH=409"
CP32_scaffold000096	70966	73441	Note="Homeobox-leucine zipper protein ANTHOCYANINLESS 2"
CP32_scaffold000096	95940	97259	Note="Eukaryotic aspartyl protease family protein LENGTH=431"
CP32_scaffold000096	101800	103281	Note="Unknown protein"
CP32_scaffold000096	107713	109795	Note="Unknown protein"
CP32_scaffold000096	110504	113082	Note="Unknown protein"
CP32_scaffold000096	114619	130194	Note="Arabidopsis thaliana protein of unknown function (DUF821) LENGTH=498"
CP32_scaffold000096	138314	142197	Note="DNA binding protein, putative [Ricinus communis] gb|EEF50512.1| DNA binding protein, putative [Ricinus communis]"
CP32_scaffold000096	152085	155214	Note="Riboflavin biosynthesis protein RibD"
CP32_scaffold000096	158017	163318	Note="alpha/beta-Hydrolases superfamily protein LENGTH=460"
CP32_scaffold000096	162012	169412	Note="beta-amylase 7 LENGTH=691"
CP32_scaffold000096	176503	178735	Note="Unknown protein"
CP32_scaffold000096	180056	181501	Note="Unknown protein"

## Sheet: Fruit shape traits
IFSh_3, IFLe_3, IFWi_3, MFSh_3, MFLe_3 and MFWi_3		CP32_scaffold000038_1385297-CP32_scaffold000038_1853138
CP32_scaffold000038	1389392	1394693	Note="prenylated RAB acceptor 1.A2 LENGTH=209"
CP32_scaffold000038	1394735	1401252	Note="Protein kinase superfamily protein LENGTH=733"
CP32_scaffold000038	1402373	1404796	Note="Receptor-like protein kinase"
CP32_scaffold000038	1406371	1411726	Note="Protein of unknown function (DUF3411) LENGTH=432"
CP32_scaffold000038	1408872	1413254	Note="BEL1-like homeodomain 8 LENGTH=584"
CP32_scaffold000038	1416008	1420473	Note="Protein NRT1/ PTR FAMILY 5.7"
CP32_scaffold000038	1416252	1417862	Note="glyoxal oxidase-related protein LENGTH=545"
CP32_scaffold000038	1424490	1425961	Note="Adenine nucleotide alpha hydrolases-like superfamily protein LENGTH=160"
CP32_scaffold000038	1428258	1430304	Note="Unknown protein"
CP32_scaffold000038	1431282	1431875	Note="17.3 kDa class I heat shock protein"
CP32_scaffold000038	1432578	1435503	Note="Protein of unknown function (DUF3527) LENGTH=744"
CP32_scaffold000038	1436440	1443369	Note="Phosphatidylinositol:ceramide inositolphosphotransferase"
CP32_scaffold000038	1442111	1445449	Note="RING/FYVE/PHD zinc finger superfamily protein LENGTH=204"
CP32_scaffold000038	1446180	1447308	Note="PAR1 protein LENGTH=183"
CP32_scaffold000038	1448969	1452024	Note="DNA double-strand break repair rad50 ATPase, putative isoform 1 [Theobroma cacao] gb|EOY07329.1| DNA double-strand break repair rad50 ATPase, putative isoform 1 [Theobroma cacao]"
CP32_scaffold000038	1452475	1456606	Note="Unknown protein"
CP32_scaffold000038	1457350	1459143	Note="tubulin beta chain 2 LENGTH=450"
CP32_scaffold000038	1459661	1468838	Note="O-fucosyltransferase family protein LENGTH=638"
CP32_scaffold000038	1461842	1462438	Note="SOUL heme-binding family protein LENGTH=225"
CP32_scaffold000038	1473505	1477764	Note="RING/U-box superfamily protein LENGTH=360"
CP32_scaffold000038	1474982	1482218	Note="Reticulon family protein LENGTH=203"
CP32_scaffold000038	1482349	1486294	Note="Cysteine proteinases superfamily protein LENGTH=234"
CP32_scaffold000038	1488238	1490139	Note="Protein of unknown function (DUF740) LENGTH=685"
CP32_scaffold000038	1490717	1493471	Note="Protein NRT1/ PTR FAMILY 8.1"
CP32_scaffold000038	1500342	1501907	Note="HXXXD-type acyl-transferase family protein LENGTH=475"
CP32_scaffold000038	1501119	1506738	Note="GDP-mannose-dependent alpha-mannosyltransferase"
CP32_scaffold000038	1509247	1510879	Note="Unknown protein"
CP32_scaffold000038	1510187	1511067	Note="Unknown protein"
CP32_scaffold000038	1511220	1517027	Note="Ribosomal RNA large subunit methyltransferase E"
CP32_scaffold000038	1517701	1522262	Note="26S proteasome non-ATPase regulatory subunit 7 homolog A"
CP32_scaffold000038	1522920	1525424	Note="glycerol-3-phosphate acyltransferase 6 LENGTH=501"
CP32_scaffold000038	1538002	1541854	Note="Auxin transporter-like protein 2"
CP32_scaffold000038	1543554	1544798	Note="Lactosylceramide 4-alpha-galactosyltransferase"
CP32_scaffold000038	1546208	1559197	Note="receptor-like protein kinase 2 LENGTH=1151"
CP32_scaffold000038	1559269	1563415	Note="Carbohydrate-binding-like fold, putative isoform 2 [Theobroma cacao] gb|EOY07251.1| Carbohydrate-binding-like fold, putative isoform 2 [Theobroma cacao]"
CP32_scaffold000038	1564311	1568007	Note="Protein kinase superfamily protein LENGTH=393"
CP32_scaffold000038	1571112	1573636	Note="Unknown protein"
CP32_scaffold000038	1573670	1581976	Note="ADP,ATP carrier protein"
CP32_scaffold000038	1583120	1586014	Note="SGNH hydrolase-type esterase superfamily protein LENGTH=312"
CP32_scaffold000038	1588290	1593917	Note="Rhodanese/Cell cycle control phosphatase superfamily protein LENGTH=214"
CP32_scaffold000038	1588841	1589767	Note="Pyridoxal 5'-phosphate synthase subunit PdxS"
CP32_scaffold000038	1594211	1596552	Note="DnaJ homolog subfamily B member 4"
CP32_scaffold000038	1597697	1600196	Note="PHD finger protein ALFIN-LIKE 1"
CP32_scaffold000038	1602642	1603992	Note="2-oxoglutarate (2OG) and Fe(II)-dependent oxygenase superfamily protein LENGTH=403"
CP32_scaffold000038	1608471	1612342	Note="calcium-dependent protein kinase 13 LENGTH=528"
CP32_scaffold000038	1616890	1618557	Note="Trihelix transcription factor GT-3a"
CP32_scaffold000038	1620711	1624610	Note="SelT-like protein"
CP32_scaffold000038	1625817	1635368	Note="transducin family protein / WD-40 repeat family protein LENGTH=1124"
CP32_scaffold000038	1636610	1641320	Note="Acyl-CoA dehydrogenase"
CP32_scaffold000038	1641991	1644950	Note="conserved hypothetical protein [Ricinus communis] gb|EEF30268.1| conserved hypothetical protein [Ricinus communis]"
CP32_scaffold000038	1645128	1649212	Note="Proliferation-associated protein 2G4"
CP32_scaffold000038	1651167	1654417	Note="Mitochondrial substrate carrier family protein LENGTH=309"
CP32_scaffold000038	1655277	1658289	Note="DnaJ protein ERDJ3A"
CP32_scaffold000038	1660268	1673499	Note="Leucine-rich receptor-like protein kinase family protein LENGTH=1140"
CP32_scaffold000038	1671872	1674982	Note="ammonium transporter 2 LENGTH=475"
CP32_scaffold000038	1677247	1679241	Note="Concanavalin A-like lectin protein kinase family protein LENGTH=693"
CP32_scaffold000038	1680100	1683540	Note="unknown protein
CP32_scaffold000038	1685017	1685649	Note="Abscisic acid receptor PYR1"
CP32_scaffold000038	1686517	1692986	Note="Protein BREAST CANCER SUSCEPTIBILITY 2 homolog B"
CP32_scaffold000038	1695882	1699407	Note="receptor-like protein kinase 2 LENGTH=1151"
CP32_scaffold000038	1700997	1701671	Note="prenylated RAB acceptor 1.B4 LENGTH=220"
CP32_scaffold000038	1702714	1709707	Note="Integrator complex subunit [Medicago truncatula] gb|AES79609.1| ARM repeat protein [Medicago truncatula]"
CP32_scaffold000038	1707171	1715324	Note="Influenza virus NS1A-binding A [Gossypium arboreum]"
CP32_scaffold000038	1716461	1719202	Note="unknown protein
CP32_scaffold000038	1721511	1729377	Note="WRKY DNA-binding protein 33 LENGTH=519"
CP32_scaffold000038	1731551	1733077	Note="methyltransferases LENGTH=513"
CP32_scaffold000038	1736002	1737610	Note="Unknown protein"
CP32_scaffold000038	1742841	1759466	Note="D-alanine--D-alanine ligase family LENGTH=937"
CP32_scaffold000038	1747668	1748273	Note="Unknown protein"
CP32_scaffold000038	1766364	1767851	Note="Pentatricopeptide repeat-containing protein"
CP32_scaffold000038	1769962	1771449	Note="Pentatricopeptide repeat-containing protein"
CP32_scaffold000038	1771931	1773190	Note="Protein LURP-one-related 15"
CP32_scaffold000038	1773509	1774977	Note="D-mannose binding lectin protein with Apple-like carbohydrate-binding domain LENGTH=476"
CP32_scaffold000038	1778591	1782597	Note="Mitochondrial Rho GTPase 2 isoform 1 [Theobroma cacao] gb|EOY04494.1| Mitochondrial Rho GTPase 2 isoform 1 [Theobroma cacao]"
CP32_scaffold000038	1785881	1786918	Note="ovate family protein 4 LENGTH=315"
CP32_scaffold000038	1788097	1790096	Note="Unknown protein"
CP32_scaffold000038	1797418	1798848	Note="MATE efflux family protein LENGTH=486"
CP32_scaffold000038	1800339	1803925	Note="Protein kinase superfamily protein LENGTH=525"
CP32_scaffold000038	1806948	1808231	Note="Non-specific lipid-transfer protein 2"
CP32_scaffold000038	1809385	1811666	Note="Pentatricopeptide repeat-containing protein"
CP32_scaffold000038	1813449	1819411	Note="unknown protein
CP32_scaffold000038	1819967	1823568	Note="Unknown protein"
CP32_scaffold000038	1820324	1823918	Note="receptor kinase 3 LENGTH=850"
CP32_scaffold000038	1825846	1829425	Note="Lung seven transmembrane receptor family protein LENGTH=513"
CP32_scaffold000038	1830320	1830976	Note="Unknown protein"
CP32_scaffold000038	1831536	1834806	Note="Phototropic-responsive NPH3 family protein LENGTH=617"
CP32_scaffold000038	1835319	1840369	Note="RNA-binding KH domain-containing protein LENGTH=286"
CP32_scaffold000038	1844576	1846266	Note="Serine/threonine-protein phosphatase 4 catalytic subunit"
CP32_scaffold000038	1846634	1847871	Note="Protein LURP-one-related 8"
IFSh_12,IFLe_12,MFLe_12,MFWi_12	CP32_scaffold000065_389234-CP32_scaffold000074_729362
CP32_scaffold000065	389234	389591	Note="Haloacid dehalogenase-like hydrolase (HAD) superfamily protein LENGTH=263"
CP32_scaffold000065	395715	399791	Note="amine oxidase 1 LENGTH=650"
CP32_scaffold000065	402206	405147	Note="Protein kinase superfamily protein LENGTH=492"
CP32_scaffold000065	407330	415488	Note="Acyl-CoA N-acyltransferase with RING/FYVE/PHD-type zinc finger protein LENGTH=1138"
CP32_scaffold000065	416173	423483	Note="Unknown protein"
CP32_scaffold000065	427231	430164	Note="FRIGIDA-like protein LENGTH=532"
CP32_scaffold000065	430845	435038	Note="Late embryogenesis abundant protein D-34"
CP32_scaffold000065	437712	438092	Note="Protein of unknown function (DUF1677) LENGTH=110"
CP32_scaffold000065	440661	444567	Note="Unknown protein"
CP32_scaffold000065	444801	446405	Note="Protein of unknown function (DUF581) LENGTH=267"
CP32_scaffold000065	452015	456168	Note="Regulator of nonsense transcripts 1 homolog"
CP32_scaffold000065	456833	463683	Note="Proteasome subunit beta type-2-A"
CP32_scaffold000065	466079	469766	Note="homocysteine S-methyltransferase 3 LENGTH=347"
CP32_scaffold000065	469974	472973	Note="40S ribosomal protein S3a"
CP32_scaffold000065	473396	479244	Note="Tetratricopeptide repeat (TPR)-like superfamily protein LENGTH=328"
CP32_scaffold000065	477045	478748	Note="calmodulin-binding family protein [Populus trichocarpa] gb|EEF00837.2| calmodulin-binding family protein [Populus trichocarpa]"
CP32_scaffold000065	481082	483899	Note="conserved hypothetical protein [Ricinus communis] gb|EEF45240.1| conserved hypothetical protein [Ricinus communis]"
CP32_scaffold000065	488594	492643	Note="Plant protein of unknown function (DUF828) with plant pleckstrin homology-like region LENGTH=475"
CP32_scaffold000065	493690	496021	Note="RNA polymerase II, Rpb4, core protein LENGTH=139"
CP32_scaffold000065	498781	499775	Note="EPIDERMAL PATTERNING FACTOR-like protein 4"
CP32_scaffold000065	506103	513244	Note="Protein TIFY 4B"
CP32_scaffold000065	522944	524124	Note="calmodulin 8 LENGTH=151"
CP32_scaffold000065	526127	529615	Note="unknown protein
CP32_scaffold000065	531195	533669	Note="G-protein GAMMA SUBUNIT 2 [Populus trichocarpa] gb|EEF06034.1| G-protein GAMMA SUBUNIT 2 [Populus trichocarpa]"
CP32_scaffold000065	534452	538115	Note="Pyruvate kinase family protein LENGTH=596"
CP32_scaffold000065	589737	592338	Note="Protein SIEVE ELEMENT OCCLUSION B"
CP32_scaffold000065	597692	609800	Note="sieve element occlusion protein 1 [Cucurbita maxima]"
CP32_scaffold000065	609525	614314	Note="sieve element occlusion protein 1 [Cucurbita maxima]"
CP32_scaffold000065	615579	616765	Note="Unknown protein"
CP32_scaffold000065	617708	620625	Note="Ribosomal protein S19 family protein LENGTH=152"
CP32_scaffold000065	624413	627400	Note="TPX2 (targeting protein for Xklp2) protein family LENGTH=338"
CP32_scaffold000065	630961	636597	Note="Agenet domain-containing protein LENGTH=294"
CP32_scaffold000065	640861	641304	Note="Unknown protein"
CP32_scaffold000065	643829	644296	Note="Unknown protein"
CP32_scaffold000065	646718	650096	Note="Bet1-like SNARE 1-2"
CP32_scaffold000065	652250	653917	Note="Protein of unknown function (DUF668) LENGTH=531"
CP32_scaffold000065	658431	658769	Note="Unknown protein"
CP32_scaffold000065	662549	663950	Note="conserved hypothetical protein [Ricinus communis] gb|EEF33077.1| conserved hypothetical protein [Ricinus communis]"
CP32_scaffold000065	668945	674615	Note="2-oxoglutarate (2OG) and Fe(II)-dependent oxygenase superfamily protein LENGTH=369"
CP32_scaffold000065	675307	677892	Note="CASP-like protein 5B3"
CP32_scaffold000065	679965	682669	Note="nodulin MtN21 /EamA-like transporter family protein LENGTH=373"
CP32_scaffold000065	683610	684524	Note="RING/U-box superfamily protein LENGTH=375"
CP32_scaffold000065	686963	687361	Note="Unknown protein"
CP32_scaffold000065	696449	698187	Note="Unknown protein"
CP32_scaffold000065	696502	698187	Note="Unknown protein"
CP32_scaffold000065	702392	702667	Note="Unknown protein"
CP32_scaffold000065	729940	733099	Note="Malate dehydrogenase"
CP32_scaffold000065	734951	737147	Note="11S globulin seed storage protein 2"
CP32_scaffold000065	738272	742159	Note="S-adenosyl-L-methionine-dependent methyltransferases superfamily protein LENGTH=623"
CP32_scaffold000065	745525	752426	Note="Protein kinase family protein LENGTH=569"
CP32_scaffold000065	755761	760345	Note="casein kinase I-like 10 LENGTH=442"
CP32_scaffold000065	765393	773814	Note="COP1-interacting protein-related LENGTH=1237"
CP32_scaffold000065	774678	776441	Note="phosphatase 2C family protein [Medicago truncatula]"
CP32_scaffold000065	777058	779219	Note="60S ribosomal protein L14-2"
CP32_scaffold000065	780503	784509	Note="ATP binding microtubule motor family protein LENGTH=1039"
CP32_scaffold000065	791450	791842	Note="Embryo sac development arrest 6, putative [Theobroma cacao] gb|EOY06120.1| Embryo sac development arrest 6, putative [Theobroma cacao]"
CP32_scaffold000065	797875	808003	Note="Splicing factor U2AF 50 kDa subunit"
CP32_scaffold000065	812159	822544	Note="Protein NRT1/ PTR FAMILY 5.2"
CP32_scaffold000065	822571	827371	Note="Protein NRT1/ PTR FAMILY 5.2"
CP32_scaffold000065	829134	832422	Note="RNA-binding protein 1 LENGTH=360"
CP32_scaffold000065	833451	834842	Note="conserved hypothetical protein [Ricinus communis] gb|EEF34048.1| conserved hypothetical protein [Ricinus communis]"
CP32_scaffold000065	836558	837424	Note="Family of Uncharacterized protein function, putative [Theobroma cacao] gb|EOY06158.1| Family of Uncharacterized protein function, putative [Theobroma cacao]"
CP32_scaffold000065	838417	842156	Note="eukaryotic translation initiation factor 4E LENGTH=235"
CP32_scaffold000065	838841	839502	Note="Protein PROTON GRADIENT REGULATION 5, chloroplastic"
CP32_scaffold000065	842868	845162	Note="50S ribosomal protein L14"
CP32_scaffold000065	846632	849374	Note="CCT motif family protein LENGTH=386"
CP32_scaffold000065	852133	858617	Note="TLD-domain containing nucleolar protein LENGTH=303"
CP32_scaffold000065	860104	861308	Note="Cysteine-rich repeat secretory protein 3"
CP32_scaffold000065	863758	864069	Note="translocase of outer membrane 22-V LENGTH=99"
CP32_scaffold000065	864527	873953	Note="Aspartyl/glutamyl-tRNA(Asn/Gln) amidotransferase subunit B"
CP32_scaffold000065	864873	866441	Note="Calcium-dependent lipid-binding (CaLB domain) family protein LENGTH=601"
CP32_scaffold000065	874218	880512	Note="unknown protein
CP32_scaffold000065	887464	889360	Note="myb domain protein 79 LENGTH=261"
CP32_scaffold000065	890688	899784	Note="ATP-dependent RNA helicase DeaD"
CP32_scaffold000065	901818	917951	Note="Protein transport protein Sec24-like"
CP32_scaffold000065	918121	922677	Note="60 kDa chaperonin"
CP32_scaffold000065	923041	925590	Note="NADH dehydrogenase [ubiquinone] 1 alpha subcomplex subunit 13-B"
CP32_scaffold000065	927282	937625	Note="BLISTER LENGTH=714"
CP32_scaffold000065	938382	939166	Note="Unknown protein"
CP32_scaffold000065	941117	960423	Note="Pyrophosphate--fructose 6-phosphate 1-phosphotransferase subunit alpha"
CP32_scaffold000065	960469	980177	Note="NAD(P)-binding Rossmann-fold superfamily protein LENGTH=321"
CP32_scaffold000065	981000	984190	Note="NAD(P)-binding Rossmann-fold superfamily protein LENGTH=321"
CP32_scaffold000065	986637	987572	Note="AT-hook motif nuclear-localized protein 22 LENGTH=317"
CP32_scaffold000065	990536	996132	Note="Unknown protein"
CP32_scaffold000065	980499	980681	Note="Unknown protein"
CP32_scaffold000065	786698	789768	Note="Embryo sac development arrest 6, putative [Theobroma cacao] gb|EOY06120.1| Embryo sac development arrest 6, putative [Theobroma cacao]"
CP32_scaffold000065	860278	863662	Note="Unknown protein"
CP32_scaffold000074	865518	866616	Note="Unknown protein"
CP32_scaffold000074	862039	864239	Note="transmembrane protein, putative [Medicago truncatula]"
CP32_scaffold000074	857321	864239	Note="Carboxyl-terminal-processing protease"
CP32_scaffold000074	849402	851184	Note="ammonium transporter 1
CP32_scaffold000074	844171	846082	Note="GATA transcription factor 1 LENGTH=274"
CP32_scaffold000074	836062	841215	Note="Leucine-rich repeat receptor-like protein kinase family protein LENGTH=1091"
CP32_scaffold000074	818620	822305	Note="Leucine-rich repeat receptor-like protein kinase family protein LENGTH=1141"
CP32_scaffold000074	807300	811273	Note="Pectate lyase family protein LENGTH=452"
CP32_scaffold000074	799843	801581	Note="Unknown protein"
CP32_scaffold000074	790951	799453	Note="Protein kinase superfamily protein LENGTH=793"
CP32_scaffold000074	786506	789891	Note="vesicle-associated membrane protein 721 LENGTH=219"
CP32_scaffold000074	772077	781370	Note="Beta-glucosidase, GBA2 type family protein LENGTH=950"
CP32_scaffold000074	761043	763759	Note="Cyclin-dependent kinase inhibitor family protein LENGTH=289"
CP32_scaffold000074	751995	759007	Note="26S proteasome non-ATPase regulatory subunit 1 homolog A"
CP32_scaffold000074	742870	747069	Note="lectin receptor kinase a4.1 LENGTH=688"
CP32_scaffold000074	733635	739388	Note="HMG (high mobility group) box protein with ARID/BRIGHT DNA-binding domain LENGTH=448"
CP32_scaffold000074	729362	730049	Note="Unknown protein"
CP32_scaffold000074	729362	732417	Note="ubiquitin-conjugating enzyme 10 LENGTH=148"
IFLe_15	CP32_scaffold000056_543412-CP32_scaffold000056_920404
CP32_scaffold000056	543468	544037	Note="Unknown protein"
CP32_scaffold000056	548470	552470	Note="calcium lipid binding protein, putative [Ricinus communis] gb|EEF52746.1| calcium lipid binding protein, putative [Ricinus communis]"
CP32_scaffold000056	554236	559083	Note="Chaperone protein htpG family protein LENGTH=823"
CP32_scaffold000056	560140	572111	Note="ATP binding microtubule motor family protein, putative isoform 2 [Theobroma cacao] gb|EOY15062.1| ATP binding microtubule motor family protein, putative isoform 2 [Theobroma cacao]"
CP32_scaffold000056	560858	561266	Note="Unknown protein"
CP32_scaffold000056	575648	580804	Note="Pathogenesis-related thaumatin superfamily protein LENGTH=316"
CP32_scaffold000056	583996	589819	Note="Protein of unknown function (DUF668) LENGTH=615"
CP32_scaffold000056	584175	589130	Note="Unknown protein"
CP32_scaffold000056	593374	597109	Note="tubulin beta-1 chain LENGTH=447"
CP32_scaffold000056	599221	600777	Note="Unknown protein"
CP32_scaffold000056	601208	601585	Note="Unknown protein"
CP32_scaffold000056	605611	607465	Note="Unknown protein"
CP32_scaffold000056	605633	607557	Note="Unknown protein"
CP32_scaffold000056	612354	613119	Note="Gibberellin-regulated family protein LENGTH=94"
CP32_scaffold000056	614458	621401	Note="tRNA (adenine(58)-N(1))-methyltransferase non-catalytic subunit trm6"
CP32_scaffold000056	625357	628524	Note="winged-helix DNA-binding transcription factor family protein LENGTH=396"
CP32_scaffold000056	630742	634007	Note="HVA22-like protein G LENGTH=177"
CP32_scaffold000056	639834	641045	Note="Cytokinin riboside 5'-monophosphate phosphoribohydrolase"
CP32_scaffold000056	650261	650599	Note="SAUR-like auxin-responsive protein family LENGTH=107"
CP32_scaffold000056	661250	666291	Note="Zinc finger CCCH domain-containing protein 6"
CP32_scaffold000056	667266	672331	Note="Iq-domain 32, putative isoform 2 [Theobroma cacao] gb|EOY14966.1| Iq-domain 32, putative isoform 2 [Theobroma cacao]"
CP32_scaffold000056	678258	682846	Note="basic pentacysteine 6 LENGTH=342"
CP32_scaffold000056	683819	685462	Note="glyoxal oxidase-related protein LENGTH=547"
CP32_scaffold000056	690244	699721	Note="Lysine-specific histone demethylase 1 homolog 3"
CP32_scaffold000056	700270	702371	Note="V-type proton ATPase 16 kDa proteolipid subunit"
CP32_scaffold000056	705556	706168	Note="V-type proton ATPase 16 kDa proteolipid subunit"
CP32_scaffold000056	708677	712711	Note="1-acylglycerol-3-phosphate O-acyltransferase ABHD5"
CP32_scaffold000056	713786	719320	Note="Protein ACCUMULATION AND REPLICATION OF CHLOROPLASTS 6, chloroplastic"
CP32_scaffold000056	719805	726296	Note="ATP binding microtubule motor family protein, putative isoform 1 [Theobroma cacao] ref|XP_007017695.1| ATP binding microtubule motor family protein, putative isoform 1 [Theobroma cacao] gb|EOY14919.1| ATP binding microtubule motor family protein, putative isoform 1 [Theobroma cacao] gb|EOY14920.1| ATP binding microtubule motor family protein, putative isoform 1 [Theobroma cacao]"
CP32_scaffold000056	728630	730033	Note="Pentatricopeptide repeat-containing protein"
CP32_scaffold000056	732609	734054	Note="B-box zinc finger family protein LENGTH=242"
CP32_scaffold000056	744061	745057	Note="SHI-related sequence 5 LENGTH=346"
CP32_scaffold000056	750909	761135	Note="V-type proton ATPase subunit a3"
CP32_scaffold000056	762046	764958	Note="Cysteine proteinase 1"
CP32_scaffold000056	766904	772762	Note="Transcription initiation factor IIF, beta subunit LENGTH=261"
CP32_scaffold000056	778621	781658	Note="nodulin MtN21 /EamA-like transporter family protein LENGTH=369"
CP32_scaffold000056	782701	787923	Note="purple acid phosphatase 12 LENGTH=469"
CP32_scaffold000056	787051	787569	Note="Dehydration-responsive element-binding protein 2D"
CP32_scaffold000056	789533	794756	Note="cysteine proteinase1 LENGTH=376"
CP32_scaffold000056	796160	800594	Note="thioredoxin 3 LENGTH=118"
CP32_scaffold000056	804224	807385	Note="Agglutinin [Glycine soja]"
CP32_scaffold000056	815743	819569	Note="Cytokinin dehydrogenase 5"
CP32_scaffold000056	817384	823049	Note="Ribosomal RNA small subunit methyltransferase I"
CP32_scaffold000056	825967	826455	Note="ocs element-binding factor 1 [Malus domestica] gb|ADL36618.1| BZIP domain class transcription factor [Malus domestica]"
CP32_scaffold000056	836482	840369	Note="mitogen-activated protein kinase 1 LENGTH=370"
CP32_scaffold000056	850145	852865	Note="HXXXD-type acyl-transferase family protein LENGTH=442"
CP32_scaffold000056	860058	868160	Note="Cyclin family protein LENGTH=541"
CP32_scaffold000056	869304	874223	Note="basic helix-loop-helix (bHLH) DNA-binding superfamily protein LENGTH=453"
CP32_scaffold000056	874572	882665	Note="Inositol-pentakisphosphate 2-kinase family protein LENGTH=441"
CP32_scaffold000056	883115	890326	Note="Cytochrome P450 superfamily protein LENGTH=524"
CP32_scaffold000056	896436	897221	Note="Unknown protein"
CP32_scaffold000056	900290	902646	Note="small nuclear ribonucleoprotein F LENGTH=96"
CP32_scaffold000056	903898	907323	Note="Proteasome subunit alpha type-1-B"
CP32_scaffold000056	907397	911548	Note="pfkB-like carbohydrate kinase family protein LENGTH=355"
CP32_scaffold000056	913164	920404	Note="Gamma carbonic anhydrase 1, mitochondrial"
MFSh_4	CP32_scaffold000159_92504-CP32_scaffold000022_375710
CP32_scaffold000159	92504	94223	Note="Protein HIRA"
CP32_scaffold000159	100271	102610	Note="Alcohol-forming fatty acyl-CoA reductase"
CP32_scaffold000159	108089	109677	Note="Histidine-containing phosphotransfer protein 1 [Glycine soja]"
CP32_scaffold000159	112886	138228	Note="DNA polymerase epsilon catalytic subunit LENGTH=2161"
CP32_scaffold000159	138696	139808	Note="Unknown protein"
CP32_scaffold000159	149998	156795	Note="Protein kinase superfamily protein LENGTH=949"
CP32_scaffold000159	158483	164289	Note="histone deacetylase 9 LENGTH=426"
CP32_scaffold000159	164489	167155	Note="cytochrome-c oxidases
CP32_scaffold000159	167830	173429	Note="Stress responsive A/B Barrel Domain LENGTH=111"
CP32_scaffold000159	169018	177694	Note="2-carboxy-D-arabinitol-1-phosphatase"
CP32_scaffold000159	181241	182533	Note="prephenate dehydratase 1 LENGTH=424"
CP32_scaffold000159	184867	191677	Note="HhH-GPD base excision DNA repair family protein LENGTH=1987"
CP32_scaffold000159	185316	191744	Note="Unknown protein"
CP32_scaffold000159	193065	198685	Note="MORN (Membrane Occupation and Recognition Nexus) repeat-containing protein LENGTH=871"
CP32_scaffold000159	201468	203090	Note="unknown protein
CP32_scaffold000159	204454	212089	Note="histone deacetylase 3 LENGTH=245"
CP32_scaffold000159	212658	217194	Note="cellulose synthase-like A3 LENGTH=556"
CP32_scaffold000159	222186	225406	Note="Unknown protein"
CP32_scaffold000159	231441	241922	Note="Chromodomain-helicase-DNA-binding protein Mi-2, putative isoform 1 [Theobroma cacao] gb|EOY33590.1| Chromodomain-helicase-DNA-binding protein Mi-2, putative isoform 1 [Theobroma cacao]"
CP32_scaffold000159	241226	254368	Note="AP-2 complex subunit alpha-1"
CP32_scaffold000159	254832	259516	Note="Protein of unknown function (DUF3411) LENGTH=432"
CP32_scaffold000159	261393	264591	Note="Bifunctional polymyxin resistance protein ArnA"
CP32_scaffold000159	268016	271547	Note="GDSL esterase/lipase"
CP32_scaffold000159	271826	275129	Note="FUNCTIONS IN: molecular_function unknown
CP32_scaffold000159	275805	279653	Note="Eukaryotic aspartyl protease family protein LENGTH=493"
CP32_scaffold000159	282394	284542	Note="Protein kinase superfamily protein LENGTH=538"
CP32_scaffold000022	2032	3069	Note="F-box family protein LENGTH=363"
CP32_scaffold000022	8094	10073	Note="unknown protein
CP32_scaffold000022	14193	14513	Note="Unknown protein"
CP32_scaffold000022	16403	17215	Note="CCR4-NOT transcription complex subunit 8"
CP32_scaffold000022	16841	25144	Note="E2F transcription factor 1 LENGTH=469"
CP32_scaffold000022	27900	28538	Note="Late embryogenesis abundant (LEA) hydroxyproline-rich glycoprotein family LENGTH=206"
CP32_scaffold000022	31828	39474	Note="NIMA-related serine/threonine kinase 1 LENGTH=612"
CP32_scaffold000022	45619	50139	Note="BEL1-like homeodomain 1 LENGTH=680"
CP32_scaffold000022	54490	55782	Note="Protein FAF-like, chloroplastic [Glycine soja]"
CP32_scaffold000022	56803	67270	Note="Serine/threonine-protein phosphatase 2A catalytic subunit A"
CP32_scaffold000022	69569	72808	Note="Protein kinase superfamily protein LENGTH=307"
CP32_scaffold000022	75378	77266	Note="unknown protein
CP32_scaffold000022	79213	89629	Note="Ubiquitin carboxyl-terminal hydrolase 8"
CP32_scaffold000022	94712	98801	Note="Protein YABBY 2"
CP32_scaffold000022	102077	116625	Note="Replication factor C subunit 1"
CP32_scaffold000022	115476	120303	Note="Fasciclin-like arabinogalactan protein 17"
CP32_scaffold000022	122157	134981	Note="dgd1 suppressor 1 LENGTH=602"
CP32_scaffold000022	135819	142283	Note="Nuclear pore complex protein Nup98-Nup96"
CP32_scaffold000022	142862	147385	Note="Cysteine desulfurase"
CP32_scaffold000022	148080	157339	Note="BEST Arabidopsis thaliana protein match is: glyc s in 277 species: Archae - 0
CP32_scaffold000022	151506	153194	Note="Molybdopterin synthase catalytic subunit"
CP32_scaffold000022	158829	161301	Note="early nodulin-like protein 18 LENGTH=228"
CP32_scaffold000022	164935	171128	Note="Hydroxymethylglutaryl-CoA lyase, mitochondrial"
CP32_scaffold000022	174861	175258	Note="Unknown protein"
CP32_scaffold000022	175883	181358	Note="F-box family protein LENGTH=371"
CP32_scaffold000022	184235	191156	Note="las1-like family protein LENGTH=611"
CP32_scaffold000022	191394	198179	Note="Dihydropyrimidinase"
CP32_scaffold000022	196763	197952	Note="Unknown protein"
CP32_scaffold000022	199659	200036	Note="Splicing factor 3B subunit 6-like protein"
CP32_scaffold000022	201990	204905	Note="calcium-dependent protein kinase 17 LENGTH=528"
CP32_scaffold000022	205009	211361	Note="rhodanese-like domain-containing protein / PPIC-type PPIASE domain-containing protein LENGTH=299"
CP32_scaffold000022	213180	225071	Note="E3 ubiquitin-protein ligase KEG"
CP32_scaffold000022	225193	233400	Note="CRT (chloroquine-resistance transporter)-like transporter 3 LENGTH=452"
CP32_scaffold000022	235923	238224	Note="Ph isoform 4 [Theobroma cacao]"
CP32_scaffold000022	239405	242462	Note="RING/U-box superfamily protein LENGTH=255"
CP32_scaffold000022	247799	250198	Note="tRNA-dihydrouridine(16/17) synthase [NAD (P)(+)]-like protein [Gossypium arboreum]"
CP32_scaffold000022	259263	262490	Note="E3 ubiquitin-protein ligase HERC2 [Morus notabilis] gb|EXC12413.1| E3 ubiquitin-protein ligase HERC2 [Morus notabilis]"
CP32_scaffold000022	266779	275417	Note="Regulator of chromosome condensation (RCC1) family with FYVE zinc finger domain LENGTH=1139"
CP32_scaffold000022	276848	284327	Note="Subtilisin-like serine endopeptidase family protein LENGTH=741"
CP32_scaffold000022	285560	304931	Note="Chromodomain-helicase-DNA-binding protein 2"
CP32_scaffold000022	306811	312408	Note="ubiquitin-conjugating enzyme 20 LENGTH=180"
CP32_scaffold000022	309477	314153	Note="hexokinase-like 1 LENGTH=498"
CP32_scaffold000022	323090	324733	Note="Unknown protein"
CP32_scaffold000022	325643	328293	Note="Unknown protein"
CP32_scaffold000022	327337	333326	Note="DnaJ homolog subfamily C member 7"
CP32_scaffold000022	334096	335421	Note="Unknown protein"
CP32_scaffold000022	337544	342129	Note="Protein of unknown function (DUF3411) LENGTH=386"
CP32_scaffold000022	342330	353231	Note="ABC transporter G family member 15"
CP32_scaffold000022	355051	356482	Note="Unknown protein"
CP32_scaffold000022	356684	360388	Note="NAD(P)-binding Rossmann-fold superfamily protein LENGTH=326"
CP32_scaffold000022	362028	366191	Note="calcium-dependent protein kinase 19 LENGTH=533"
CP32_scaffold000022	368873	373176	Note="Nuclear transcription factor Y subunit A-9"
MFSh_5	CP32_scaffold000018_362002-CP32_scaffold000018_549964
CP32_scaffold000018	362002	363033	Note="Pollen Ole e 1 allergen and extensin family protein LENGTH=173"
CP32_scaffold000018	363489	365083	Note="cofactor assembly, complex C (B6F) LENGTH=174"
CP32_scaffold000018	365441	366384	Note="Unknown protein"
CP32_scaffold000018	366372	368056	Note="Pectin lyase-like superfamily protein LENGTH=414"
CP32_scaffold000018	370047	371894	Note="Pectin lyase-like superfamily protein LENGTH=402"
CP32_scaffold000018	372940	374898	Note="polygalacturonase 4 LENGTH=422"
CP32_scaffold000018	379726	382564	Note="Plant invertase/pectin methylesterase inhibitor superfamily LENGTH=518"
CP32_scaffold000018	387833	389086	Note="Plant invertase/pectin methylesterase inhibitor superfamily LENGTH=579"
CP32_scaffold000018	389688	394588	Note="Ethylene receptor"
CP32_scaffold000018	397642	406442	Note="ATP-dependent RNA helicase, putative LENGTH=1168"
CP32_scaffold000018	406997	408443	Note="Chaperone DnaJ-domain superfamily protein LENGTH=165"
CP32_scaffold000018	409017	412852	Note="Mitochondrial folate transporter/carrier"
CP32_scaffold000018	413218	417470	Note="drought-responsive family protein [Populus trichocarpa] gb|EEE82011.1| drought-responsive family protein [Populus trichocarpa]"
CP32_scaffold000018	417667	421314	Note="Syntaxin-42"
CP32_scaffold000018	450746	452875	Note="glyc [Populus trichocarpa]"
CP32_scaffold000018	454708	456925	Note="Multifunctional methyltransferase subunit TRM112-like protein"
CP32_scaffold000018	457331	458363	Note="Unknown protein"
CP32_scaffold000018	461479	462864	Note="unknown protein
CP32_scaffold000018	463495	466565	Note="aspartate aminotransferase LENGTH=475"
CP32_scaffold000018	471176	472938	Note="Unknown protein"
CP32_scaffold000018	479142	479660	Note="unknown protein
CP32_scaffold000018	479818	486746	Note="CTP synthase family protein LENGTH=556"
CP32_scaffold000018	489703	494555	Note="Protein disulfide isomerase-like 2-2"
CP32_scaffold000018	495112	499686	Note="Chaperone protein DnaJ"
CP32_scaffold000018	500340	504281	Note="Transcription initiation factor TFIID subunit 13"
CP32_scaffold000018	505966	509625	Note="alpha/beta-Hydrolases superfamily protein LENGTH=713"
CP32_scaffold000018	511860	515519	Note="Late embryogenesis abundant protein (LEA) family protein LENGTH=213"
CP32_scaffold000018	517133	523646	Note="BRCT domain-containing protein [Medicago truncatula] gb|AES61675.1| DNA replication regulator dpb11, putative [Medicago truncatula]"
CP32_scaffold000018	527303	529893	Note="Heat shock protein DnaJ with tetratricopeptide repeat LENGTH=546"
CP32_scaffold000018	541017	541874	Note="unknown protein
CP32_scaffold000018	543461	546659	Note="SCARECROW-like 13 LENGTH=529"
CP32_scaffold000018	547109	549964	Note="Multifunctional methyltransferase subunit TRM112-like protein"
MFLe 6	CP32_scaffold000003_3022364-CP32_scaffold000003_3087204
CP32_scaffold000003	3022364	3025151	Note="Leucine-rich repeat protein kinase family protein LENGTH=1112"
CP32_scaffold000003	3026455	3031384	Note="DNA repair and recombination protein RadA"
CP32_scaffold000003	3030296	3032445	Note="Aluminium induced protein with YGL and LRDR motifs LENGTH=248"
CP32_scaffold000003	3034384	3037074	Note="Transmembrane emp24 domain-containing protein p24beta3"
CP32_scaffold000003	3037948	3039397	Note="Early light-induced protein 1, chloroplastic"
CP32_scaffold000003	3039591	3046222	Note="Dymeclin"
CP32_scaffold000003	3047686	3050134	Note="Heat stress transcription factor A-6b"
CP32_scaffold000003	3050688	3054142	Note="1,2-dihydroxy-3-keto-5-methylthiopentene dioxygenase 2"
CP32_scaffold000003	3057529	3057819	Note="BEST Arabidopsis thaliana protein match is: allergen-related . LENGTH=109"
CP32_scaffold000003	3060907	3062925	Note="Plant protein of unknown function (DUF828) with plant pleckstrin homology-like region LENGTH=475"
CP32_scaffold000003	3065890	3067911	Note="calmodulin binding protein, putative [Ricinus communis] gb|EEF45242.1| calmodulin binding protein, putative [Ricinus communis]"
CP32_scaffold000003	3075785	3079839	Note="sulfate transporter 3
CP32_scaffold000003	3082076	3083215	Note="Leucine-rich repeat family protein LENGTH=598"
CP32_scaffold000003	3084466	3087204	Note="40S ribosomal protein S3a"
CP32_scaffold000003	3086094	3087204	Note="Kinase interacting (KIP1-like) family protein LENGTH=1728"
MFLe_9	CP32_scaffold000013_890110-CP32_scaffold000013_959962
CP32_scaffold000013	890110	890115	Note="Ras-related protein Rab-25"
CP32_scaffold000013	890652	891663	Note="unknown protein
CP32_scaffold000013	895530	896807	Note="receptor like protein 51 LENGTH=431"
CP32_scaffold000013	897183	899604	Note="60S ribosomal protein L11-1"
CP32_scaffold000013	900255	902939	Note="RING/FYVE/PHD zinc finger superfamily protein LENGTH=204"
CP32_scaffold000013	903703	912745	Note="Protein kinase superfamily protein LENGTH=708"
CP32_scaffold000013	915582	918959	Note="protein kinase family protein LENGTH=831"
CP32_scaffold000013	918994	919800	Note="unknown protein
CP32_scaffold000013	923186	925412	Note="myb-like HTH transcriptional regulator family protein LENGTH=340"
CP32_scaffold000013	926042	926978	Note="Unknown protein"
CP32_scaffold000013	927855	928805	Note="Peroxisomal targeting signal 2 receptor"
CP32_scaffold000013	929469	932029	Note="sequence-specific DNA binding transcription factors LENGTH=321"
CP32_scaffold000013	936553	937131	Note="Protein LIGHT-DEPENDENT SHORT HYPOCOTYLS 10"
CP32_scaffold000013	940854	942558	Note="Major pollen allergen Ole e 1"
CP32_scaffold000013	941050	941559	Note="Dof-type zinc finger DNA-binding family protein LENGTH=175"
CP32_scaffold000013	943117	947575	Note="Ubiquitin-like modifier-activating enzyme atg7"
CP32_scaffold000013	948323	950232	Note="ARM repeat superfamily protein LENGTH=438"
CP32_scaffold000013	950597	951897	Note="50S ribosomal protein L34, chloroplastic"
CP32_scaffold000013	954003	957479	Note="TRICHOME BIREFRINGENCE-LIKE 38 LENGTH=380"
CP32_scaffold000013	954003	959962	Note="Tetratricopeptide repeat (TPR)-like superfamily protein LENGTH=642"
IFRib_3	CP32_scaffold000006_3196015-CP32_scaffold000006_3616125
CP32_scaffold000006	3196015	3198286	Note="receptor-like protein kinase 1 LENGTH=540"
CP32_scaffold000006	3199243	3199803	Note="PRA1 family protein F2"
CP32_scaffold000006	3201857	3206754	Note="Cytochrome P450 superfamily protein LENGTH=524"
CP32_scaffold000006	3210880	3218499	Note="ATP-dependent RNA helicase DBP2"
CP32_scaffold000006	3219235	3223721	Note="Ribonuclease III family protein LENGTH=237"
CP32_scaffold000006	3233557	3236125	Note="beta galactosidase 1 LENGTH=847"
CP32_scaffold000006	3242951	3247401	Note="Glucose-methanol-choline (GMC) oxidoreductase family protein LENGTH=594"
CP32_scaffold000006	3249248	3250021	Note="Late embryogenesis abundant (LEA) hydroxyproline-rich glycoprotein family LENGTH=264"
CP32_scaffold000006	3255700	3258441	Note="nucleic acid binding protein, putative [Ricinus communis] gb|EEF34962.1| nucleic acid binding protein, putative [Ricinus communis]"
CP32_scaffold000006	3261738	3266615	Note="Metallo-hydrolase/oxidoreductase superfamily protein LENGTH=361"
CP32_scaffold000006	3267824	3276316	Note="glyoxylate reductase 2 LENGTH=358"
CP32_scaffold000006	3278716	3280519	Note="SMAD/FHA domain-containing protein LENGTH=309"
CP32_scaffold000006	3283634	3288227	Note="5'-nucleotidase SurE"
CP32_scaffold000006	3289237	3296134	Note="aminopeptidase M1 LENGTH=879"
CP32_scaffold000006	3297068	3298393	Note="Unknown protein"
CP32_scaffold000006	3300088	3303132	Note="Protein phosphatase 2C family protein LENGTH=423"
CP32_scaffold000006	3303898	3312171	Note="Dihydrolipoyllysine-residue acetyltransferase component of pyruvate dehydrogenase complex"
CP32_scaffold000006	3314605	3326195	Note="telomere repeat binding factor 1 LENGTH=300"
CP32_scaffold000006	3324067	3330468	Note="casein kinase 1-like protein 2 LENGTH=465"
CP32_scaffold000006	3333102	3335721	Note="EPIDERMAL PATTERNING FACTOR-like protein 3 [Glycine soja]"
CP32_scaffold000006	3355139	3356498	Note="myb domain protein 26 LENGTH=367"
CP32_scaffold000006	3405145	3409342	Note="Unknown protein"
CP32_scaffold000006	3411163	3418215	Note="rib L34 [Arabidopsis thaliana]"
CP32_scaffold000006	3509977	3516821	Note="Ataxin-2 like [Glycine soja]"
CP32_scaffold000006	3520189	3528210	Note="conserved hypothetical protein [Ricinus communis] gb|EEF41015.1| conserved hypothetical protein [Ricinus communis]"
CP32_scaffold000006	3534066	3535163	Note="conserved hypothetical protein [Ricinus communis] gb|EEF48023.1| conserved hypothetical protein [Ricinus communis]"
CP32_scaffold000006	3541696	3547785	Note="Developmentally-regulated GTP-binding protein 2"
CP32_scaffold000006	3548626	3550886	Note="Ubiquitin-like superfamily protein LENGTH=96"
CP32_scaffold000006	3558421	3560614	Note="growth-regulating factor 5 LENGTH=397"
CP32_scaffold000006	3564183	3568518	Note="GTP pyrophosphokinase"
CP32_scaffold000006	3564544	3564909	Note="Unknown protein"
CP32_scaffold000006	3571771	3575768	Note="2-oxoglutarate-dependent dioxygenase family protein LENGTH=455"
CP32_scaffold000006	3577346	3584169	Note="Coatomer, beta subunit LENGTH=948"
CP32_scaffold000006	3586227	3588790	Note="Glyoxylate/hydroxypyruvate reductase B"
CP32_scaffold000006	3595772	3596918	Note="Protein kinase superfamily protein LENGTH=836"
CP32_scaffold000006	3598197	3601907	Note="Vacuolar cation/proton exchanger 2"
CP32_scaffold000006	3602776	3606197	Note="alpha/beta-Hydrolases superfamily protein LENGTH=518"
CP32_scaffold000006	3608565	3615530	Note="Receptor-like protein kinase"
CP32_scaffold000006	3613694	3616125	Note="O-fucosyltransferase family protein LENGTH=566"
MFRib_12	CP32_scaffold000031_115435-CP32_scaffold000045_1342921
CP32_scaffold000031	115135	115320	Note="Unknown protein"
CP32_scaffold000031	107483	113558	Note="Pentatricopeptide repeat-containing protein"
CP32_scaffold000031	103494	107303	Note="FUNCTIONS IN: molecular_function unknown
CP32_scaffold000031	92890	93566	Note="unknown protein
CP32_scaffold000031	92385	97515	Note="Far-red impaired responsive (FAR1) family protein LENGTH=183"
CP32_scaffold000031	89780	90799	Note="alpha/beta-Hydrolases superfamily protein LENGTH=344"
CP32_scaffold000031	81741	87397	Note="U-box domain-containing protein 3"
CP32_scaffold000031	81121	87337	Note="Unknown protein"
CP32_scaffold000031	75477	80918	Note="GPN-loop GTPase 3"
CP32_scaffold000031	71948	74310	Note="2Fe-2S ferredoxin-like superfamily protein LENGTH=159"
CP32_scaffold000031	65093	70750	Note="D-amino acid dehydrogenase small subunit [Medicago truncatula] gb|AES78936.1| FAD-dependent oxidoreductase [Medicago truncatula]"
CP32_scaffold000031	58517	64626	Note="lipoxygenase [Malus domestica]"
CP32_scaffold000031	49600	54312	Note="DNA-directed RNA polymerases I, II, and III subunit RPABC1"
CP32_scaffold000031	42752	48790	Note="Mediator of RNA polymerase II transcription subunit 19a"
CP32_scaffold000031	36086	41666	Note="ribonuclease 2 LENGTH=259"
CP32_scaffold000031	33134	36844	Note="Acyl-coenzyme A thioesterase 9, mitochondrial"
CP32_scaffold000031	25207	31786	Note="Protein kinase family protein LENGTH=569"
CP32_scaffold000031	19189	24157	Note="Peptidase S24/S26A/S26B/S26C family protein LENGTH=205"
CP32_scaffold000031	13110	18707	Note="Lysine-specific demethylase 5B"
CP32_scaffold000031	6779	11963	Note="alpha/beta-Hydrolases superfamily protein LENGTH=546"
CP32_scaffold000031	948	1805	Note="LOB domain-containing protein 29"
CP32_scaffold000045	1904	3729	Note="Unknown protein"
CP32_scaffold000045	3833	5072	Note="Unknown protein"
CP32_scaffold000045	5621	6283	Note="Unknown protein"
CP32_scaffold000045	6664	11929	Note="Unknown protein"
CP32_scaffold000045	12284	14703	Note="Unknown protein"
CP32_scaffold000045	15680	24866	Note="Transducin/WD40 repeat-like superfamily protein LENGTH=1264"
CP32_scaffold000045	55362	55724	Note="Transcription factor RADIALIS"
CP32_scaffold000045	72695	73777	Note="ethylene response DNA binding factor 3 LENGTH=333"
CP32_scaffold000045	77898	80129	Note="Inorganic pyrophosphatase"
CP32_scaffold000045	81370	83891	Note="Unknown protein"
CP32_scaffold000045	84797	85543	Note="conserved hypothetical protein [Ricinus communis] gb|EEF47437.1| conserved hypothetical protein [Ricinus communis]"
CP32_scaffold000045	89092	90858	Note="TCP family transcription factor LENGTH=325"
CP32_scaffold000045	91859	94364	Note="amino acid binding protein, putative [Ricinus communis] gb|EEF47429.1| amino acid binding protein, putative [Ricinus communis]"
CP32_scaffold000045	94523	103256	Note="GYF domain-containing protein LENGTH=1495"
CP32_scaffold000045	104901	105354	Note="Unknown protein"
CP32_scaffold000045	106778	109410	Note="SAUR family protein [Morus alba]"
CP32_scaffold000045	111938	112318	Note="Glutaredoxin family protein LENGTH=102"
CP32_scaffold000045	115213	120547	Note="Serine/threonine-protein kinase PBS1"
CP32_scaffold000045	119131	121837	Note="Bidirectional sugar transporter N3"
CP32_scaffold000045	122876	125153	Note="NAC domain protein,"
CP32_scaffold000045	126500	129947	Note="Unknown protein"
CP32_scaffold000045	136250	142151	Note="Pyruvate dehydrogenase E1 component subunit beta"
CP32_scaffold000045	143995	151540	Note="hydroxyproline-rich glycoprotein family protein LENGTH=623"
CP32_scaffold000045	152635	153418	Note="somatic embryogenesis receptor-like kinase 2 LENGTH=628"
CP32_scaffold000045	154556	157378	Note="LITAF-domain-containing protein [Pisum sativum]"
CP32_scaffold000045	157569	159412	Note="Humj1 family protein [Populus trichocarpa] gb|EEE79636.2| Humj1 family protein [Populus trichocarpa]"
CP32_scaffold000045	165155	171953	Note="RNA polymerase II C-terminal domain phosphatase-like 3"
CP32_scaffold000045	173357	182410	Note="unknown protein
CP32_scaffold000045	182738	189829	Note="unknown protein
CP32_scaffold000045	187248	188602	Note="Unknown protein"
CP32_scaffold000045	188785	189545	Note="Inactive leucine-rich repeat receptor-like protein kinase CORYNE"
CP32_scaffold000045	190053	192800	Note="Trihelix transcription factor GTL1 -like protein [Gossypium arboreum]"
CP32_scaffold000045	198048	206831	Note="MEI2-like protein 1 LENGTH=915"
CP32_scaffold000045	210432	211969	Note="Unknown protein"
CP32_scaffold000045	213099	217308	Note="unknown protein
CP32_scaffold000045	217644	219075	Note="40S ribosomal protein S27-2"
CP32_scaffold000045	219224	223835	Note="unknown protein
CP32_scaffold000045	225408	226811	Note="Plant protein of unknown function (DUF247) LENGTH=503"
CP32_scaffold000045	227019	234402	Note="Eukaryotic peptide chain release factor subunit 1-3"
CP32_scaffold000045	235323	244125	Note="U2 small nuclear ribonucleoprotein A LENGTH=249"
CP32_scaffold000045	244963	247285	Note="Cytochrome P450 superfamily protein LENGTH=479"
CP32_scaffold000045	248227	249645	Note="HXXXD-type acyl-transferase family protein LENGTH=442"
CP32_scaffold000045	251250	252200	Note="Cytochrome P450 superfamily protein LENGTH=509"
CP32_scaffold000045	252627	258158	Note="Receptor-like protein kinase"
CP32_scaffold000045	258784	259774	Note="Unknown protein"
CP32_scaffold000045	259844	265724	Note="Succinyl-CoA ligase [ADP-forming] subunit beta"
CP32_scaffold000045	267388	269646	Note="50S ribosomal protein L14"
CP32_scaffold000045	270411	279094	Note="Pre-mRNA-processing factor 39"
CP32_scaffold000045	280043	284431	Note="Nuclear transport factor 2 (NTF2) family protein with RNA binding (RRM-RBD-RNP motifs) domain LENGTH=450"
CP32_scaffold000045	284801	290777	Note="photosystem II reaction center PSB28 protein LENGTH=198"
CP32_scaffold000045	290882	297373	Note="NADH dehydrogenase [ubiquinone] 1 alpha subcomplex subunit 9, mitochondrial"
CP32_scaffold000045	297861	305394	Note="Multidrug resistance ABC transporter ATP-binding and permease protein"
CP32_scaffold000045	307679	316406	Note="DENN (AEX-3) domain-containing protein LENGTH=1029"
CP32_scaffold000045	318511	319102	Note="Alcohol dehydrogenase class-3"
CP32_scaffold000045	321412	326792	Note="alcohol dehydrogenase 1 LENGTH=379"
CP32_scaffold000045	328830	329629	Note="RmlC-like cupins superfamily protein LENGTH=96"
CP32_scaffold000045	331848	338521	Note="Pre-rRNA-processing protein TSR1 homolog"
CP32_scaffold000045	340124	351506	Note="myosin 2 LENGTH=1565"
CP32_scaffold000045	358669	360185	Note="Flavin-containing monooxygenase family protein LENGTH=383"
CP32_scaffold000045	361322	370145	Note="Protein of unknown function (DUF3741) LENGTH=924"
CP32_scaffold000045	371697	384027	Note="CLIP-associating protein 1"
CP32_scaffold000045	385133	389849	Note="60 kDa chaperonin"
CP32_scaffold000045	392241	396270	Note="Transcription factor PIF1"
CP32_scaffold000045	398304	402061	Note="Ent-kaurenoic acid oxidase 2"
CP32_scaffold000045	402376	402816	Note="S-protein, putative [Theobroma cacao] gb|EOX94032.1| S-protein, putative [Theobroma cacao]"
CP32_scaffold000045	405912	406298	Note="Unknown protein"
CP32_scaffold000045	410256	414019	Note="B3 domain-containing transcription factor ABI3"
CP32_scaffold000045	414980	416682	Note="Pentatricopeptide repeat-containing protein"
CP32_scaffold000045	417153	423960	Note="transmembrane kinase-like 1 LENGTH=674"
CP32_scaffold000045	417668	424453	Note="Sterol 3-beta-glucosyltransferase"
CP32_scaffold000045	424838	428534	Note="Unknown protein"
CP32_scaffold000045	429236	434110	Note="Unknown protein"
CP32_scaffold000045	432037	433884	Note="Pentatricopeptide repeat-containing protein"
CP32_scaffold000045	438049	441538	Note="Protein kinase superfamily protein LENGTH=513"
CP32_scaffold000045	442327	444883	Note="PPPDE putative thiol peptidase family protein LENGTH=265"
CP32_scaffold000045	445715	450961	Note="E3 ubiquitin-protein ligase PRT1"
CP32_scaffold000045	451972	455493	Note="Unknown protein"
CP32_scaffold000045	456537	459196	Note="Protein of unknown function (DUF1685) LENGTH=189"
CP32_scaffold000045	460467	468152	Note="Eukaryotic aspartyl protease family protein LENGTH=485"
CP32_scaffold000045	468805	473341	Note="Protein phosphatase 2C family protein LENGTH=491"
CP32_scaffold000045	473388	476336	Note="40S ribosomal protein S15a-5"
CP32_scaffold000045	477318	487819	Note="Nucleotide-sugar transporter family protein LENGTH=406"
CP32_scaffold000045	488452	493269	Note="Protein kinase superfamily protein LENGTH=669"
CP32_scaffold000045	494435	503319	Note="UBX domain-containing family protein [Populus trichocarpa] gb|EEE90277.1| UBX domain-containing family protein [Populus trichocarpa]"
CP32_scaffold000045	504518	511509	Note="Histone superfamily protein LENGTH=136"
CP32_scaffold000045	512550	519477	Note="Epsin-1"
CP32_scaffold000045	523338	524418	Note="Unknown protein"
CP32_scaffold000045	525475	528550	Note="ABC transporter family protein [Hevea brasiliensis]"
CP32_scaffold000045	526758	533320	Note="MAC/Perforin domain-containing protein LENGTH=627"
CP32_scaffold000045	535323	542412	Note="Splicing factor U2af large subunit B"
CP32_scaffold000045	542841	544995	Note="F-box protein PP2-B1"
CP32_scaffold000045	546825	547223	Note="Unknown protein"
CP32_scaffold000045	548078	565201	Note="Histone-lysine N-methyltransferase trithorax"
CP32_scaffold000045	567716	579841	Note="Importin-7"
CP32_scaffold000045	582905	583333	Note="Unknown protein"
CP32_scaffold000045	584695	600912	Note="SIGNAL PEPTIDE PEPTIDASE-LIKE 5 LENGTH=536"
CP32_scaffold000045	601353	608500	Note="Protein TIC 22-like, chloroplastic"
CP32_scaffold000045	602143	604725	Note="Pentatricopeptide repeat-containing protein"
CP32_scaffold000045	610578	613159	Note="xyloglucan endotransglucosylase/hydrolase 15 LENGTH=289"
CP32_scaffold000045	614183	616838	Note="Late embryogenesis abundant (LEA) hydroxyproline-rich glycoprotein family LENGTH=252"
CP32_scaffold000045	619396	622098	Note="Nucleotide-sugar transporter family protein LENGTH=340"
CP32_scaffold000045	623942	624688	Note="F-box family protein LENGTH=252"
CP32_scaffold000045	632767	634065	Note="ribosome inactivating protein [Momordica charantia]"
CP32_scaffold000045	635299	638831	Note="aluminum-activated, malate transporter 12 LENGTH=560"
CP32_scaffold000045	643728	648002	Note="E3 ubiquitin-protein ligase SINAT3"
CP32_scaffold000045	649174	651980	Note="Phosphatidylinositol 4-kinase gamma 4"
CP32_scaffold000045	659864	665500	Note="Cyclic pyranopterin monophosphate synthase accessory protein"
CP32_scaffold000045	660784	661332	Note="Eukaryotic aspartyl protease family protein LENGTH=485"
CP32_scaffold000045	669414	673340	Note="auxin response factor 9 LENGTH=638"
CP32_scaffold000045	678347	682691	Note="TRICHOME BIREFRINGENCE-LIKE 25 LENGTH=456"
CP32_scaffold000045	685612	687593	Note="WRKY DNA-binding protein 30 LENGTH=303"
CP32_scaffold000045	688979	694423	Note="Bystin"
CP32_scaffold000045	695195	700596	Note="Histone superfamily protein LENGTH=178"
CP32_scaffold000045	702133	704211	Note="Ubiquitin carboxyl-terminal hydrolase family protein LENGTH=528"
CP32_scaffold000045	704306	705878	Note="Abscisic acid receptor PYR1"
CP32_scaffold000045	708122	717142	Note="Poly(A) RNA polymerase cid14 [Morus notabilis] gb|EXB62201.1| Poly(A) RNA polymerase cid14 [Morus notabilis]"
CP32_scaffold000045	719391	724239	Note="ATP-dependent RNA helicase DeaD"
CP32_scaffold000045	725084	735123	Note="Pentatricopeptide repeat-containing protein"
CP32_scaffold000045	735742	743006	Note="autophagy protein beclin 1 [Medicago truncatula]"
CP32_scaffold000045	743208	746467	Note="Ubiquitin-like superfamily protein LENGTH=415"
CP32_scaffold000045	746875	756556	Note="Histone-lysine N-methyltransferase 2A"
CP32_scaffold000045	758095	765669	Note="DYNAMIN-like 1B LENGTH=610"
CP32_scaffold000045	765879	779026	Note="Tetratricopeptide repeat (TPR)-like superfamily protein LENGTH=1797"
CP32_scaffold000045	787827	795899	Note="Protein kinase superfamily protein LENGTH=577"
CP32_scaffold000045	797277	797579	Note="SAUR-like auxin-responsive protein family LENGTH=121"
CP32_scaffold000045	807269	811091	Note="unknown protein
CP32_scaffold000045	812565	813754	Note="Unknown protein"
CP32_scaffold000045	815381	816091	Note="Dof-type zinc finger DNA-binding family protein LENGTH=324"
CP32_scaffold000045	815752	825878	Note="RNA-binding KH domain-containing protein LENGTH=548"
CP32_scaffold000045	827433	829214	Note="Peptidyl-prolyl cis-trans isomerase FKBP20-2 [Morus notabilis] gb|EXB37626.1| Peptidyl-prolyl cis-trans isomerase FKBP20-2 [Morus notabilis]"
CP32_scaffold000045	829638	830249	Note="Unknown protein"
CP32_scaffold000045	830881	834130	Note="Sec20 family protein LENGTH=293"
CP32_scaffold000045	835895	840961	Note="cationic amino acid transporter 9 LENGTH=569"
CP32_scaffold000045	840748	847257	Note="Unknown protein"
CP32_scaffold000045	846231	854337	Note="Elongation factor G 1"
CP32_scaffold000045	854522	864970	Note="Leucine carboxyl methyltransferase LENGTH=332"
CP32_scaffold000045	873179	879559	Note="Protein of unknown function (DUF630 and DUF632) LENGTH=796"
CP32_scaffold000045	881789	884488	Note="unknown protein
CP32_scaffold000045	886273	895482	Note="Chromodomain-helicase-DNA-binding protein 1-like"
CP32_scaffold000045	896329	902509	Note="Autophagy-related protein 3"
CP32_scaffold000045	903355	910478	Note="Protein kinase superfamily protein LENGTH=889"
CP32_scaffold000045	915617	922368	Note="ELMO/CED-12 family protein LENGTH=266"
CP32_scaffold000045	930709	940429	Note="Plasminogen activator inhibitor 1 RNA-binding [Gossypium arboreum]"
CP32_scaffold000045	940821	946127	Note="Phospholipase A1-II 1"
CP32_scaffold000045	946253	948269	Note="SPX domain gene 3 LENGTH=245"
CP32_scaffold000045	951955	955001	Note="RNA-binding protein 38"
CP32_scaffold000045	955586	966630	Note="Conserved oligomeric Golgi complex subunit 4"
CP32_scaffold000045	969232	971965	Note="Protein kinase superfamily protein LENGTH=708"
CP32_scaffold000045	973489	979023	Note="Protein kinase superfamily protein LENGTH=626"
CP32_scaffold000045	979521	987322	Note="Homeodomain-like superfamily protein LENGTH=645"
CP32_scaffold000045	991308	998171	Note="Unknown protein"
CP32_scaffold000045	993619	996722	Note="unknown protein
CP32_scaffold000045	999027	1006797	Note="Sphingosine-1-phosphate lyase"
CP32_scaffold000045	1008070	1010965	Note="Fcf2 pre-rRNA processing protein LENGTH=196"
CP32_scaffold000045	1013063	1019254	Note="B-zip transcription factor [Vitis pseudoreticulata]"
CP32_scaffold000045	1020578	1029234	Note="DNA primase, large subunit family LENGTH=490"
CP32_scaffold000045	1030374	1033525	Note="squamosa promoter binding protein-like 9 LENGTH=375"
CP32_scaffold000045	1035669	1036055	Note="Unknown protein"
CP32_scaffold000045	1048510	1052630	Note="MADS-box transcription factor 1"
CP32_scaffold000045	1086021	1089326	Note="Unknown protein"
CP32_scaffold000045	1098057	1106227	Note="Calmodulin-binding transcription activator 4"
CP32_scaffold000045	1106801	1107855	Note="unknown protein
CP32_scaffold000045	1108561	1114150	Note="histidine kinase 3 LENGTH=1036"
CP32_scaffold000045	1117751	1120654	Note="Ribosome associated membrane protein RAMP4 LENGTH=68"
CP32_scaffold000045	1120765	1125758	Note="F-box/kelch-repeat protein"
CP32_scaffold000045	1131024	1135503	Note="calmodulin-binding family protein [Populus trichocarpa] gb|ERP54240.1| calmodulin-binding family protein [Populus trichocarpa]"
CP32_scaffold000045	1137964	1138524	Note="unknown protein
CP32_scaffold000045	1142021	1144915	Note="selenoprotein [Populus trichocarpa] gb|ABK93787.1| unknown [Populus trichocarpa] gb|ERP54237.1| selenoprotein [Populus trichocarpa]"
CP32_scaffold000045	1145874	1153041	Note="Something about silencing protein 10 [Morus notabilis] gb|EXB55208.1| Something about silencing protein 10 [Morus notabilis]"
CP32_scaffold000045	1154982	1158597	Note="Unknown protein"
CP32_scaffold000045	1159225	1161169	Note="Peroxidase superfamily protein LENGTH=340"
CP32_scaffold000045	1168513	1169892	Note="GRAS family transcription factor LENGTH=531"
CP32_scaffold000045	1172302	1174158	Note="Unknown protein"
CP32_scaffold000045	1175064	1176888	Note="60S ribosomal protein L38"
CP32_scaffold000045	1183037	1187012	Note="Plant protein of unknown function (DUF936) LENGTH=748"
CP32_scaffold000045	1188436	1199437	Note="Flowering time control protein FPA"
CP32_scaffold000045	1199899	1203217	Note="B-box zinc finger family protein LENGTH=248"
CP32_scaffold000045	1204289	1205436	Note="Unknown protein"
CP32_scaffold000045	1209445	1215134	Note="Unknown protein"
CP32_scaffold000045	1215727	1219146	Note="5-dehydro-2-deoxygluconokinase"
CP32_scaffold000045	1220531	1242855	Note="protein kinase family protein LENGTH=1265"
CP32_scaffold000045	1243969	1246780	Note="RNA-binding (RRM/RBD/RNP motifs) family protein LENGTH=200"
CP32_scaffold000045	1248384	1249175	Note="enzyme binding
CP32_scaffold000045	1251234	1262460	Note="ARM repeat superfamily protein isoform 5 [Theobroma cacao] gb|EOY04901.1| ARM repeat superfamily protein isoform 5 [Theobroma cacao]"
CP32_scaffold000045	1264750	1273941	Note="26S protease regulatory subunit 4"
CP32_scaffold000045	1275158	1279235	Note="4'-phosphopantetheinyl transferase superfamily LENGTH=300"
CP32_scaffold000045	1278253	1290311	Note="unknown protein
CP32_scaffold000045	1291196	1297973	Note="RING/U-box superfamily protein LENGTH=594"
CP32_scaffold000045	1299802	1300485	Note="Unknown protein"
CP32_scaffold000045	1304063	1311162	Note="Protein kinase superfamily protein LENGTH=1113"
CP32_scaffold000045	1312248	1316273	Note="zein-binding protein [Medicago truncatula]"
CP32_scaffold000045	1318021	1340605	Note="Helicase/SANT-associated, putative isoform 5 [Theobroma cacao] gb|EOX93925.1| Helicase/SANT-associated, putative isoform 5 [Theobroma cacao]"
CP32_scaffold000045	1339176	1340078	Note="Alcohol dehydrogenase transcription factor Myb/SANT-like family protein, putative [Theobroma cacao] gb|EOX93926.1| Alcohol dehydrogenase transcription factor Myb/SANT-like family protein, putative [Theobroma cacao]"
MFRib_21	CP32_scaffold000007_4220403-CP32_scaffold000110_136233
CP32_scaffold000007	4220403	4225337	Note="Inositol monophosphatase family protein LENGTH=271"
CP32_scaffold000110	2617	2829	Note="Unknown protein"
CP32_scaffold000110	49598	51401	Note="Unknown protein"
CP32_scaffold000110	136156	136233	Note="Glucan endo-1,3-beta-glucosidase 14"
CP32_scaffold000115	11772	14951	Note="Sec14p-like phosphatidylinositol transfer family protein LENGTH=325"
CP32_scaffold000115	15244	17450	Note="Plant protein of unknown function (DUF827) LENGTH=548"
CP32_scaffold000115	22706	30371	Note="3-ketoacyl-CoA thiolase"
CP32_scaffold000115	41645	65187	Note="Sister chromatid cohesion protein PDS5 homolog B"
CP32_scaffold000115	125192	138258	Note="unknown protein
CP32_scaffold000115	137006	145364	Note="TGACG-sequence-specific DNA-binding protein TGA-2.1"
CP32_scaffold000148	28900	32184	Note="Adenine nucleotide alpha hydrolases-like superfamily protein LENGTH=246"
CP32_scaffold000148	29442	32692	Note="D6 protein kinase like 2 LENGTH=586"
CP32_scaffold000148	59835	60415	Note="Unknown protein"
CP32_scaffold000148	63191	91359	Note="sodium hydrogen exchanger 5 LENGTH=521"
CP32_scaffold000148	122309	126343	Note="galacturonosyltransferase 4 LENGTH=616"
CP32_scaffold000148	142398	144654	Note="Pentatricopeptide repeat-containing protein"
CP32_scaffold000148	145126	149113	Note="Ras-related protein Rab-2-B"
CP32_scaffold000148	171868	175731	Note="Farnesyl pyrophosphate synthase 1"
CP32_scaffold000148	180562	190979	Note="Glucan endo-1,3-beta-glucosidase 5"
CP32_scaffold000148	196071	199649	Note="subtilisin-like serine protease 2 LENGTH=764"
CP32_scaffold000148	200742	214838	Note="subtilisin-like serine protease 2 LENGTH=764"
CP32_scaffold000148	244104	246766	Note="subtilisin-like serine protease 2 LENGTH=764"
CP32_scaffold000148	248366	273295	Note="subtilisin-like serine protease 2 LENGTH=764"
CP32_scaffold000148	288220	291135	Note="subtilisin-like serine protease 2 LENGTH=764"
CP32_scaffold000148	294329	301250	Note="C2 and GRAM domain-containing protein"
CP32_scaffold000148	306700	313794	Note="SMAD/FHA domain-containing protein LENGTH=369"
IPeLe_10	CP32_scaffold000009_272548-CP32_scaffold000009_704495
CP32_scaffold000009	272548	274316	Note="50S rib L7/L12, putative [Theobroma cacao]"
CP32_scaffold000009	275589	282930	Note="unknown protein
CP32_scaffold000009	283512	286623	Note="isoleucine--trna ligase [Gossypium arboreum]"
CP32_scaffold000009	287210	288218	Note="bZIP transcription factor ATB2 [Glycine max] gb|AAN03468.1| bZIP transcription factor ATB2 [Glycine max] gb|KHN39807.1| Ocs element-binding factor 1 [Glycine soja]"
CP32_scaffold000009	293370	295113	Note="basic helix-loop-helix (bHLH) DNA-binding superfamily protein LENGTH=453"
CP32_scaffold000009	295035	299594	Note="Phosphatidylinositol/phosphatidylcholine transfer protein SFH10"
CP32_scaffold000009	300158	302516	Note="thioredoxin domain-containing protein 9 homolog LENGTH=211"
CP32_scaffold000009	303027	304466	Note="P-loop containing nucleoside triphosphate hydrolases superfamily protein LENGTH=451"
CP32_scaffold000009	307397	316645	Note="Unknown protein"
CP32_scaffold000009	309654	312384	Note="cytochrome P450, family 718 LENGTH=485"
CP32_scaffold000009	319438	319670	Note="Unknown protein"
CP32_scaffold000009	320732	324023	Note="Salicylate O-methyltransferase [Gossypium arboreum]"
CP32_scaffold000009	326474	328683	Note="Anthranilate O-methyltransferase 1"
CP32_scaffold000009	329014	329730	Note="TRNA--methyltransferase non-catalytic subunit trm6MTase subunit trm6, putative [Theobroma cacao] gb|EOX91024.1| TRNA--methyltransferase non-catalytic subunit trm6MTase subunit trm6, putative [Theobroma cacao]"
CP32_scaffold000009	330596	335221	Note="Lipid phosphate phosphatase epsilon 2, chloroplastic"
CP32_scaffold000009	333177	338213	Note="Pentatricopeptide repeat-containing protein"
CP32_scaffold000009	338674	342903	Note="unknown protein
CP32_scaffold000009	343763	350761	Note="Chaperone DnaJ-domain superfamily protein LENGTH=1422"
CP32_scaffold000009	352599	355958	Note="Inorganic pyrophosphatase"
CP32_scaffold000009	357471	361835	Note="alpha/beta-Hydrolases superfamily protein LENGTH=398"
CP32_scaffold000009	362732	364107	Note="Syntaxin-112"
CP32_scaffold000009	364317	366502	Note="Pentatricopeptide repeat-containing protein"
CP32_scaffold000009	367518	371804	Note="ATPase family AAA domain-containing protein 3"
CP32_scaffold000009	374760	375410	Note="zinc finger homeodomain 1 LENGTH=242"
CP32_scaffold000009	378525	379505	Note="DNA-3-methyladenine glycosylase 1"
CP32_scaffold000009	380123	381536	Note="GATA transcription factor 19 LENGTH=211"
CP32_scaffold000009	386931	396665	Note="Nucleolar protein 6"
CP32_scaffold000009	395663	399235	Note="60S ribosomal protein L6, mitochondrial"
CP32_scaffold000009	399419	406162	Note="Pyridine nucleotide-disulfide oxidoreductase domain-containing protein 2"
CP32_scaffold000009	405508	407688	Note="AP-3 complex subunit sigma"
CP32_scaffold000009	407966	412447	Note="Sec14p-like phosphatidylinositol transfer family protein LENGTH=296"
CP32_scaffold000009	408026	408859	Note="Putative methyltransferase family protein LENGTH=274"
CP32_scaffold000009	413651	416671	Note="Unknown protein"
CP32_scaffold000009	416930	417918	Note="Unknown protein"
CP32_scaffold000009	419001	419793	Note="Unknown protein"
CP32_scaffold000009	421428	424413	Note="Scarecrow-like transcription factor PAT1"
CP32_scaffold000009	428436	433245	Note="U1 small nuclear ribonucleoprotein 70 kDa"
CP32_scaffold000009	433507	437882	Note="Transcription initiation factor IIB"
CP32_scaffold000009	438309	441752	Note="Protein of unknown function (DUF1195) LENGTH=185"
CP32_scaffold000009	442751	444280	Note="60S ribosomal export protein NMD3"
CP32_scaffold000009	449154	453454	Note="nucleic acid binding protein, putative [Ricinus communis] gb|EEF52543.1| nucleic acid binding protein, putative [Ricinus communis]"
CP32_scaffold000009	452046	454619	Note="RmlC-like cupins superfamily protein LENGTH=707"
CP32_scaffold000009	455335	458421	Note="indeterminate(ID)-domain 2 LENGTH=452"
CP32_scaffold000009	459037	462737	Note="Unknown protein"
CP32_scaffold000009	460883	466620	Note="G-box binding factor 1 LENGTH=315"
CP32_scaffold000009	467123	470179	Note="Protein kinase superfamily protein LENGTH=405"
CP32_scaffold000009	470882	472548	Note="Unknown protein"
CP32_scaffold000009	476996	478949	Note="NAD(P)H dehydrogenase (quinone)"
CP32_scaffold000009	480890	489059	Note="Xaa-Pro aminopeptidase 1"
CP32_scaffold000009	489978	493897	Note="Glycerophosphodiester phosphodiesterase GDPDL6"
CP32_scaffold000009	493606	495809	Note="UDP-Glycosyltransferase superfamily protein LENGTH=481"
CP32_scaffold000009	497912	500695	Note="Protein BZR1 homolog 1"
CP32_scaffold000009	502956	506044	Note="Protein CPR-5"
CP32_scaffold000009	508348	519765	Note="Protein kinase superfamily protein LENGTH=724"
CP32_scaffold000009	521117	527550	Note="receptor-like kinase LENGTH=751"
CP32_scaffold000009	527426	548578	Note="Cytochrome P450 superfamily protein LENGTH=513"
CP32_scaffold000009	550162	552012	Note="Pentatricopeptide repeat-containing protein"
CP32_scaffold000009	550827	558610	Note="unknown protein
CP32_scaffold000009	563310	568027	Note="RING/FYVE/PHD zinc finger superfamily protein LENGTH=363"
CP32_scaffold000009	569262	569513	Note="Unknown protein"
CP32_scaffold000009	570042	572175	Note="E3 ubiquitin-protein ligase RHA2A [Glycine soja]"
CP32_scaffold000009	575583	575801	Note="Unknown protein"
CP32_scaffold000009	578610	585240	Note="FUNCTIONS IN: molecular_function unknown
CP32_scaffold000009	589019	598249	Note="binding LENGTH=2150"
CP32_scaffold000009	599100	602915	Note="Eukaryotic aspartyl protease family protein LENGTH=528"
CP32_scaffold000009	603655	605084	Note="Heavy metal transport/detoxification superfamily protein LENGTH=158"
CP32_scaffold000009	606115	607063	Note="Unknown protein"
CP32_scaffold000009	607406	609469	Note="laccase 14 LENGTH=569"
CP32_scaffold000009	611192	612838	Note="DNA polymerase III polC-type isoform 2 [Theobroma cacao] gb|EOX92176.1| DNA polymerase III polC-type isoform 2 [Theobroma cacao]"
CP32_scaffold000009	613544	616717	Note="Inositol-3-phosphate synthase"
CP32_scaffold000009	618942	620911	Note="Type I inositol 1,4,5-trisphosphate 5-phosphatase 1"
CP32_scaffold000009	621385	624104	Note="unknown protein
CP32_scaffold000009	627351	628379	Note="AP2/ERF domain-containing transcription factor [Cucumis sativus]"
CP32_scaffold000009	630326	633431	Note="Protein SCO1 homolog 2, mitochondrial"
CP32_scaffold000009	636314	638712	Note="VQ motif-containing protein [Theobroma cacao] gb|EOX92141.1| VQ motif-containing protein [Theobroma cacao]"
CP32_scaffold000009	639806	642704	Note="Major facilitator superfamily protein LENGTH=490"
CP32_scaffold000009	643894	646084	Note="unknown protein
CP32_scaffold000009	649467	652270	Note="ARM-repeat/Tetratricopeptide repeat (TPR)-like protein LENGTH=631"
CP32_scaffold000009	654223	658007	Note="unknown protein
CP32_scaffold000009	656339	661071	Note="Asparagine synthetase [glutamine-hydrolyzing] 3"
CP32_scaffold000009	661714	665304	Note="CMP-sialic acid transporter 5"
CP32_scaffold000009	665440	668628	Note="Ras-related protein Rab-5C"
CP32_scaffold000009	673152	673757	Note="Unknown protein"
CP32_scaffold000009	679074	679271	Note="Unknown protein"
CP32_scaffold000009	681472	683348	Note="alpha/beta-Hydrolases superfamily protein LENGTH=328"
CP32_scaffold000009	683942	689503	Note="Haloacid dehalogenase-like hydrolase domain-containing protein"
CP32_scaffold000009	690424	695840	Note="unknown protein
CP32_scaffold000009	697490	700819	Note="Phospho-2-dehydro-3-deoxyheptonate aldolase 1, chloroplastic"
CP32_scaffold000009	699310	701554	Note="Unknown protein"
CP32_scaffold000009	701052	703002	Note="Ras-related protein Rab-25"
CP32_scaffold000009	703367	704495	Note="tRNA (cytosine(34)-C(5))-methyltransferase"
IPeLe_16	CP32_scaffold000030_1135277-CP32_scaffold000030_1337312
CP32_scaffold000030	1135277	1145625	Note="serine/threonine protein kinase 2 LENGTH=471"
CP32_scaffold000030	1145828	1148772	Note="Proteasome assembly chaperone 3 [Theobroma cacao] gb|EOY02411.1| Proteasome assembly chaperone 3 [Theobroma cacao]"
CP32_scaffold000030	1149992	1152199	Note="NAD(P)-binding Rossmann-fold superfamily protein LENGTH=368"
CP32_scaffold000030	1153795	1158550	Note="Adenine nucleotide alpha hydrolases-like superfamily protein LENGTH=175"
CP32_scaffold000030	1157587	1158138	Note="50S ribosomal protein L12-1, chloroplastic"
CP32_scaffold000030	1158626	1162240	Note="monodehydroascorbate reductase 4 LENGTH=488"
CP32_scaffold000030	1165683	1174603	Note="Unknown protein"
CP32_scaffold000030	1177299	1177955	Note="Unknown protein"
CP32_scaffold000030	1178783	1180112	Note="myb domain protein 118 LENGTH=437"
CP32_scaffold000030	1181807	1183794	Note="Glutaredoxin family protein LENGTH=136"
CP32_scaffold000030	1184502	1188199	Note="Isocitrate dehydrogenase [NADP]"
CP32_scaffold000030	1188714	1191132	Note="sirohydrochlorin ferrochelatase B LENGTH=225"
CP32_scaffold000030	1192034	1196580	Note="Core-2/I-branching beta-1,6-N-acetylglucosaminyltransferase family protein LENGTH=377"
CP32_scaffold000030	1197452	1197967	Note="unknown protein
CP32_scaffold000030	1201710	1202024	Note="unknown protein
CP32_scaffold000030	1204603	1208491	Note="GPI transamidase component family protein / Gaa1-like family protein LENGTH=699"
CP32_scaffold000030	1208826	1210758	Note="unknown protein
CP32_scaffold000030	1212574	1216261	Note="Sucrase/ferredoxin-like family protein LENGTH=333"
CP32_scaffold000030	1217111	1220233	Note="Ribosomal RNA-processing protein 8"
CP32_scaffold000030	1220755	1224388	Note="NAC domain containing protein 44 LENGTH=370"
CP32_scaffold000030	1223529	1226897	Note="beta-1,4-N-acetylglucosaminyltransferase family protein LENGTH=387"
CP32_scaffold000030	1230771	1233930	Note="golgin candidate 6 LENGTH=914"
CP32_scaffold000030	1234167	1237381	Note="glucuronokinase G LENGTH=362"
CP32_scaffold000030	1238401	1244750	Note="tRNA pseudouridine synthase B"
CP32_scaffold000030	1243683	1253166	Note="Protein of unknown function (DUF707) LENGTH=398"
CP32_scaffold000030	1253419	1258982	Note="Ca(2)-dependent phospholipid-binding protein (Copine) family LENGTH=401"
CP32_scaffold000030	1262296	1267551	Note="Glycerol-3-phosphate dehydrogenase [NAD(+)]"
CP32_scaffold000030	1268693	1270114	Note="CCT motif family protein LENGTH=339"
CP32_scaffold000030	1271199	1271832	Note="Unknown protein"
CP32_scaffold000030	1273515	1277582	Note="Cystinosin homolog"
CP32_scaffold000030	1277781	1281210	Note="TPX2 family protein, putative isoform 3 [Theobroma cacao] gb|EOY02640.1| TPX2 family protein, putative isoform 3 [Theobroma cacao]"
CP32_scaffold000030	1284517	1285638	Note="Unknown protein"
CP32_scaffold000030	1287721	1288065	Note="Unknown protein"
CP32_scaffold000030	1296002	1298644	Note="Cell division cycle 20.2, cofactor of APC complex"
CP32_scaffold000030	1298748	1299029	Note="WAP four-disulfide core domain protein 8, putative [Theobroma cacao] gb|EOY18115.1| WAP four-disulfide core domain protein 8, putative [Theobroma cacao]"
CP32_scaffold000030	1304088	1305419	Note="Protein of unknown function, DUF547 LENGTH=498"
CP32_scaffold000030	1307915	1309981	Note="Elicitor-responsive protein 1"
CP32_scaffold000030	1315282	1316787	Note="protein kinase 1B LENGTH=423"
CP32_scaffold000030	1321234	1323501	Note="Protein of unknown function (DUF506) LENGTH=291"
CP32_scaffold000030	1324816	1325559	Note="unknown protein
CP32_scaffold000030	1329677	1331953	Note="actin-12 LENGTH=377"
CP32_scaffold000030	1329686	1331953	Note="Unknown protein"
CP32_scaffold000030	1332040	1335794	Note="Very-long-chain enoyl-CoA reductase"
CP32_scaffold000030	1336251	1337312	Note="Unknown protein"
MPeLe_14	CP32_scaffold000039_1662180-CP32_scaffold000011_1038061
CP32_scaffold000039	1662180	1665484	Note="RNA binding protein, putative [Ricinus communis] gb|EEF38985.1| RNA binding protein, putative [Ricinus communis]"
CP32_scaffold000039	1667044	1676066	Note="60 kDa chaperonin"
CP32_scaffold000039	1680549	1686573	Note="evolutionarily conserved C-terminal region 2 LENGTH=667"
CP32_scaffold000039	1687855	1693437	Note="Pyruvate dehydrogenase E1 component subunit beta"
CP32_scaffold000039	1694552	1700429	Note="TATA-box-binding protein"
CP32_scaffold000039	1701177	1708498	Note="Uncharacterised conserved protein UCP022280 LENGTH=263"
CP32_scaffold000039	1712222	1714084	Note="Pentatricopeptide repeat-containing protein"
CP32_scaffold000039	1715640	1719467	Note="Transcription factor Pur-alpha 1"
CP32_scaffold000039	1720744	1725259	Note="Unknown protein"
CP32_scaffold000039	1725365	1729340	Note="Ankyrin repeat family protein LENGTH=190"
CP32_scaffold000039	1731798	1735863	Note="Haloacid dehalogenase-like hydrolase (HAD) superfamily protein LENGTH=353"
CP32_scaffold000039	1737236	1752753	Note="lysine-ketoglutarate reductase/saccharopine dehydrogenase bifunctional enzyme LENGTH=1064"
CP32_scaffold000039	1754775	1757470	Note="DNA repair and recombination protein RadA"
CP32_scaffold000039	1758296	1761339	Note="SH3 domain-containing YSC84-like protein 1"
CP32_scaffold000039	1763512	1766636	Note="Eukaryotic translation initiation factor 3 subunit K"
CP32_scaffold000039	1771615	1776359	Note="sucrose synthase 4 LENGTH=808"
CP32_scaffold000039	1774940	1776426	Note="Unknown protein"
CP32_scaffold000039	1777543	1778348	Note="Pentatricopeptide repeat-containing protein"
CP32_scaffold000039	1784183	1786927	Note="Dimethylaniline monooxygenase [N-oxide-forming] 5"
CP32_scaffold000039	1788284	1792703	Note="pectin methylesterase 31 LENGTH=317"
CP32_scaffold000039	1797192	1797797	Note="Plant invertase/pectin methylesterase inhibitor superfamily protein LENGTH=205"
CP32_scaffold000039	1801199	1810791	Note="ARM repeat superfamily protein isoform 1 [Theobroma cacao] gb|EOY30180.1| ARM repeat superfamily protein isoform 1 [Theobroma cacao]"
CP32_scaffold000039	1811224	1821204	Note="3-oxoacyl-[acyl-carrier-protein] synthase 2"
CP32_scaffold000039	1823383	1831897	Note="10 kDa chaperonin"
CP32_scaffold000039	1834856	1835473	Note="Ethylene-responsive transcription factor ERF017"
CP32_scaffold000039	1840934	1842081	Note="Protein of unknown function (DUF581) LENGTH=248"
CP32_scaffold000039	1842871	1844503	Note="Major pollen allergen Ole e 1"
CP32_scaffold000039	1846085	1847729	Note="Jasmonate-zim-domain protein 1, putative [Theobroma cacao] gb|EOY30213.1| Jasmonate-zim-domain protein 1, putative [Theobroma cacao]"
CP32_scaffold000039	1849829	1852259	Note="Pectin lyase-like superfamily protein LENGTH=484"
CP32_scaffold000011	13321	16685	Note="unknown protein
CP32_scaffold000011	27407	33819	Note="galacturonosyltransferase 14 LENGTH=532"
CP32_scaffold000011	34585	34806	Note="Unknown protein"
CP32_scaffold000011	70170	73945	Note="Protein kinase superfamily protein LENGTH=577"
CP32_scaffold000011	80880	93953	Note="Unknown protein"
CP32_scaffold000011	97986	103884	Note="Regulator of chromosome condensation (RCC1) family protein LENGTH=1106"
CP32_scaffold000011	114762	115696	Note="Gibberellin-regulated family protein LENGTH=101"
CP32_scaffold000011	135698	141047	Note="Ubiquinone biosynthesis protein COQ9, mitochondrial"
CP32_scaffold000011	139389	141951	Note="unknown protein
CP32_scaffold000011	142702	148441	Note="inter-alpha-trypsin inhibitor heavy chain-related LENGTH=754"
CP32_scaffold000011	149985	150824	Note="Unknown protein"
CP32_scaffold000011	156569	157033	Note="Protein of unknown function (DUF1677) LENGTH=153"
CP32_scaffold000011	158448	161245	Note="Unknown protein"
CP32_scaffold000011	161912	164212	Note="Protein LURP-one-related 6"
CP32_scaffold000011	161945	162377	Note="Unknown protein"
CP32_scaffold000011	167260	169577	Note="FUNCTIONS IN: molecular_function unknown
CP32_scaffold000011	168406	172135	Note="subtilisin-like serine protease 2 LENGTH=764"
CP32_scaffold000011	179343	180886	Note="RING-box 1 LENGTH=142"
CP32_scaffold000011	183029	185702	Note="Protein kinase superfamily protein LENGTH=462"
CP32_scaffold000011	193509	196775	Note="Cysteine proteinases superfamily protein LENGTH=358"
CP32_scaffold000011	198496	206931	Note="FRIGIDA interacting protein 1 LENGTH=355"
CP32_scaffold000011	208898	209992	Note="unknown protein
CP32_scaffold000011	212555	214895	Note="OBP3-responsive gene 4 LENGTH=188"
CP32_scaffold000011	215047	219861	Note="DNA repair protein rhp7, putative [Theobroma cacao] gb|EOY30274.1| DNA repair protein rhp7, putative [Theobroma cacao]"
CP32_scaffold000011	220413	224121	Note="oxophytodienoate-reductase 3 LENGTH=391"
CP32_scaffold000011	225328	229186	Note="Unknown protein"
CP32_scaffold000011	225436	229276	Note="growth-regulating factor 5 LENGTH=397"
CP32_scaffold000011	229533	240535	Note="RNA polymerase-associated protein CTR9 homolog"
CP32_scaffold000011	242784	253476	Note="RNA polymerase-associated protein CTR9 homolog"
CP32_scaffold000011	257952	262587	Note="DNA-directed RNA polymerase III subunit RPC4 [Gossypium arboreum]"
CP32_scaffold000011	261106	265016	Note="cytochrome P450, family 72, subfamily A, polypeptide 10 LENGTH=514"
CP32_scaffold000011	270198	270542	Note="ELF4-like 4 LENGTH=114"
CP32_scaffold000011	273913	280666	Note="Mechanosensitive ion channel family protein LENGTH=849"
CP32_scaffold000011	283181	283735	Note="RING-H2 finger protein ATL1 [Morus notabilis] gb|EXB38915.1| RING-H2 finger protein ATL1 [Morus notabilis]"
CP32_scaffold000011	284637	287742	Note="Charged multivesicular body protein 2a homolog 2"
CP32_scaffold000011	288688	295892	Note="Alpha/beta-Hydrolases superfamily protein isoform 2 [Theobroma cacao] gb|EOY30329.1| Alpha/beta-Hydrolases superfamily protein isoform 2 [Theobroma cacao]"
CP32_scaffold000011	303481	308290	Note="conserved hypothetical protein [Ricinus communis] gb|EEF48040.1| conserved hypothetical protein [Ricinus communis]"
CP32_scaffold000011	306505	322971	Note="myosin 1 LENGTH=1520"
CP32_scaffold000011	326223	328216	Note="Threonine synthase"
CP32_scaffold000011	328516	330811	Note="WD repeat-containing protein 61"
CP32_scaffold000011	336415	341039	Note="Protein kinase superfamily protein LENGTH=690"
CP32_scaffold000011	343228	353218	Note="Serine/arginine repetitive matrix protein 2 isoform 1 [Theobroma cacao] gb|EOY30365.1| Serine/arginine repetitive matrix protein 2 isoform 1 [Theobroma cacao]"
CP32_scaffold000011	355054	364409	Note="Serine/threonine-protein kinase 38"
CP32_scaffold000011	365133	366515	Note="unknown protein
CP32_scaffold000011	370759	374858	Note="Lactoylglutathione lyase / glyoxalase I family protein LENGTH=197"
CP32_scaffold000011	376019	377326	Note="Glycylpeptide N-tetradecanoyltransferase 1"
CP32_scaffold000011	379292	379651	Note="Protein of unknown function (DUF3511) LENGTH=105"
CP32_scaffold000011	380844	383405	Note="calmodulin-binding family protein LENGTH=495"
CP32_scaffold000011	389542	392088	Note="Ribosomal protein S16 family protein LENGTH=135"
CP32_scaffold000011	392561	402330	Note="RECA homolog 3 LENGTH=389"
CP32_scaffold000011	400499	403123	Note="basic helix-loop-helix (bHLH) DNA-binding family protein LENGTH=466"
CP32_scaffold000011	405132	409823	Note="alpha/beta-Hydrolases superfamily protein LENGTH=263"
CP32_scaffold000011	407931	413524	Note="RNA-binding CRS1 / YhbY (CRM) domain protein LENGTH=444"
CP32_scaffold000011	414733	415428	Note="Unknown protein"
CP32_scaffold000011	420201	425299	Note="Translation initiation factor SUI1 family protein LENGTH=198"
CP32_scaffold000011	429717	441797	Note="Cytokinin dehydrogenase 3"
CP32_scaffold000011	448383	454097	Note="Zinc finger CCCH domain-containing protein 64"
CP32_scaffold000011	457916	462698	Note="Protein kinase superfamily protein LENGTH=1113"
CP32_scaffold000011	462024	469757	Note="Histone-binding protein RBBP7"
CP32_scaffold000011	470955	478565	Note="beta galactosidase 1 LENGTH=847"
CP32_scaffold000011	487244	489949	Note="beta galactosidase 1 LENGTH=847"
CP32_scaffold000011	494659	496684	Note="Unknown protein"
CP32_scaffold000011	497601	500811	Note="embryo defective 2752 LENGTH=103"
CP32_scaffold000011	501080	501985	Note="cytidine deaminase 1 LENGTH=301"
CP32_scaffold000011	504398	515276	Note="K+ efflux antiporter 4 LENGTH=592"
CP32_scaffold000011	519215	522126	Note="myb-like transcription factor family protein LENGTH=233"
CP32_scaffold000011	525174	530042	Note="receptor kinase 3 LENGTH=850"
CP32_scaffold000011	531250	534139	Note="effector of transcription2 LENGTH=483"
CP32_scaffold000011	535123	538700	Note="Mitochondrial substrate carrier family protein LENGTH=325"
CP32_scaffold000011	539928	542360	Note="Pyridoxal phosphate phosphatase-related protein LENGTH=245"
CP32_scaffold000011	543070	546642	Note="Pollen-specific protein SF21"
CP32_scaffold000011	547828	550889	Note="unknown protein
CP32_scaffold000011	551210	554523	Note="LOCATED IN: endoplasmic reticulum, plasma membrane
CP32_scaffold000011	553448	559135	Note="arginine methyltransferase 11 LENGTH=390"
CP32_scaffold000011	561409	562930	Note="1-aminocyclopropane-1-carboxylate synthase 9 LENGTH=470"
CP32_scaffold000011	569889	575568	Note="Unknown protein"
CP32_scaffold000011	574986	577521	Note="Protein of unknown function (DUF3531) LENGTH=302"
CP32_scaffold000011	577823	579469	Note="60S ribosomal protein L31"
CP32_scaffold000011	579559	582175	Note="unknown protein
CP32_scaffold000011	582203	584680	Note="beta-galactosidase 7 LENGTH=826"
CP32_scaffold000011	586781	588922	Note="beta-galactosidase 7 LENGTH=826"
CP32_scaffold000011	596550	597917	Note="beta-galactosidase 7 LENGTH=826"
CP32_scaffold000011	604107	605331	Note="Zinc finger CCCH domain-containing protein 49"
CP32_scaffold000011	607912	609543	Note="Meiotic nuclear division protein 1 homolog"
CP32_scaffold000011	609471	613278	Note="Vacuolar protein sorting-associated protein 32 homolog 2"
CP32_scaffold000011	614669	615654	Note="40S ribosomal protein S30"
CP32_scaffold000011	617068	619693	Note="Inositol oxygenase 2"
CP32_scaffold000011	619937	622483	Note="AP-4 complex subunit sigma"
CP32_scaffold000011	623250	627405	Note="ATP-dependent 6-phosphofructokinase 3"
CP32_scaffold000011	635616	638967	Note="NAC domain containing protein 75 LENGTH=498"
CP32_scaffold000011	642977	644203	Note="Leucine-rich repeat receptor-like protein kinase family protein LENGTH=1141"
CP32_scaffold000011	645890	652858	Note="DERLIN-1 LENGTH=266"
CP32_scaffold000011	653081	656584	Note="Glucan endo-1,3-beta-glucosidase 13"
CP32_scaffold000011	657797	660915	Note="Oxidative stress 3, putative isoform 1 [Theobroma cacao] gb|EOY26953.1| Oxidative stress 3, putative isoform 1 [Theobroma cacao]"
CP32_scaffold000011	657797	666489	Note="Arginine--tRNA ligase"
CP32_scaffold000011	671196	673209	Note="Plant invertase/pectin methylesterase inhibitor superfamily LENGTH=602"
CP32_scaffold000011	674723	676360	Note="IQ-domain 26 LENGTH=389"
CP32_scaffold000011	682578	687508	Note="hexokinase 2 LENGTH=502"
CP32_scaffold000011	685768	690231	Note="Receptor-like protein kinase 5"
CP32_scaffold000011	694118	694798	Note="Mitochondrial import inner membrane translocase subunit TIM17-1"
CP32_scaffold000011	696184	705249	Note="Nucleotide-diphospho-sugar transferases superfamily protein LENGTH=520"
CP32_scaffold000011	706761	710575	Note="Protein phosphatase 2C family protein LENGTH=434"
CP32_scaffold000011	712194	717005	Note="NAD-dependent malic enzyme 1 LENGTH=623"
CP32_scaffold000011	720955	721569	Note="unknown protein
CP32_scaffold000011	723825	731499	Note="Cell division cycle protein 27 homolog B"
CP32_scaffold000011	733051	743982	Note="Dolichyl-diphosphooligosaccharide--protein glycosyltransferase subunit STT3A"
CP32_scaffold000011	745210	746403	Note="Pentatricopeptide repeat-containing protein"
CP32_scaffold000011	755504	755815	Note="Unknown protein"
CP32_scaffold000011	758852	763953	Note="Exostosin family protein LENGTH=610"
CP32_scaffold000011	770897	771535	Note="AP2/B3-like transcriptional factor family protein LENGTH=250"
CP32_scaffold000011	771620	777515	Note="Protein kinase superfamily protein LENGTH=1067"
CP32_scaffold000011	779521	783342	Note="7SK snRNA methylphosphate capping enzyme"
CP32_scaffold000011	783685	798662	Note="xyloglucan endotransglucosylase/hydrolase 26 LENGTH=292"
CP32_scaffold000011	788541	799638	Note="Unknown protein"
CP32_scaffold000011	800521	801497	Note="Unknown protein"
CP32_scaffold000011	804015	809413	Note="elongation factor Ts family protein LENGTH=953"
CP32_scaffold000011	808795	810887	Note="Auxin-responsive protein IAA27, putative [Ricinus communis] gb|EEF48220.1| Auxin-responsive protein IAA27, putative [Ricinus communis]"
CP32_scaffold000011	819385	821540	Note="basic helix-loop-helix (bHLH) DNA-binding superfamily protein LENGTH=407"
CP32_scaffold000011	831396	832271	Note="Transcription factor bHLH68 [Glycine soja]"
CP32_scaffold000011	833679	836236	Note="Bark storage protein A"
CP32_scaffold000011	836663	842075	Note="TATA-binding-associated factor 2N [Gossypium arboreum]"
CP32_scaffold000011	842723	848834	Note="Protein tesmin/TSO1-like CXC 5"
CP32_scaffold000011	849615	856575	Note="proteinaceous RNase P 1 LENGTH=572"
CP32_scaffold000011	857821	861690	Note="Actin-binding LIM 3 [Gossypium arboreum]"
CP32_scaffold000011	858368	862293	Note="Unknown protein"
CP32_scaffold000011	862562	866978	Note="like COV 1 LENGTH=256"
CP32_scaffold000011	869245	871407	Note="Protein NRT1/ PTR FAMILY 1.2"
CP32_scaffold000011	871725	873854	Note="Vacuolar-processing enzyme"
CP32_scaffold000011	875071	877349	Note="unknown protein
CP32_scaffold000011	875122	879547	Note="Chloroplast processing peptidase"
CP32_scaffold000011	880844	887617	Note="Membrane-bound transcription factor site-1 protease"
CP32_scaffold000011	886875	890104	Note="receptor kinase 3 LENGTH=850"
CP32_scaffold000011	890793	894834	Note="Oxidoreductase [Medicago truncatula] gb|AES76891.1| short-chain dehydrogenase/reductase [Medicago truncatula]"
CP32_scaffold000011	896627	898200	Note="Membrane transporter D1"
CP32_scaffold000011	900543	900791	Note="Transcription repressor OFP8"
CP32_scaffold000011	904469	905615	Note="Unknown protein"
CP32_scaffold000011	910587	912339	Note="Flavin-containing monooxygenase family protein LENGTH=383"
CP32_scaffold000011	918951	920273	Note="Heat stress transcription factor C-1"
CP32_scaffold000011	922369	927056	Note="ATP binding microtubule motor family protein isoform 1 [Theobroma cacao] gb|EOY30805.1| ATP binding microtubule motor family protein isoform 1 [Theobroma cacao]"
CP32_scaffold000011	928112	931451	Note="Unknown protein"
CP32_scaffold000011	932940	937955	Note="Regulator of Vps4 activity in the MVB pathway protein LENGTH=732"
CP32_scaffold000011	934944	939147	Note="Unknown protein"
CP32_scaffold000011	939339	939599	Note="Unknown protein"
CP32_scaffold000011	940487	942443	Note="Late embryogenesis abundant (LEA) hydroxyproline-rich glycoprotein family LENGTH=215"
CP32_scaffold000011	950484	954156	Note="Betaine aldehyde dehydrogenase"
CP32_scaffold000011	957799	961315	Note="sulfate transporter 3
CP32_scaffold000011	961502	964177	Note="Leucine-rich repeat receptor-like protein kinase family protein LENGTH=1141"
CP32_scaffold000011	966018	966987	Note="Heavy metal transport/detoxification superfamily protein LENGTH=140"
CP32_scaffold000011	967327	970279	Note="conserved hypothetical protein [Ricinus communis] gb|EEF47032.1| conserved hypothetical protein [Ricinus communis]"
CP32_scaffold000011	971210	983377	Note="Cytosolic Fe-S cluster assembly factor NUBP2 homolog"
CP32_scaffold000011	985285	987613	Note="Sigma factor SigB regulation protein RsbQ"
CP32_scaffold000011	986428	992038	Note="nudix hydrolase homolog 20 LENGTH=374"
CP32_scaffold000011	993258	1010017	Note="DNAJ heat shock N-terminal domain-containing protein LENGTH=2554"
CP32_scaffold000011	1012421	1016345	Note="Acyl-ACP thioesterase LENGTH=367"
CP32_scaffold000011	1019183	1020769	Note="Unknown protein"
CP32_scaffold000011	1021552	1024892	Note="Integral membrane protein-like isoform 1 [Theobroma cacao] ref|XP_007013285.1| Integral membrane protein-like isoform 1 [Theobroma cacao] gb|EOY30903.1| Integral membrane protein-like isoform 1 [Theobroma cacao] gb|EOY30904.1| Integral membrane protein-like isoform 1 [Theobroma cacao]"
CP32_scaffold000011	1026262	1030134	Note="Domain of unknown function (DUF1767) LENGTH=443"
CP32_scaffold000011	1030480	1038061	Note="Platelet-activating factor acetylhydrolase IB subunit alpha"

## Sheet: Rind color traits
ILRCo_4, IbRCo_4, MLRCo_4	CP32_scaffold000066_82542-CP32_scaffold000143_130468					MbRCo_4	CP32_scaffold000180_195391-CP32_scaffold000143_294806
CP32_scaffold000066	455	13857	Note="AP-2 complex subunit mu"
CP32_scaffold000066	17139	19518	Note="Acetylornithine deacetylase"
CP32_scaffold000066	24534	25262	Note="palmate-like pentafoliata 1 transcription factor [Manihot esculenta]"
CP32_scaffold000066	31130	31906	Note="AT-hook motif nuclear-localized protein 22 LENGTH=317"
CP32_scaffold000066	34551	39221	Note="AT hook motif DNA-binding family protein LENGTH=386"
CP32_scaffold000066	41213	42209	Note="Mitochondrial substrate carrier family protein LENGTH=300"
CP32_scaffold000066	43462	44057	Note="Unknown protein"
CP32_scaffold000066	46287	46970	Note="Abscisic acid receptor PYR1"
CP32_scaffold000066	55791	56928	Note="Unknown protein"
CP32_scaffold000066	63161	63535	Note="Unknown protein"
CP32_scaffold000066	63988	66069	Note="Transcription factor MYC2"
CP32_scaffold000066	70575	71578	Note="Glycerol kinase [Gossypium arboreum]"
CP32_scaffold000066	74498	76447	Note="PLATZ transcription factor family protein LENGTH=227"
CP32_scaffold000066	79418	82542	Note="Tetraspanin family protein LENGTH=269"
CP32_scaffold000066	81463	82419	Note="RING-H2 zinc finger protein [Medicago truncatula]"
CP32_scaffold000180	8775	11491	Note="cationic amino acid transporter 6 LENGTH=583"
CP32_scaffold000180	15170	20861	Note="DNA repair endonuclease UVH1"
CP32_scaffold000180	22903	26984	Note="Calcium-binding EF-hand family protein LENGTH=222"
CP32_scaffold000180	27839	29959	Note="Pentatricopeptide repeat-containing protein"
CP32_scaffold000180	30584	37449	Note="Decapping nuclease rai1"
CP32_scaffold000180	37963	42619	Note="casein kinase II beta subunit 4 LENGTH=283"
CP32_scaffold000180	44691	49525	Note="DNA repair and recombination protein RAD54-like"
CP32_scaffold000180	54232	56836	Note="Protein kinase superfamily protein LENGTH=699"
CP32_scaffold000180	59524	61080	Note="Protein of unknown function (DUF581) LENGTH=159"
CP32_scaffold000180	65557	66902	Note="SBP (S-ribonuclease binding protein) family protein LENGTH=312"
CP32_scaffold000180	78741	91799	Note="unknown protein
CP32_scaffold000180	94023	94568	Note="Plant invertase/pectin methylesterase inhibitor superfamily protein LENGTH=164"
CP32_scaffold000180	101423	104277	Note="Ras-related protein Rab-6A"
CP32_scaffold000180	106472	113099	Note="Inner nuclear membrane Man1 [Gossypium arboreum]"
CP32_scaffold000180	114721	115229	Note="Unknown protein"
CP32_scaffold000180	115300	127146	Note="Two-component response regulator-like APRR2"
CP32_scaffold000180	130920	135450	Note="Two-component response regulator-like APRR2"
CP32_scaffold000180	136585	141602	Note="tobamovirus multiplication 2A LENGTH=280"
CP32_scaffold000180	143506	147552	Note="Ribose-phosphate pyrophosphokinase 1"
CP32_scaffold000180	147890	148255	Note="Unknown protein"
CP32_scaffold000180	149977	161292	Note="Pyruvate kinase family protein LENGTH=596"
CP32_scaffold000180	156538	163422	Note="Protein NRT1/ PTR FAMILY 7.3"
CP32_scaffold000180	167708	170375	Note="Glycine cleavage system H protein"
CP32_scaffold000180	170538	173895	Note="Cytochrome P450 superfamily protein LENGTH=524"
CP32_scaffold000180	178511	181965	Note="non-intrinsic ABC protein 6 LENGTH=475"
CP32_scaffold000180	182673	184785	Note="NAC domain protein,"
CP32_scaffold000180	189441	191831	Note="plant intracellular ras group-related LRR 4 LENGTH=549"
CP32_scaffold000180	195453	197312	Note="Unknown protein"
CP32_scaffold000180	198195	203339	Note="Unknown protein"
CP32_scaffold000180	203840	210304	Note="AP-2 complex subunit mu"
CP32_scaffold000180	211874	214204	Note="Acetylornithine deacetylase"
CP32_scaffold000143	227	1549	Note="calcineurin B-like protein 1 LENGTH=213"
CP32_scaffold000143	3743	9690	Note="DNA repair endonuclease UVH1"
CP32_scaffold000143	13382	17092	Note="cationic amino acid transporter 6 LENGTH=583"
CP32_scaffold000143	25386	27083	Note="expansin-like B1 LENGTH=250"
CP32_scaffold000143	31679	36459	Note="GATA transcription factor 26 LENGTH=526"
CP32_scaffold000143	40793	43591	Note="unknown protein
CP32_scaffold000143	44122	49179	Note="unknown protein
CP32_scaffold000143	51693	52794	Note="FAD/NAD(P)-binding oxidoreductase family protein LENGTH=439"
CP32_scaffold000143	53258	56798	Note="Ras-related protein Rab-8B"
CP32_scaffold000143	58792	66838	Note="alpha/beta-Hydrolases superfamily protein LENGTH=517"
CP32_scaffold000143	70705	71427	Note="Unknown protein"
CP32_scaffold000143	74787	77710	Note="PPPDE putative thiol peptidase family protein LENGTH=245"
CP32_scaffold000143	78534	84161	Note="Protein of unknown function (DUF594) LENGTH=798"
CP32_scaffold000143	85522	87211	Note="Unknown protein"
CP32_scaffold000143	88880	94363	Note="Palmitoyl-protein thioesterase 1"
CP32_scaffold000143	94367	96404	Note="Unknown protein"
CP32_scaffold000143	99315	109623	Note="E3 ubiquitin-protein ligase HOS1"
CP32_scaffold000143	110350	114716	Note="Peroxisomal acyl-coenzyme A oxidase 1"
CP32_scaffold000143	118648	119672	Note="Protein YABBY 5"
CP32_scaffold000143	120616	123587	Note="Protein YABBY 5"
CP32_scaffold000143	125412	129321	Note="Monocopper oxidase-like protein SKU5"
CP32_scaffold000143	130330	130468	Note="Transaldolase"
CP32_scaffold000143	130468	136221	Note="Transaldolase"
CP32_scaffold000143	137771	140947	Note="Low-density lipoprotein receptor-related 11 [Gossypium arboreum]"
CP32_scaffold000143	144498	145367	Note="unknown protein
CP32_scaffold000143	154737	160920	Note="Oxysterol-binding protein-related protein 2A"
CP32_scaffold000143	162234	164801	Note="Protein NRT1/ PTR FAMILY 6.3"
CP32_scaffold000143	172276	176869	Note="L-lactate dehydrogenase"
CP32_scaffold000143	177682	187212	Note="P-loop containing nucle isoform 4 [Theobroma cacao]"
CP32_scaffold000143	187044	190741	Note="Plant VAMP (vesicle-associated membrane protein) family protein LENGTH=239"
CP32_scaffold000143	192322	195560	Note="pectin methylesterase 31 LENGTH=317"
CP32_scaffold000143	194659	198042	Note="Polyadenylate-binding protein"
CP32_scaffold000143	198666	199955	Note="Zinc finger protein ZAT9 [Glycine soja]"
CP32_scaffold000143	202826	207466	Note="Nodulin MtN21 /EamA-like transporter family protein LENGTH=364"
CP32_scaffold000143	208664	210343	Note="matrix metalloproteinase LENGTH=378"
CP32_scaffold000143	215991	216851	Note="Aquaporin-like superfamily protein LENGTH=268"
CP32_scaffold000143	221902	223396	Note="Plant protein of unknown function (DUF828) with plant pleckstrin homology-like region LENGTH=405"
CP32_scaffold000143	225305	230028	Note="Phosphatidylserine decarboxylase proenzyme"
CP32_scaffold000143	230424	230752	Note="Unknown protein"
CP32_scaffold000143	230825	234457	Note="Oxidoreductase family protein LENGTH=368"
CP32_scaffold000143	236450	238538	Note="DNA mismatch repair protein MSH4"
CP32_scaffold000143	240295	246324	Note="DNA mismatch repair protein MutS"
CP32_scaffold000143	247016	248862	Note="60S ribosomal protein L15-1"
CP32_scaffold000143	249981	253194	Note="3-isopropylmalate dehydratase small subunit 3"
CP32_scaffold000143	253484	258559	Note="Tryptophan RNA-binding attenuator protein-like LENGTH=285"
CP32_scaffold000143	261975	264697	Note="NAC domain protein,"
CP32_scaffold000143	272721	276342	Note="Elongation factor G"
CP32_scaffold000143	277519	278103	Note="Plant invertase/pectin methylesterase inhibitor superfamily protein LENGTH=204"
CP32_scaffold000143	278777	280224	Note="unknown protein
CP32_scaffold000143	286429	286722	Note="Unknown protein"
CP32_scaffold000143	288081	289965	Note="Cytochrome P450 superfamily protein LENGTH=513"
CP32_scaffold000143	291773	292976	Note="Cytochrome P450 superfamily protein LENGTH=513"
CP32_scaffold000143	293782	294806	Note="Nucleotide-sugar transporter family protein LENGTH=361"
ILRCo_10, IaRCo_10, IaFCo_10, IbFCo_10	CP32_scaffold000029_1132025-CP32_scaffold000029_1802506
CP32_scaffold000029	1132025	1132502	Note="laccase 8 LENGTH=584"
CP32_scaffold000029	1134210	1137642	Note="myb domain protein 1 LENGTH=393"
CP32_scaffold000029	1139672	1142693	Note="Glutathione S-transferase family protein LENGTH=227"
CP32_scaffold000029	1147795	1150306	Note="Unknown protein"
CP32_scaffold000029	1154318	1154728	Note="copper transporter 2 LENGTH=158"
CP32_scaffold000029	1155699	1164750	Note="UDP-glucosyl transferase 85A4 LENGTH=489"
CP32_scaffold000029	1156005	1156436	Note="18.1 kDa class I heat shock protein"
CP32_scaffold000029	1167031	1168412	Note="Glutathione S-transferase family protein LENGTH=227"
CP32_scaffold000029	1170064	1173170	Note="Unknown protein"
CP32_scaffold000029	1173777	1175645	Note="Encodes a protein involved in salt tolerance, names SIS (Salt Induced Serine rich). LENGTH=149"
CP32_scaffold000029	1182125	1185230	Note="proteasome inhibitor-related LENGTH=302"
CP32_scaffold000029	1188296	1188661	Note="Unknown protein"
CP32_scaffold000029	1199741	1203682	Note="Protein NRT1/ PTR FAMILY 5.6"
CP32_scaffold000029	1206863	1210705	Note="BEL1-like homeodomain 8 LENGTH=584"
CP32_scaffold000029	1211445	1214515	Note="Mitochondrial substrate carrier family protein LENGTH=365"
CP32_scaffold000029	1217927	1218679	Note="Proteasome subunit alpha type-4"
CP32_scaffold000029	1222345	1223124	Note="Protein of unknown function, DUF617 LENGTH=247"
CP32_scaffold000029	1223698	1226524	Note="Protein NRT1/ PTR FAMILY 2.8"
CP32_scaffold000029	1230970	1235488	Note="uracil phosphoribosyltransferase LENGTH=296"
CP32_scaffold000029	1237056	1237565	Note="Unknown protein"
CP32_scaffold000029	1239084	1239593	Note="Unknown protein"
CP32_scaffold000029	1240979	1241470	Note="Unknown protein"
CP32_scaffold000029	1243755	1244366	Note="Unknown protein"
CP32_scaffold000029	1246552	1246746	Note="Unknown protein"
CP32_scaffold000029	1246844	1247053	Note="Unknown protein"
CP32_scaffold000029	1250227	1252141	Note="aldo/keto reductase family oxidoreductase [Medicago truncatula]"
CP32_scaffold000029	1253514	1253771	Note="Unknown protein"
CP32_scaffold000029	1254574	1258368	Note="Regulator of chromosome condensation (RCC1) family protein LENGTH=472"
CP32_scaffold000029	1264900	1266402	Note="Avr9/Cf-9 rapidly elicited protein [Medicago truncatula]"
CP32_scaffold000029	1266741	1268705	Note="receptor kinase 2 LENGTH=847"
CP32_scaffold000029	1271143	1273045	Note="D7-type cyclin, putative [Theobroma cacao] gb|EOY07463.1| D7-type cyclin, putative [Theobroma cacao]"
CP32_scaffold000029	1274420	1276559	Note="Pathogenesis-related thaumatin superfamily protein LENGTH=294"
CP32_scaffold000029	1274420	1278838	Note="Fes1A LENGTH=363"
CP32_scaffold000029	1279463	1282072	Note="Unknown protein"
CP32_scaffold000029	1281653	1281877	Note="Unknown protein"
CP32_scaffold000029	1287220	1288691	Note="WRKY DNA-binding protein 49 LENGTH=274"
CP32_scaffold000029	1290258	1294253	Note="NAD(P)-binding Rossmann-fold superfamily protein LENGTH=325"
CP32_scaffold000029	1294502	1303636	Note="Ribonuclease II/R family protein LENGTH=803"
CP32_scaffold000029	1308119	1308852	Note="expansin A4 LENGTH=257"
CP32_scaffold000029	1312258	1314471	Note="Protein kinase superfamily protein LENGTH=389"
CP32_scaffold000029	1315912	1320866	Note="Unknown protein"
CP32_scaffold000029	1328194	1331036	Note="Protein phosphatase 2C family protein LENGTH=856"
CP32_scaffold000029	1331717	1335560	Note="actin 1 LENGTH=377"
CP32_scaffold000029	1337750	1338196	Note="Unknown protein"
CP32_scaffold000029	1340611	1345465	Note="WD repeat-containing protein 44"
CP32_scaffold000029	1346231	1349849	Note="E3 ubiquitin-protein ligase XB3"
CP32_scaffold000029	1347230	1352363	Note="Unknown protein"
CP32_scaffold000029	1355321	1356483	Note="DOF zinc finger protein 1 LENGTH=194"
CP32_scaffold000029	1359386	1362415	Note="Heat shock 70 kDa protein 1"
CP32_scaffold000029	1365621	1368953	Note="unknown protein
CP32_scaffold000029	1369367	1373372	Note="BEST Arabidopsis thaliana protein match is: Ubiquitin system component Cue protein . LENGTH=179"
CP32_scaffold000029	1373869	1376833	Note="Unknown protein"
CP32_scaffold000029	1376943	1378630	Note="unknown protein
CP32_scaffold000029	1382491	1386297	Note="Cation/H(+) antiporter 20"
CP32_scaffold000029	1386772	1389072	Note="Pentatricopeptide repeat-containing protein"
CP32_scaffold000029	1390242	1392351	Note="actin depolymerizing factor 1 LENGTH=150"
CP32_scaffold000029	1394330	1398343	Note="Inorganic pyrophosphatase"
CP32_scaffold000029	1401246	1406178	Note="Ras-related protein Rab-8A"
CP32_scaffold000029	1411916	1415216	Note="nodulin MtN21 /EamA-like transporter family protein LENGTH=380"
CP32_scaffold000029	1415774	1416241	Note="Zinc finger protein ZAT11"
CP32_scaffold000029	1418232	1424998	Note="ATP binding microtubule motor family protein isoform 1 [Theobroma cacao] gb|EOY07615.1| ATP binding microtubule motor family protein isoform 1 [Theobroma cacao]"
CP32_scaffold000029	1426985	1430423	Note="diaminopimelate epimerase family protein LENGTH=362"
CP32_scaffold000029	1431089	1432834	Note="Pentatricopeptide repeat-containing protein"
CP32_scaffold000029	1436956	1438110	Note="Unknown protein"
CP32_scaffold000029	1439612	1440679	Note="Tetratricopeptide repeat (TPR)-like superfamily protein LENGTH=333"
CP32_scaffold000029	1440706	1442751	Note="Unknown protein"
CP32_scaffold000029	1442995	1445010	Note="Chloroplast-targeted copper chaperone protein LENGTH=259"
CP32_scaffold000029	1446086	1450086	Note="Pectate lyase family protein LENGTH=455"
CP32_scaffold000029	1451149	1455339	Note="Ankyrin repeat family protein LENGTH=607"
CP32_scaffold000029	1458217	1459551	Note="conserved hypothetical protein [Ricinus communis] gb|EEF35600.1| conserved hypothetical protein [Ricinus communis]"
CP32_scaffold000029	1461717	1465701	Note="unknown protein
CP32_scaffold000029	1466958	1473295	Note="unknown protein
CP32_scaffold000029	1474402	1475718	Note="Lung seven transmembrane receptor family protein LENGTH=439"
CP32_scaffold000029	1480248	1485526	Note="Abhydrolase domain-containing protein"
CP32_scaffold000029	1484513	1487219	Note="lipases
CP32_scaffold000029	1489659	1493472	Note="Ribosomal protein S24e family protein LENGTH=228"
CP32_scaffold000029	1492707	1494630	Note="Unknown protein"
CP32_scaffold000029	1495702	1496220	Note="Disease resistance-responsive (dirigent-like protein) family protein LENGTH=271"
CP32_scaffold000029	1500520	1501121	Note="Unknown protein"
CP32_scaffold000029	1502443	1516702	Note="unknown protein
CP32_scaffold000029	1520214	1522729	Note="adenylate kinase family protein LENGTH=588"
CP32_scaffold000029	1523746	1528071	Note="Thioredoxin superfamily protein LENGTH=248"
CP32_scaffold000029	1530963	1531632	Note="Unknown protein"
CP32_scaffold000029	1539375	1539557	Note="Unknown protein"
CP32_scaffold000029	1543471	1545108	Note="RING/U-box superfamily protein LENGTH=257"
CP32_scaffold000029	1547767	1551705	Note="Tetratricopeptide repeat-like superfamily protein, putative isoform 2 [Theobroma cacao] gb|EOY28289.1| Tetratricopeptide repeat-like superfamily protein, putative isoform 2 [Theobroma cacao]"
CP32_scaffold000029	1551965	1554177	Note="CBS domain-containing protein CBSX5"
CP32_scaffold000029	1555990	1558562	Note="Clathrin light chain protein LENGTH=338"
CP32_scaffold000029	1559137	1565793	Note="C-terminal domain phosphatase-like 1 LENGTH=967"
CP32_scaffold000029	1566632	1572505	Note="Coatomer subunit delta"
CP32_scaffold000029	1573196	1575439	Note="alpha/beta-Hydrolases superfamily protein LENGTH=324"
CP32_scaffold000029	1575909	1579211	Note="Epoxide hydrolase 2 [Morus notabilis] gb|EXB82801.1| Epoxide hydrolase 2 [Morus notabilis]"
CP32_scaffold000029	1582080	1582805	Note="DOF zinc finger protein 1 LENGTH=194"
CP32_scaffold000029	1586425	1587085	Note="Toll-Interleukin-Resistance (TIR) domain family protein LENGTH=188"
CP32_scaffold000029	1588124	1597963	Note="SNF2 domain-containing protein / helicase domain-containing protein / zinc finger protein-related LENGTH=1280"
CP32_scaffold000029	1602470	1607714	Note="receptor kinase 2 LENGTH=847"
CP32_scaffold000029	1608436	1608813	Note="Unknown protein"
CP32_scaffold000029	1610050	1612143	Note="Unknown protein"
CP32_scaffold000029	1613711	1617786	Note="Internal alternative NAD(P)H-ubiquinone oxidoreductase A1, mitochondrial"
CP32_scaffold000029	1618725	1622729	Note="endonuclease 4 LENGTH=299"
CP32_scaffold000029	1622845	1625617	Note="oxidoreductase, zinc-binding dehydrogenase family protein LENGTH=325"
CP32_scaffold000029	1624705	1629568	Note="Pre-mRNA-splicing factor SYF1"
CP32_scaffold000029	1630563	1631192	Note="vacuolar protein sorting-associated protein 28 homolog 1 LENGTH=209"
CP32_scaffold000029	1633293	1638770	Note="sphingosine kinase 1 LENGTH=485"
CP32_scaffold000029	1640138	1649120	Note="Transcription factor, putative isoform 1 [Theobroma cacao] gb|EOY28397.1| Transcription factor, putative isoform 1 [Theobroma cacao]"
CP32_scaffold000029	1648270	1659926	Note="Anaphase-promoting complex subunit 4"
CP32_scaffold000029	1663477	1665136	Note="F-box family protein LENGTH=225"
CP32_scaffold000029	1670645	1673636	Note="Transport inhibitor response 1-like protein"
CP32_scaffold000029	1675978	1678929	Note="membrane-associated mannitol-induced LENGTH=266"
CP32_scaffold000029	1680223	1681313	Note="unknown protein
CP32_scaffold000029	1682782	1691035	Note="Inositol monophosphatase family protein LENGTH=397"
CP32_scaffold000029	1693519	1694055	Note="Unknown protein"
CP32_scaffold000029	1698764	1706406	Note="Lysine-specific demethylase 3B, putative isoform 1 [Theobroma cacao] gb|EOY28452.1| Lysine-specific demethylase 3B, putative isoform 1 [Theobroma cacao]"
CP32_scaffold000029	1698778	1700159	Note="Unknown protein"
CP32_scaffold000029	1707739	1710864	Note="Equilibrative nucleotide transporter 3"
CP32_scaffold000029	1713109	1714448	Note="Octic , putative isoform 1 [Theobroma cacao]"
CP32_scaffold000029	1715235	1718937	Note="PLAC8 family protein LENGTH=254"
CP32_scaffold000029	1719957	1720346	Note="B-box type zinc finger family protein LENGTH=215"
CP32_scaffold000029	1723777	1727387	Note="receptor kinase 3 LENGTH=850"
CP32_scaffold000029	1728004	1729101	Note="U-box domain-containing protein 8"
CP32_scaffold000029	1729494	1734597	Note="Unknown protein"
CP32_scaffold000029	1737577	1740400	Note="Unknown protein"
CP32_scaffold000029	1744722	1751285	Note="phosphoinositide binding LENGTH=1171"
CP32_scaffold000029	1744784	1745986	Note="pentatricopeptide repeat 336 LENGTH=408"
CP32_scaffold000029	1753628	1757346	Note="Protein of unknown function (DUF1218) LENGTH=168"
CP32_scaffold000029	1759254	1762632	Note="Receptor-like protein kinase-related family protein LENGTH=252"
CP32_scaffold000029	1764186	1767301	Note="receptor-like protein kinase 2 LENGTH=1151"
CP32_scaffold000029	1767323	1770976	Note="Cysteine-rich receptor-like protein kinase 25"
CP32_scaffold000029	1771510	1774095	Note="Cysteine-rich receptor-like protein kinase 29"
CP32_scaffold000029	1774399	1780273	Note="Cysteine-rich receptor-like protein kinase 26"
CP32_scaffold000029	1784252	1786009	Note="Unknown protein"
CP32_scaffold000029	1786795	1792814	Note="tyrosyl-DNA phosphodiesterase-related LENGTH=605"
CP32_scaffold000029	1793855	1794670	Note="Ubiquitin-like superfamily protein LENGTH=206"
CP32_scaffold000029	1799462	1801119	Note="Cysteine-rich PDZ-binding protein"
CP32_scaffold000029	1801361	1802398	Note="Oligosaccharyltransferase complex/magnesium transporter family protein LENGTH=346"
IaRCo_3	CP32_scaffold000187_88187-CP32_scaffold000187_88366
ILRCo_1	CP32_scaffold000046_683368-CP32_scaffold000046_1012066
CP32_scaffold000046	683368	696107	Note="unknown protein
CP32_scaffold000046	696841	698128	Note="Unknown protein"
CP32_scaffold000046	699343	702473	Note="proteinaceous RNase P 3 LENGTH=576"
CP32_scaffold000046	702643	705701	Note="1-aminocyclopropane-1-carboxylate oxidase 2"
CP32_scaffold000046	708070	710510	Note="NAD(P)H dehydrogenase (quinone)"
CP32_scaffold000046	713619	715524	Note="basic helix-loop-helix (bHLH) DNA-binding superfamily protein LENGTH=454"
CP32_scaffold000046	721879	727449	Note="WD repeat-containing protein 25"
CP32_scaffold000046	728385	730471	Note="Auxin-responsive GH3 family protein LENGTH=612"
CP32_scaffold000046	735326	736524	Note="Protein of unknown function, DUF538 LENGTH=161"
CP32_scaffold000046	740176	745045	Note="Calcium uptake protein 1, mitochondrial"
CP32_scaffold000046	747656	750429	Note="Protein kinase superfamily protein LENGTH=744"
CP32_scaffold000046	751485	752222	Note="Solute carrier family 22 member 21"
CP32_scaffold000046	752696	754403	Note="calcium ion binding protein, putative [Ricinus communis] gb|EEF46919.1| calcium ion binding protein, putative [Ricinus communis]"
CP32_scaffold000046	760072	762915	Note="Protein kinase superfamily protein LENGTH=744"
CP32_scaffold000046	770665	775057	Note="Unknown protein"
CP32_scaffold000046	770897	771169	Note="Unknown protein"
CP32_scaffold000046	775465	778827	Note="Chlorophyll a-b binding protein 13, chloroplastic"
CP32_scaffold000046	779303	781030	Note="Unknown protein"
CP32_scaffold000046	781649	784327	Note="monodehydroascorbate reductase 1 LENGTH=466"
CP32_scaffold000046	787173	794676	Note="NAC domain protein,"
CP32_scaffold000046	799448	801210	Note="Protein of unknown function (DUF1218) LENGTH=173"
CP32_scaffold000046	802750	805870	Note="unknown protein
CP32_scaffold000046	806478	808470	Note="PENTATRICOPEPTIDE REPEAT 596 LENGTH=596"
CP32_scaffold000046	809192	810366	Note="expansin 12 LENGTH=252"
CP32_scaffold000046	812025	814661	Note="Thioredoxin superfamily protein LENGTH=186"
CP32_scaffold000046	815789	819845	Note="3-deoxy-manno-octulosonate cytidylyltransferase"
CP32_scaffold000046	820710	822835	Note="Unknown protein"
CP32_scaffold000046	825015	826330	Note="Unknown protein"
CP32_scaffold000046	826927	828394	Note="Cytochrome c oxidase copper chaperone [G [Gossypium raimondii]"
CP32_scaffold000046	829039	834716	Note="Coiled-coil domain-containing protein 47"
CP32_scaffold000046	833110	838974	Note="Leucine-rich repeat receptor-like protein kinase family protein LENGTH=1045"
CP32_scaffold000046	847063	850667	Note="Phosphoribosylamine--glycine ligase"
CP32_scaffold000046	851856	856675	Note="conserved hypothetical protein [Ricinus communis] gb|EEF35944.1| conserved hypothetical protein [Ricinus communis]"
CP32_scaffold000046	856237	861592	Note="MACPF domain-containing protein"
CP32_scaffold000046	863536	864042	Note="Unknown protein"
CP32_scaffold000046	865083	866894	Note="Protein kinase superfamily protein with octicosapeptide/Phox/Bem1p domain LENGTH=1171"
CP32_scaffold000046	867534	870063	Note="Ras-related protein Rab-25"
CP32_scaffold000046	871016	875120	Note="RNA-binding KH domain-containing protein LENGTH=298"
CP32_scaffold000046	875586	878655	Note="Unknown protein"
CP32_scaffold000046	879357	882714	Note="Elongation factor 1-gamma 3"
CP32_scaffold000046	885541	889043	Note="FUNCTIONS IN: molecular_function unknown
CP32_scaffold000046	890002	900142	Note="zinc ion binding
CP32_scaffold000046	899324	902460	Note="Cytochrome c oxidase biogenesis protein Cmc1-like LENGTH=80"
CP32_scaffold000046	902702	904648	Note="Pentatricopeptide repeat-containing protein"
CP32_scaffold000046	905199	908348	Note="Core-2/I-branching beta-1,6-N-acetylglucosaminyltransferase family protein LENGTH=412"
CP32_scaffold000046	915461	923344	Note="chloride channel C LENGTH=779"
CP32_scaffold000046	931331	935281	Note="Protein NRT1/ PTR FAMILY 4.3"
CP32_scaffold000046	936728	965068	Note="Cullin-associated NEDD8-dissociated protein 1"
CP32_scaffold000046	967237	972965	Note="Protein root UVB sensitive 6"
CP32_scaffold000046	994783	999163	Note="Unknown protein"
CP32_scaffold000046	996621	1002600	Note="methionine S-methyltransferase LENGTH=1071"
CP32_scaffold000046	1003922	1009089	Note="DNA polymerase III subunit gamma/tau"
CP32_scaffold000046	1010890	1012066	Note="PHD finger protein ALFIN-LIKE 6"
IbRCo_3	CP32_scaffold000006_2344126-CP32_scaffold000006_2759336
CP32_scaffold000006	2344126	2347967	Note="Hydroxyacylglutathione hydrolase"
CP32_scaffold000006	2352505	2358452	Note="RNA polymerase II subunit B1 CTD phosphatase RPAP2, putative [Medicago truncatula]"
CP32_scaffold000006	2358884	2365019	Note="calreticulin 3 LENGTH=424"
CP32_scaffold000006	2367844	2371184	Note="Pentatricopeptide repeat-containing protein"
CP32_scaffold000006	2373769	2374452	Note="Unknown protein"
CP32_scaffold000006	2378774	2386835	Note="unknown protein
CP32_scaffold000006	2387723	2396741	Note="Polynucleotide adenylyltransferase family protein LENGTH=541"
CP32_scaffold000006	2402886	2407639	Note="serine carboxypeptidase-like 45 LENGTH=461"
CP32_scaffold000006	2403407	2410806	Note="unknown protein
CP32_scaffold000006	2413194	2416732	Note="receptor-like kinase 902 LENGTH=647"
CP32_scaffold000006	2416944	2427352	Note="Arf-GAP with GTPase, ANK repeat and PH domain-containing protein 3"
CP32_scaffold000006	2430365	2435749	Note="Ubiquitin thioesterase otubain-like"
CP32_scaffold000006	2439092	2442455	Note="Lanosterol 14-alpha demethylase"
CP32_scaffold000006	2440236	2446787	Note="FKBP-like peptidyl-prolyl cis-trans isomerase family protein LENGTH=256"
CP32_scaffold000006	2447536	2450710	Note="Transaldolase"
CP32_scaffold000006	2452644	2456729	Note="Exostosin family protein LENGTH=412"
CP32_scaffold000006	2459196	2462568	Note="Sec14p-like phosphatidylinositol transfer family protein LENGTH=255"
CP32_scaffold000006	2463512	2472163	Note="no exine formation 1 LENGTH=1123"
CP32_scaffold000006	2483736	2485866	Note="Auxin-responsive GH3 family protein LENGTH=609"
CP32_scaffold000006	2502882	2508605	Note="Potassium transporter family protein LENGTH=827"
CP32_scaffold000006	2510368	2513513	Note="3-beta-hydroxysteroid-Delta(8),Delta(7)-isomerase"
CP32_scaffold000006	2514325	2519009	Note="50S ribosomal protein L1"
CP32_scaffold000006	2519731	2523493	Note="Golgi SNAP receptor complex member 1-1"
CP32_scaffold000006	2529561	2530361	Note="zinc finger protein 3 LENGTH=235"
CP32_scaffold000006	2531720	2537323	Note="unknown protein
CP32_scaffold000006	2539849	2541194	Note="PPPDE putative thiol peptidase family protein LENGTH=227"
CP32_scaffold000006	2541463	2547313	Note="DCN1-like protein 4"
CP32_scaffold000006	2549248	2554707	Note="mRNA export factor"
CP32_scaffold000006	2555298	2557376	Note="Ubiquitin system component Cue protein LENGTH=265"
CP32_scaffold000006	2560129	2561854	Note="Plasma membrane ATPase 4"
CP32_scaffold000006	2565138	2572035	Note="Unknown protein"
CP32_scaffold000006	2575036	2576664	Note="Plant protein of unknown function (DUF247) LENGTH=529"
CP32_scaffold000006	2578132	2578695	Note="serine-rich protein-related LENGTH=220"
CP32_scaffold000006	2580994	2584330	Note="Major facilitator superfamily protein LENGTH=561"
CP32_scaffold000006	2585553	2586742	Note="Sterile alpha motif (SAM) domain-containing protein LENGTH=202"
CP32_scaffold000006	2601303	2622932	Note="TOPLESS-related 1 LENGTH=1120"
CP32_scaffold000006	2621998	2627937	Note="adenylate cyclase [Ipomoea nil]"
CP32_scaffold000006	2628736	2632767	Note="NADH-quinone oxidoreductase subunit E"
CP32_scaffold000006	2634930	2636828	Note="Pentatricopeptide repeat-containing protein"
CP32_scaffold000006	2637646	2639622	Note="Putative thiol-disulphide oxidoreductase DCC LENGTH=172"
CP32_scaffold000006	2640633	2643406	Note="FAR1-related sequence 8 LENGTH=725"
CP32_scaffold000006	2644557	2650120	Note="Signal recognition particle 54 kDa protein 2"
CP32_scaffold000006	2650907	2652984	Note="Unknown protein"
CP32_scaffold000006	2651034	2651270	Note="Unknown protein"
CP32_scaffold000006	2652694	2655223	Note="Ubiquitin system component Cue protein LENGTH=265"
CP32_scaffold000006	2656545	2659652	Note="receptor kinase 2 LENGTH=847"
CP32_scaffold000006	2662973	2664679	Note="SNF1-related protein kinase regulatory subunit gamma-like PV42a"
IbRCo_12	CP32_scaffold000074_497940-CP32_scaffold000074_795378
CP32_scaffold000074	497940	498055	Note="alpha/beta-Hydrolases superfamily protein LENGTH=309"
CP32_scaffold000074	497940	498050	Note="SWIB/MDM2 domain superfamily protein LENGTH=143"
CP32_scaffold000074	498480	502733	Note="RNA polymerase sigma-C factor"
CP32_scaffold000074	504002	507092	Note="chromo domain-containing protein LHP1 [Malus domestica] dbj|BAF75817.1| terminal flower 2 protein [Malus domestica]"
CP32_scaffold000074	507490	509546	Note="50S ribosomal protein L3"
CP32_scaffold000074	509936	519927	Note="MLO-like protein 1"
CP32_scaffold000074	526151	528434	Note="Cysteine-rich repeat secretory protein 15"
CP32_scaffold000074	528663	541275	Note="Tubulin-specific chaperone D"
CP32_scaffold000074	545127	547975	Note="Nucleotide-diphospho-sugar transferase family protein LENGTH=340"
CP32_scaffold000074	548601	551286	Note="serine hydroxymethyltransferase 4 LENGTH=471"
CP32_scaffold000074	559049	560431	Note="UDP-D-glucuronate 4-epimerase 6 LENGTH=460"
CP32_scaffold000074	565773	573237	Note="Electron transport complex protein rnfC, putative isoform 3 [Theobroma cacao] gb|EOY05161.1| Electron transport complex protein rnfC, putative isoform 3 [Theobroma cacao]"
CP32_scaffold000074	573693	576810	Note="HXXXD-type acyl-transferase family protein LENGTH=428"
CP32_scaffold000074	581524	583406	Note="DNAJ-like 20 LENGTH=197"
CP32_scaffold000074	585090	604606	Note="ARM repeat superfamily protein, putative [Theobroma cacao] gb|EOY05174.1| ARM repeat superfamily protein, putative [Theobroma cacao]"
CP32_scaffold000074	605593	610226	Note="Protein of unknown function (DUF803) LENGTH=335"
CP32_scaffold000074	611315	612613	Note="DNA-directed RNA polymerase subunit beta' [Theobroma cacao] gb|EOY05176.1| DNA-directed RNA polymerase subunit beta' [Theobroma cacao]"
CP32_scaffold000074	617363	623729	Note="sucrose phosphate synthase 3F LENGTH=1062"
CP32_scaffold000074	625775	634027	Note="Methionine--tRNA ligase"
CP32_scaffold000074	634684	640641	Note="TBC1 domain family member 13"
CP32_scaffold000074	646328	650415	Note="casein kinase II beta subunit 4 LENGTH=283"
CP32_scaffold000074	654261	657415	Note="Histone H3 K4-specific methyltransferase SET7/9 family protein LENGTH=513"
CP32_scaffold000074	659555	660636	Note="60S ribosomal protein L37a"
CP32_scaffold000074	661902	662336	Note="Unknown protein"
CP32_scaffold000074	666599	667675	Note="RING/U-box superfamily protein LENGTH=362"
CP32_scaffold000074	671107	677161	Note="Protein of unknown function (DUF3550/UPF0682) LENGTH=607"
CP32_scaffold000074	680990	688195	Note="Mechanosensitive ion channel family protein LENGTH=849"
CP32_scaffold000074	688996	697015	Note="eukaryotic translation initiation factor 4G LENGTH=1727"
CP32_scaffold000074	701547	702874	Note="Unknown protein"
CP32_scaffold000074	709275	712955	Note="Elongation factor 1-alpha"
CP32_scaffold000074	710990	715681	Note="ER lumen protein retaining receptor family protein LENGTH=215"
CP32_scaffold000074	716732	718748	Note="Carbohydrate-binding X8 domain superfamily protein LENGTH=231"
CP32_scaffold000074	719854	721210	Note="Unknown protein"
CP32_scaffold000074	728673	732417	Note="ubiquitin-conjugating enzyme 10 LENGTH=148"
CP32_scaffold000074	728829	730049	Note="Unknown protein"
CP32_scaffold000074	733635	739388	Note="HMG (high mobility group) box protein with ARID/BRIGHT DNA-binding domain LENGTH=448"
CP32_scaffold000074	742870	747069	Note="lectin receptor kinase a4.1 LENGTH=688"
CP32_scaffold000074	751995	759007	Note="26S proteasome non-ATPase regulatory subunit 1 homolog A"
CP32_scaffold000074	761043	763759	Note="Cyclin-dependent kinase inhibitor family protein LENGTH=289"
CP32_scaffold000074	772077	781370	Note="Beta-glucosidase, GBA2 type family protein LENGTH=950"
CP32_scaffold000074	786506	789891	Note="vesicle-associated membrane protein 721 LENGTH=219"
CP32_scaffold000074	790951	795378	Note="Protein kinase superfamily protein LENGTH=793"
MaRCo_4	CP32_scaffold000022_598182-CP32_scaffold000022_1004798
CP32_scaffold000022	600093	603383	Note="F-box/kelch-repeat protein";Ontology_term=GO:0005515
CP32_scaffold000022	604757	611084	Note="ATP-dependent RNA helicase ded1";Ontology_term=GO:0003676,GO:0005524
CP32_scaffold000022	613110	618838	Note="Serine/threonine-protein phosphatase 2A catalytic subunit A";Ontology_term=GO:0016787
CP32_scaffold000022	624476	625599	Note="F-box/kelch-repeat protein";Ontology_term=GO:0005515
CP32_scaffold000022	631420	635265	Note="Glucan endo-1,3-beta-glucosidase 4";Ontology_term=GO:0004553,GO:0005975
CP32_scaffold000022	640354	643696	Note="calmodulin-binding family protein LENGTH=605"
CP32_scaffold000022	645106	662104	Note="alpha/beta-Hydrolases superfamily protein LENGTH=329";Ontology_term=GO:0008152,GO:0016787
CP32_scaffold000022	662731	671090	Note="Outer envelope protein 61";Ontology_term=GO:0005515
CP32_scaffold000022	677958	680850	Note="Calcium-binding EF-hand family protein LENGTH=191";Ontology_term=GO:0005509
CP32_scaffold000022	677621	677621	Note="Oligoribonuclease";Ontology_term=GO:0004527,GO:0003676
CP32_scaffold000022	684844	691018	Note="COP9 signalosome complex subunit 2";Ontology_term=GO:0005515
CP32_scaffold000022	682298	684340	Note="UDP-Glycosyltransferase superfamily protein LENGTH=466";Ontology_term=GO:0016758,GO:0008152
CP32_scaffold000022	693433	699211	Note="protein kinase family protein LENGTH=831"
CP32_scaffold000022	700348	703631	Note="Protein kinase superfamily protein LENGTH=720"
CP32_scaffold000022	704200	708839	Note="embryo defective 1379 LENGTH=312"
CP32_scaffold000022	709829	714537	Note="Protein of unknown function (DUF630 and DUF632) LENGTH=743"
CP32_scaffold000022	715749	716513	Note="Late embryogenesis abundant (LEA) hydroxyproline-rich glycoprotein family LENGTH=260"
CP32_scaffold000022	717995	725947	Note="Argonaute family protein LENGTH=924"
CP32_scaffold000022	728350	740621	Note="Lupus la ribonucleoprotein, putative isoform 3 [Theobroma cacao] gb|EOY34315.1| Lupus la ribonucleoprotein, putative isoform 3 [Theobroma cacao]"
CP32_scaffold000022	742812	748482	Note="GDSL esterase/lipase"
CP32_scaffold000022	750677	751766	Note="Zeaxanthin epoxidase [Medicago truncatula] gb|AES71581.1| smad/FHA domain protein [Medicago truncatula] gb|AFK48852.1| unknown [Medicago truncatula] gb|KEH35121.1| smad/FHA domain protein [Medicago truncatula]"
CP32_scaffold000022	752593	753037	Note="Unknown protein"
CP32_scaffold000022	753930	755457	Note="Unknown protein"
CP32_scaffold000022	757006	768158	Note="Spc97 / Spc98 family of spindle pole body component, putative isoform 1 [Theobroma cacao] gb|EOY33186.1| Spc97 / Spc98 family of spindle pole body component, putative isoform 1 [Theobroma cacao]"								CP32_scaffold000022 mRNA 692789 699211 Note="protein kinase family protein LENGTH=831";Ontology_term=GO:0016772,GO:0006468,GO:0007165,GO:0005524,GO:0004672
CP32_scaffold000022	770337	790594	Note="aldehyde oxidase 2 LENGTH=1321"
CP32_scaffold000022	792734	801579	Note="aldehyde oxidase 4 LENGTH=1337"
CP32_scaffold000022	802429	804814	Note="Unknown protein"
CP32_scaffold000022	807442	816659	Note="aldehyde oxidase 1 LENGTH=1368"
CP32_scaffold000022	817145	820807	Note="alpha/beta-Hydrolases superfamily protein LENGTH=359"
CP32_scaffold000022	822427	832554	Note="ARM repeat superfamily protein isoform 1 [Theobroma cacao] gb|EOY32287.1| ARM repeat superfamily protein isoform 1 [Theobroma cacao]"
CP32_scaffold000022	833903	837731	Note="Mitochondrial substrate carrier family protein LENGTH=298"
CP32_scaffold000022	839541	842751	Note="Protein of Unknown Function (DUF239) LENGTH=420"
CP32_scaffold000022	848871	849110	Note="Unknown protein"
CP32_scaffold000022	850881	861676	Note="Lysine--tRNA ligase"
CP32_scaffold000022	862889	866028	Note="protein containing PDZ domain, a K-box domain, and a TPR region LENGTH=335"
CP32_scaffold000022	866985	869681	Note="mediator 21 LENGTH=139"
CP32_scaffold000022	872581	884497	Note="Glucosidase 2 subunit beta"
CP32_scaffold000022	886436	890509	Note="Pyruvate kinase family protein LENGTH=498"
CP32_scaffold000022	887817	893458	Note="RING/U-box superfamily protein LENGTH=396"
CP32_scaffold000022	895386	904371	Note="unknown protein
CP32_scaffold000022	906649	909540	Note="unknown protein
CP32_scaffold000022	923593	928152	Note="NPL4-like protein 1 LENGTH=413"
CP32_scaffold000022	928924	936176	Note="Membrane-bound transcription factor site-2 protease homolog"
CP32_scaffold000022	937402	937731	Note="Unknown protein"
CP32_scaffold000022	938809	942621	Note="Mitochondrial import inner membrane translocase subunit Tim17/Tim22/Tim23 family protein LENGTH=259"
CP32_scaffold000022	943709	945509	Note="nascent polypeptide-associated complex subunit alpha-like protein 2 LENGTH=217"
CP32_scaffold000022	946624	955300	Note="Two-component response regulator-like APRR5"
CP32_scaffold000022	957155	962019	Note="Serine/arginine-rich splicing factor 1"
CP32_scaffold000022	963189	967162	Note="Unknown protein"
CP32_scaffold000022	967625	974639	Note="unknown protein
CP32_scaffold000022	975862	980027	Note="Protein kinase superfamily protein LENGTH=577"
CP32_scaffold000022	981271	984033	Note="SAUR-like auxin-responsive protein family LENGTH=121"
CP32_scaffold000022	989619	993468	Note="6-phosphogluconolactonase 2 LENGTH=259"
CP32_scaffold000022	995015	1003305	Note="Ypt/Rab-GAP domain of gyp1p superfamily protein LENGTH=539"
CP32_scaffold000022	998544	1003305	Note="Cytochrome b5"
CP32_scaffold000022	1004579	1004798	Note="26S protease regulatory subunit 7"
MbRCo_19	CP32_scaffold000005_1580923-CP32_scaffold000005_2422557
CP32_scaffold000005	1580996	1584467	Note="B-box zinc finger family protein LENGTH=172"
CP32_scaffold000005	1591818	1598167	Note="ATP binding microtubule motor family protein, putative [Theobroma cacao] gb|EOX90899.1| ATP binding microtubule motor family protein, putative [Theobroma cacao]"
CP32_scaffold000005	1599154	1603059	Note="PLAC8 family protein LENGTH=264"
CP32_scaffold000005	1603595	1604266	Note="unknown protein
CP32_scaffold000005	1605651	1609378	Note="Polyketide cyclase/dehydrase and lipid transport superfamily protein LENGTH=385"
CP32_scaffold000005	1611077	1616027	Note="ARID/BRIGHT DNA-binding domain
CP32_scaffold000005	1616694	1617570	Note="Protein of unknown function (DUF604) LENGTH=526"
CP32_scaffold000005	1622770	1627676	Note="Subtilisin-like serine endopeptidase family protein LENGTH=759"
CP32_scaffold000005	1628337	1629631	Note="conserved hypothetical protein [Ricinus communis] gb|EEF43487.1| conserved hypothetical protein [Ricinus communis]"
CP32_scaffold000005	1633470	1634456	Note="ethylene response DNA binding factor 3 LENGTH=333"
CP32_scaffold000005	1640964	1643022	Note="Unknown protein"
CP32_scaffold000005	1641399	1652072	Note="NAD(P)-binding Rossmann-fold superfamily protein LENGTH=317"
CP32_scaffold000005	1653279	1661879	Note="conserved hypothetical protein [Ricinus communis] gb|EEF51185.1| conserved hypothetical protein [Ricinus communis]"
CP32_scaffold000005	1664019	1665113	Note="Haloacid dehalogenase-like hydrolase (HAD) superfamily protein LENGTH=373"
CP32_scaffold000005	1666219	1670797	Note="glutathione S-transferase THETA 1 LENGTH=245"
CP32_scaffold000005	1668611	1675847	Note="Leucine-rich repeat receptor-like protein kinase family protein LENGTH=1091"
CP32_scaffold000005	1678060	1678449	Note="Nuclear transcription factor Y subunit C-4"
CP32_scaffold000005	1678064	1684311	Note="Unknown protein"
CP32_scaffold000005	1679549	1685114	Note="Myosin heavy chain-related protein LENGTH=1029"
CP32_scaffold000005	1691209	1695103	Note="Stress responsive alpha-beta barrel domain protein LENGTH=276"
CP32_scaffold000005	1696655	1703105	Note="Transcription initiation factor TFIIE, beta subunit LENGTH=286"
CP32_scaffold000005	1704155	1706695	Note="40S ribosomal protein S10-3"
CP32_scaffold000005	1709300	1710505	Note="Protein of unknown function (DUF793) LENGTH=371"
CP32_scaffold000005	1715349	1717432	Note="1-aminocyclopropane-1-carboxylate synthase 11 LENGTH=460"
CP32_scaffold000005	1726162	1726969	Note="Unknown protein"
CP32_scaffold000005	1729739	1731375	Note="WRKY family transcription factor LENGTH=298"
CP32_scaffold000005	1733441	1739021	Note="unknown protein
CP32_scaffold000005	1739750	1740654	Note="Protein LURP-one-related 17"
CP32_scaffold000005	1742780	1750829	Note="respiratory burst oxidase protein F LENGTH=944"
CP32_scaffold000005	1753177	1755907	Note="unknown protein
CP32_scaffold000005	1760725	1769811	Note="ATP-dependent zinc metalloprotease FtsH"
CP32_scaffold000005	1771822	1778022	Note="Ubiquinone biosynthesis monooxygenase COQ6, mitochondrial"
CP32_scaffold000005	1778991	1779578	Note="Disease resistance-responsive (dirigent-like protein) family protein LENGTH=187"
CP32_scaffold000005	1781982	1797653	Note="Protein translocase subunit SecA"
CP32_scaffold000005	1797862	1798431	Note="plant disease resistance response protein, partial [Populus trichocarpa]"
CP32_scaffold000005	1800554	1815951	Note="Cation/H(+) antiporter 18"
CP32_scaffold000005	1820337	1828825	Note="Multiple RNA-binding domain-containing protein 1"
CP32_scaffold000005	1834766	1840668	Note="ribonuclease Ps LENGTH=826"
CP32_scaffold000005	1841082	1844104	Note="6-phosphogluconate dehydrogenase, decarboxylating 1"
CP32_scaffold000005	1845080	1850224	Note="Galactose mutarotase-like superfamily protein LENGTH=317"
CP32_scaffold000005	1854147	1855109	Note="Unknown protein"
CP32_scaffold000005	1857618	1858133	Note="Early nodulin-like protein 1 [Morus notabilis] gb|EXC02951.1| Early nodulin-like protein 1 [Morus notabilis]"
CP32_scaffold000005	1859964	1860816	Note="Unknown protein"
CP32_scaffold000005	1862920	1881103	Note="Keratin, type II cytoskeletal 8 [Gossypium arboreum]"
CP32_scaffold000005	1867844	1868715	Note="Unknown protein"
CP32_scaffold000005	1882937	1886065	Note="Protein of unknown function (DUF3133) LENGTH=664"
CP32_scaffold000005	1886660	1889903	Note="High mobility group B protein 6"
CP32_scaffold000005	1890367	1895354	Note="Transmembrane amino acid transporter family protein LENGTH=452"
CP32_scaffold000005	1896063	1896353	Note="Unknown protein"
CP32_scaffold000005	1898687	1900166	Note="WRKY family transcription factor LENGTH=313"
CP32_scaffold000005	1904389	1904738	Note="Unknown protein"
CP32_scaffold000005	1907909	1908838	Note="Unknown protein"
CP32_scaffold000005	1914874	1918580	Note="unknown protein
CP32_scaffold000005	1927821	1933928	Note="Long-chain-fatty-acid--CoA ligase 5"
CP32_scaffold000005	1935563	1941904	Note="Mitochondrial inner membrane protein OXA1"
CP32_scaffold000005	1942348	1944570	Note="RING/U-box superfamily protein LENGTH=382"
CP32_scaffold000005	1949044	1949451	Note="Unknown protein"
CP32_scaffold000005	1957408	1958592	Note="Unknown protein"
CP32_scaffold000005	1959161	1966508	Note="Pentatricopeptide repeat (PPR) superfamily protein LENGTH=559"
CP32_scaffold000005	1967546	1973042	Note="UDP-glucose 4-epimerase 5"
CP32_scaffold000005	1973825	1984963	Note="dynamin-like protein LENGTH=610"
CP32_scaffold000005	1985958	1988980	Note="lipases
CP32_scaffold000005	1990249	1997170	Note="ATP-dependent zinc metalloprotease FtsH"
CP32_scaffold000005	1997442	2000735	Note="Nuclear transport factor 2 (NTF2) family protein LENGTH=231"
CP32_scaffold000005	2002407	2004367	Note="RNA polymerase II transcriptional coactivator KELP"
CP32_scaffold000005	2007598	2008176	Note="DUF4228 domain protein [Medicago truncatula]"
CP32_scaffold000005	2008624	2010422	Note="DCD (Development and Cell Death) domain protein LENGTH=349"
CP32_scaffold000005	2023923	2028085	Note="auxin response factor 9 LENGTH=638"
CP32_scaffold000005	2030158	2046760	Note="cellulose synthase like G3 LENGTH=751"
CP32_scaffold000005	2052270	2056254	Note="Plant regulator RWP-RK family protein LENGTH=841"
CP32_scaffold000005	2057300	2060958	Note="Bidirectional sugar transporter SWEET7"
CP32_scaffold000005	2067288	2071708	Note="Tetratricopeptide repeat (TPR)-like superfamily protein LENGTH=609"
CP32_scaffold000005	2079469	2082030	Note="Ankyrin repeat family protein LENGTH=174"
CP32_scaffold000005	2083047	2085314	Note="Unknown protein"
CP32_scaffold000005	2086162	2087466	Note="Eukaryotic aspartyl protease family protein LENGTH=431"
CP32_scaffold000005	2089289	2090149	Note="unknown protein
CP32_scaffold000005	2092672	2095280	Note="Protein kinase superfamily protein LENGTH=509"
CP32_scaffold000005	2094604	2099464	Note="Major facilitator superfamily protein LENGTH=572"
CP32_scaffold000005	2096021	2096353	Note="Unknown protein"
CP32_scaffold000005	2101367	2102680	Note="Unknown protein"
CP32_scaffold000005	2101367	2107087	Note="Pentatricopeptide repeat-containing protein"
CP32_scaffold000005	2108341	2109720	Note="HXXXD-type acyl-transferase family protein LENGTH=444"
CP32_scaffold000005	2117448	2120707	Note="Pectin acetylesterase 8"
CP32_scaffold000005	2121226	2123950	Note="Profilin family protein LENGTH=148"
CP32_scaffold000005	2126057	2136875	Note="beta-amylase 2 LENGTH=689"
CP32_scaffold000005	2136367	2143708	Note="Unknown protein"
CP32_scaffold000005	2145570	2146172	Note="FUNCTIONS IN: molecular_function unknown
CP32_scaffold000005	2149023	2153020	Note="Embryo defective 3006, putative isoform 2 [Theobroma cacao] gb|EOY25373.1| Embryo defective 3006, putative isoform 2 [Theobroma cacao]"
CP32_scaffold000005	2156578	2159331	Note="Cytochrome P450 superfamily protein LENGTH=472"
CP32_scaffold000005	2173021	2174935	Note="Unknown protein"
CP32_scaffold000005	2179488	2182756	Note="Unknown protein"
CP32_scaffold000005	2190567	2194679	Note="ABC transporter G family member 14"
CP32_scaffold000005	2196104	2200269	Note="GDA1/CD39 nucleoside phosphatase family protein LENGTH=740"
CP32_scaffold000005	2201145	2203022	Note="carotenoid cleavage dioxygenase 1 LENGTH=538"
CP32_scaffold000005	2207430	2212672	Note="2-oxoglutarate (2OG) and Fe(II)-dependent oxygenase superfamily protein LENGTH=364"
CP32_scaffold000005	2213696	2217876	Note="Oxygen-dependent coproporphyrinogen-III oxidase"
CP32_scaffold000005	2217157	2217822	Note="[Oryza sativa Japonica Group] dbj|BAH94833.1| [Oryza sativa Japonica Group]"
CP32_scaffold000005	2219261	2221211	Note="Plant invertase/pectin methylesterase inhibitor superfamily LENGTH=602"
CP32_scaffold000005	2225789	2226400	Note="Unknown protein"
CP32_scaffold000005	2228292	2230055	Note="Protein FAR-RED IMPAIRED RESPONSE 1"
CP32_scaffold000005	2234974	2239067	Note="far-red elongated hypocotyls 3 LENGTH=839"
CP32_scaffold000005	2242498	2248647	Note="DHHC-type zinc finger family protein LENGTH=718"
CP32_scaffold000005	2251596	2280630	Note="Gamma aminobutyrate transaminase 1, mitochondrial"
CP32_scaffold000005	2257991	2263245	Note="Unknown protein"
CP32_scaffold000005	2276366	2280687	Note="Unknown protein"
CP32_scaffold000005	2285925	2294360	Note="FUNCTIONS IN: molecular_function unknown
CP32_scaffold000005	2305426	2314740	Note="Topoisomerase II-associated protein PAT1 LENGTH=782"
CP32_scaffold000005	2311688	2316258	Note="Unknown protein"
CP32_scaffold000005	2320420	2324134	Note="DNA topoisomerase 3-alpha [Morus notabilis] gb|EXC35009.1| DNA topoisomerase 3-alpha [Morus notabilis]"
CP32_scaffold000005	2324745	2332854	Note="N-acetyl-D-glucosamine kinase"
CP32_scaffold000005	2333850	2338120	Note="Lysine-specific histone demethylase 1 homolog 3"
CP32_scaffold000005	2343713	2347309	Note="Reticulon family protein LENGTH=267"
CP32_scaffold000005	2349802	2352277	Note="Oxygen-evolving enhancer protein 2, chloroplastic"
CP32_scaffold000005	2353406	2362924	Note="ATP-dependent RNA helicase, putative LENGTH=1168"
CP32_scaffold000005	2363561	2365087	Note="fucosyltransferase 1 LENGTH=558"
CP32_scaffold000005	2366208	2374066	Note="regulatory protein (NPR1) LENGTH=593"
CP32_scaffold000005	2373613	2377294	Note="PHYTOENE SYNTHASE LENGTH=437"
CP32_scaffold000005	2379597	2383301	Note="Aspartyl/glutamyl-tRNA(Asn/Gln) amidotransferase subunit B, putative isoform 1 [Theobroma cacao] gb|EOX93102.1| Aspartyl/glutamyl-tRNA(Asn/Gln) amidotransferase subunit B, putative isoform 1 [Theobroma cacao]"
CP32_scaffold000005	2384129	2389641	Note="Pleckstrin homology (PH) domain-containing protein LENGTH=504"
CP32_scaffold000005	2391105	2393358	Note="Photosystem II 10 kDa polypeptide, chloroplastic"
CP32_scaffold000005	2396429	2400993	Note="Protein kinase superfamily protein LENGTH=390"
CP32_scaffold000005	2402556	2408954	Note="Chaperone DnaJ-domain superfamily protein LENGTH=554"
CP32_scaffold000005	2412222	2413592	Note="unknown protein
CP32_scaffold000005	2419516	2422557	Note="Di-glucose binding protein with Kinesin motor domain LENGTH=1203"
MLRCo_1	CP32_scaffold000010_400289-CP32_scaffold000175_201011
CP32_scaffold000010	5160	5432	Note="Unknown protein"
CP32_scaffold000010	9489	12873	Note="B3 domain-containing transcription factor NGA1"
CP32_scaffold000010	16280	18073	Note="hydroxyproline-rich glycoprotein family protein LENGTH=438"
CP32_scaffold000010	52682	53815	Note="Haloacid dehalogenase-like hydrolase (HAD) superfamily protein LENGTH=373"
CP32_scaffold000010	54282	59277	Note="Protein kinase protein with tetratricopeptide repeat domain LENGTH=487"
CP32_scaffold000010	60864	62911	Note="Glutathione S-transferase T1"
CP32_scaffold000010	63344	68471	Note="Protein kinase superfamily protein LENGTH=744"
CP32_scaffold000010	72973	75835	Note="Myosin heavy chain-related protein LENGTH=1029"
CP32_scaffold000010	80578	82340	Note="40S ribosomal protein S10-3"
CP32_scaffold000010	83644	84849	Note="Protein of unknown function (DUF793) LENGTH=371"
CP32_scaffold000010	89387	90508	Note="Unknown protein"
CP32_scaffold000010	95032	103275	Note="1-aminocyclopropane-1-carboxylate synthase 11 LENGTH=460"
CP32_scaffold000010	104052	107352	Note="2-C-methyl-D-erythritol 2,4-cyclodiphosphate synthase"
CP32_scaffold000010	112761	115312	Note="2-C-methyl-D-erythritol 2,4-cyclodiphosphate synthase"
CP32_scaffold000010	119696	120685	Note="WRKY family transcription factor LENGTH=298"
CP32_scaffold000010	122359	123307	Note="WRKY DNA-binding protein 24 LENGTH=179"
CP32_scaffold000010	123577	136601	Note="Transducin/WD40 repeat-like superfamily protein LENGTH=1446"
CP32_scaffold000010	137806	144835	Note="unknown protein
CP32_scaffold000010	146424	147818	Note="Protein LURP-one-related 17"
CP32_scaffold000010	150656	161971	Note="respiratory burst oxidase protein F LENGTH=944"
CP32_scaffold000010	157053	161982	Note="unknown protein
CP32_scaffold000010	165559	170352	Note="ATP-dependent zinc metalloprotease FtsH"
CP32_scaffold000010	170832	175193	Note="calcium-dependent protein kinase 6 LENGTH=529"
CP32_scaffold000010	175870	176439	Note="Disease resistance-responsive (dirigent-like protein) family protein LENGTH=187"							CP32_scaffold000006
CP32_scaffold000010	176668	187891	Note="Cation/H(+) antiporter 18"
CP32_scaffold000010	190156	198344	Note="Multiple RNA-binding domain-containing protein 1"
CP32_scaffold000175	201011	208417	Note="Protein phosphatase 2C family protein LENGTH=467"
CP32_scaffold000010	201026	202039	Note="Protein of unknown function (DUF1191) LENGTH=313"
CP32_scaffold000010	203354	204841	Note="6-phosphogluconate dehydrogenase, decarboxylating 1"
CP32_scaffold000010	205537	211689	Note="Translation initiation factor IF-2"
CP32_scaffold000175	210242	211192	Note="ovate family protein 7 LENGTH=315"
CP32_scaffold000175	214417	215034	Note="Unknown protein"
CP32_scaffold000175	215900	218610	Note="receptor-like protein kinase 4 LENGTH=818"
CP32_scaffold000010	218256	219140	Note="Unknown protein"
CP32_scaffold000175	219010	224218	Note="Chromodomain-helicase-DNA-binding protein 6"
CP32_scaffold000010	220376	221227	Note="Early nodulin-like protein 1 [Morus notabilis] gb|EXC02951.1| Early nodulin-like protein 1 [Morus notabilis]"
CP32_scaffold000010	222840	224747	Note="Unknown protein"
CP32_scaffold000175	225046	229488	Note="Cytochrome P450 superfamily protein LENGTH=513"
CP32_scaffold000010	225613	229571	Note="unknown protein
CP32_scaffold000010	230847	241659	Note="COP1-interactive protein 1 [Populus trichocarpa] gb|EEE84295.2| COP1-interactive protein 1 [Populus trichocarpa]"
CP32_scaffold000010	242593	245955	Note="Protein of unknown function (DUF3133) LENGTH=714"
CP32_scaffold000010	246700	248989	Note="High mobility group B protein 13"
CP32_scaffold000010	250522	253927	Note="Transmembrane amino acid transporter family protein LENGTH=452"
CP32_scaffold000010	255465	255953	Note="Unknown protein"
CP32_scaffold000010	257297	265957	Note="Nucleoporin seh1"
CP32_scaffold000010	262975	265957	Note="WRKY family transcription factor LENGTH=313"
CP32_scaffold000010	269848	270528	Note="Unknown protein"
CP32_scaffold000010	271423	271725	Note="Unknown protein"
CP32_scaffold000010	275378	279304	Note="unknown protein
CP32_scaffold000010	289549	295165	Note="Leucine-rich repeat family protein, putative isoform 1 [Theobroma cacao] gb|EOY25009.1| Leucine-rich repeat family protein, putative isoform 1 [Theobroma cacao]"
CP32_scaffold000010	295520	301378	Note="Long-chain-fatty-acid--CoA ligase 1"
CP32_scaffold000010	303242	312391	Note="Mitochondrial inner membrane protein OXA1"
CP32_scaffold000010	316975	317286	Note="Unknown protein"
CP32_scaffold000010	318861	319256	Note="Unknown protein"
CP32_scaffold000010	320886	321602	Note="NAD(P)H-quinone oxidoreductase subunit S, chloroplastic"
CP32_scaffold000010	323251	326895	Note="nucleoside diphosphate kinase 3 LENGTH=238"
CP32_scaffold000010	327905	335691	Note="UDP-glucose 4-epimerase 5"
CP32_scaffold000010	336321	345288	Note="dynamin-like protein LENGTH=610"
CP32_scaffold000010	344556	345152	Note="Late embryogenesis abundant (LEA) hydroxyproline-rich glycoprotein family LENGTH=187"
CP32_scaffold000010	346237	354714	Note="F-box protein SKIP8"
CP32_scaffold000010	354834	357529	Note="unknown protein
CP32_scaffold000010	357613	359962	Note="DCD (Development and Cell Death) domain protein LENGTH=349"
CP32_scaffold000010	370667	378756	Note="auxin response factor 9 LENGTH=638"
CP32_scaffold000010	380297	382654	Note="Pathogen-related protein"
CP32_scaffold000010	380442	390444	Note="Anaphase-promoting complex subunit 6"
CP32_scaffold000010	391073	394075	Note="Ras-related protein Rab-25"
CP32_scaffold000010	395713	396033	Note="Unknown protein"
CP32_scaffold000010	399847	400289	Note="Plant protein of unknown function (DUF641) LENGTH=475"
MLRCo_2	CP32_scaffold000001_4952915-CP32_scaffold000001_5092215
CP32_scaffold000001	4952915	4958101	Note="Transducin family protein / WD-40 repeat family protein LENGTH=815"
CP32_scaffold000001	4958963	4960336	Note="Unknown protein"
CP32_scaffold000001	4961463	4964708	Note="nucleobase-ascorbate transporter 7 LENGTH=538"
CP32_scaffold000001	4965996	4967069	Note="unknown protein
CP32_scaffold000001	4967764	4968441	Note="GATA type zinc finger transcription factor family protein LENGTH=190"
CP32_scaffold000001	4970000	4970572	Note="Unknown protein"
CP32_scaffold000001	4972765	4974753	Note="Acyl-CoA N-acyltransferase with RING/FYVE/PHD-type zinc finger protein LENGTH=1138"
CP32_scaffold000001	4975034	4977459	Note="Mitochondrial outer membrane protein porin 2"
CP32_scaffold000001	4987769	4992614	Note="calcium-transporting ATPase, putative LENGTH=1049"
CP32_scaffold000001	4994589	4997637	Note="Cyclin-D5-2"
CP32_scaffold000001	5000828	5009533	Note="interferon-related developmental regulator family protein / IFRD protein family LENGTH=441"
CP32_scaffold000001	5006544	5024612	Note="Ubiquitin system component Cue protein LENGTH=873"
CP32_scaffold000001	5024662	5026096	Note="Unknown protein"
CP32_scaffold000001	5027087	5027854	Note="zinc-finger protein 2 LENGTH=273"
CP32_scaffold000001	5027243	5027422	Note="Unknown protein"
CP32_scaffold000001	5027429	5028966	Note="Unknown protein"
CP32_scaffold000001	5031412	5032781	Note="LOB domain-containing protein 38 LENGTH=247"
CP32_scaffold000001	5037312	5042227	Note="Unknown protein"
CP32_scaffold000001	5042972	5044840	Note="3-oxo-Delta(4,5)-steroid 5-beta-reductase"
CP32_scaffold000001	5045614	5048426	Note="Protein of unknown function (DUF620) LENGTH=485"
CP32_scaffold000001	5048691	5053558	Note="Unknown protein"
CP32_scaffold000001	5055991	5056920	Note="Cytochrome P450 superfamily protein LENGTH=509"
CP32_scaffold000001	5059315	5064901	Note="CYCLIN A3
CP32_scaffold000001	5067354	5071349	Note="Cytochrome P450 superfamily protein LENGTH=509"
CP32_scaffold000001	5070905	5071168	Note="Unknown protein"
CP32_scaffold000001	5074318	5076332	Note="F-box protein GID2"
CP32_scaffold000001	5078645	5079508	Note="myb domain protein 77 LENGTH=301"
CP32_scaffold000001	5080444	5081832	Note="Domain of unknown function (DUF303) LENGTH=297"
CP32_scaffold000001	5082023	5083569	Note="Isoaspartyl peptidase/L-asparaginase 1"
CP32_scaffold000001	5086414	5092215	Note="CYCLIN D3

## Sheet: Flesh color traits
IaFCo_10, IbFCo_10	CP32_scaffold000029_1280511-CP32_scaffold000029_1747554
CP32_scaffold000029	1280511	1282072	Note="Unknown protein"
CP32_scaffold000029	1281653	1281877	Note="Unknown protein"
CP32_scaffold000029	1287220	1288691	Note="WRKY DNA-binding protein 49 LENGTH=274"
CP32_scaffold000029	1290258	1294253	Note="NAD(P)-binding Rossmann-fold superfamily protein LENGTH=325"
CP32_scaffold000029	1294502	1303636	Note="Ribonuclease II/R family protein LENGTH=803"
CP32_scaffold000029	1308119	1308852	Note="expansin A4 LENGTH=257"
CP32_scaffold000029	1312258	1314471	Note="Protein kinase superfamily protein LENGTH=389"
CP32_scaffold000029	1315912	1320866	Note="Unknown protein"
CP32_scaffold000029	1328194	1331036	Note="Protein phosphatase 2C family protein LENGTH=856"
CP32_scaffold000029	1331717	1335560	Note="actin 1 LENGTH=377"
CP32_scaffold000029	1337750	1338196	Note="Unknown protein"
CP32_scaffold000029	1340611	1345465	Note="WD repeat-containing protein 44"
CP32_scaffold000029	1346231	1349849	Note="E3 ubiquitin-protein ligase XB3"
CP32_scaffold000029	1347230	1352363	Note="Unknown protein"
CP32_scaffold000029	1355321	1356483	Note="DOF zinc finger protein 1 LENGTH=194"
CP32_scaffold000029	1359386	1362415	Note="Heat shock 70 kDa protein 1"
CP32_scaffold000029	1365621	1368953	Note="unknown protein
CP32_scaffold000029	1369367	1373372	Note="BEST Arabidopsis thaliana protein match is: Ubiquitin system component Cue protein . LENGTH=179"
CP32_scaffold000029	1373869	1376833	Note="Unknown protein"
CP32_scaffold000029	1376943	1378630	Note="unknown protein
CP32_scaffold000029	1382491	1386297	Note="Cation/H(+) antiporter 20"
CP32_scaffold000029	1386772	1389072	Note="Pentatricopeptide repeat-containing protein"
CP32_scaffold000029	1390242	1392351	Note="actin depolymerizing factor 1 LENGTH=150"
CP32_scaffold000029	1394330	1398343	Note="Inorganic pyrophosphatase"
CP32_scaffold000029	1401246	1406178	Note="Ras-related protein Rab-8A"
CP32_scaffold000029	1411916	1415216	Note="nodulin MtN21 /EamA-like transporter family protein LENGTH=380"
CP32_scaffold000029	1415774	1416241	Note="Zinc finger protein ZAT11"
CP32_scaffold000029	1418232	1424998	Note="ATP binding microtubule motor family protein isoform 1 [Theobroma cacao] gb|EOY07615.1| ATP binding microtubule motor family protein isoform 1 [Theobroma cacao]"
CP32_scaffold000029	1426985	1430423	Note="diaminopimelate epimerase family protein LENGTH=362"
CP32_scaffold000029	1431089	1432834	Note="Pentatricopeptide repeat-containing protein"
CP32_scaffold000029	1436956	1438110	Note="Unknown protein"
CP32_scaffold000029	1439612	1440679	Note="Tetratricopeptide repeat (TPR)-like superfamily protein LENGTH=333"
CP32_scaffold000029	1440706	1442751	Note="Unknown protein"
CP32_scaffold000029	1442995	1445010	Note="Chloroplast-targeted copper chaperone protein LENGTH=259"
CP32_scaffold000029	1446086	1450086	Note="Pectate lyase family protein LENGTH=455"
CP32_scaffold000029	1451149	1455339	Note="Ankyrin repeat family protein LENGTH=607"
CP32_scaffold000029	1458217	1459551	Note="conserved hypothetical protein [Ricinus communis] gb|EEF35600.1| conserved hypothetical protein [Ricinus communis]"
CP32_scaffold000029	1461717	1465701	Note="unknown protein
CP32_scaffold000029	1466958	1473295	Note="unknown protein
CP32_scaffold000029	1474402	1475718	Note="Lung seven transmembrane receptor family protein LENGTH=439"
CP32_scaffold000029	1480248	1485526	Note="Abhydrolase domain-containing protein"
CP32_scaffold000029	1484513	1487219	Note="lipases
CP32_scaffold000029	1489659	1493472	Note="Ribosomal protein S24e family protein LENGTH=228"
CP32_scaffold000029	1492707	1494630	Note="Unknown protein"
CP32_scaffold000029	1495702	1496220	Note="Disease resistance-responsive (dirigent-like protein) family protein LENGTH=271"
CP32_scaffold000029	1500520	1501121	Note="Unknown protein"
CP32_scaffold000029	1502443	1516702	Note="unknown protein
CP32_scaffold000029	1520214	1522729	Note="adenylate kinase family protein LENGTH=588"
CP32_scaffold000029	1523746	1528071	Note="Thioredoxin superfamily protein LENGTH=248"
CP32_scaffold000029	1530963	1531632	Note="Unknown protein"
CP32_scaffold000029	1539375	1539557	Note="Unknown protein"
CP32_scaffold000029	1543471	1545108	Note="RING/U-box superfamily protein LENGTH=257"
CP32_scaffold000029	1547767	1551705	Note="Tetratricopeptide repeat-like superfamily protein, putative isoform 2 [Theobroma cacao] gb|EOY28289.1| Tetratricopeptide repeat-like superfamily protein, putative isoform 2 [Theobroma cacao]"
CP32_scaffold000029	1551965	1554177	Note="CBS domain-containing protein CBSX5"
CP32_scaffold000029	1555990	1558562	Note="Clathrin light chain protein LENGTH=338"
CP32_scaffold000029	1559137	1565793	Note="C-terminal domain phosphatase-like 1 LENGTH=967"
CP32_scaffold000029	1566632	1572505	Note="Coatomer subunit delta"
CP32_scaffold000029	1573196	1575439	Note="alpha/beta-Hydrolases superfamily protein LENGTH=324"
CP32_scaffold000029	1575909	1579211	Note="Epoxide hydrolase 2 [Morus notabilis] gb|EXB82801.1| Epoxide hydrolase 2 [Morus notabilis]"
CP32_scaffold000029	1582080	1582805	Note="DOF zinc finger protein 1 LENGTH=194"
CP32_scaffold000029	1586425	1587085	Note="Toll-Interleukin-Resistance (TIR) domain family protein LENGTH=188"
CP32_scaffold000029	1588124	1597963	Note="SNF2 domain-containing protein / helicase domain-containing protein / zinc finger protein-related LENGTH=1280"
CP32_scaffold000029	1602470	1607714	Note="receptor kinase 2 LENGTH=847"
CP32_scaffold000029	1608436	1608813	Note="Unknown protein"
CP32_scaffold000029	1610050	1612143	Note="Unknown protein"
CP32_scaffold000029	1613711	1617786	Note="Internal alternative NAD(P)H-ubiquinone oxidoreductase A1, mitochondrial"
CP32_scaffold000029	1618725	1622729	Note="endonuclease 4 LENGTH=299"
CP32_scaffold000029	1622845	1625617	Note="oxidoreductase, zinc-binding dehydrogenase family protein LENGTH=325"
CP32_scaffold000029	1624705	1629568	Note="Pre-mRNA-splicing factor SYF1"
CP32_scaffold000029	1630563	1631192	Note="vacuolar protein sorting-associated protein 28 homolog 1 LENGTH=209"
CP32_scaffold000029	1633293	1638770	Note="sphingosine kinase 1 LENGTH=485"
CP32_scaffold000029	1640138	1649120	Note="Transcription factor, putative isoform 1 [Theobroma cacao] gb|EOY28397.1| Transcription factor, putative isoform 1 [Theobroma cacao]"
CP32_scaffold000029	1648270	1659926	Note="Anaphase-promoting complex subunit 4"
CP32_scaffold000029	1663477	1665136	Note="F-box family protein LENGTH=225"
CP32_scaffold000029	1670645	1673636	Note="Transport inhibitor response 1-like protein"
CP32_scaffold000029	1675978	1678929	Note="membrane-associated mannitol-induced LENGTH=266"
CP32_scaffold000029	1680223	1681313	Note="unknown protein
CP32_scaffold000029	1682782	1691035	Note="Inositol monophosphatase family protein LENGTH=397"
CP32_scaffold000029	1693519	1694055	Note="Unknown protein"
CP32_scaffold000029	1698764	1706406	Note="Lysine-specific demethylase 3B, putative isoform 1 [Theobroma cacao] gb|EOY28452.1| Lysine-specific demethylase 3B, putative isoform 1 [Theobroma cacao]"
CP32_scaffold000029	1698778	1700159	Note="Unknown protein"
CP32_scaffold000029	1707739	1710864	Note="Equilibrative nucleotide transporter 3"
CP32_scaffold000029	1713109	1714448	Note="Octic , putative isoform 1 [Theobroma cacao]"
CP32_scaffold000029	1715235	1718937	Note="PLAC8 family protein LENGTH=254"
CP32_scaffold000029	1719957	1720346	Note="B-box type zinc finger family protein LENGTH=215"
CP32_scaffold000029	1723777	1727387	Note="receptor kinase 3 LENGTH=850"
CP32_scaffold000029	1728004	1729101	Note="U-box domain-containing protein 8"
CP32_scaffold000029	1729494	1734597	Note="Unknown protein"
CP32_scaffold000029	1737577	1740400	Note="Unknown protein"
CP32_scaffold000029	1744722	1747554	Note="phosphoinositide binding LENGTH=1171"
CP32_scaffold000029	1744784	1745986	Note="pentatricopeptide repeat 336 LENGTH=408"
IaFCo_13	CP32_scaffold000113_399328-CP32_scaffold000049_351119
CP32_scaffold000113	145	4668	Note="xylulose kinase-2 LENGTH=558"
CP32_scaffold000113	4789	9339	Note="xylulose kinase-2 LENGTH=558"
CP32_scaffold000113	17681	18783	Note="Transcription factor ILI6"
CP32_scaffold000049	19129	19638	Note="nitrate transporter 1:2 LENGTH=585"
CP32_scaffold000049	20041	22232	Note="Protein NRT1/ PTR FAMILY 4.6"
CP32_scaffold000113	26101	34151	Note="Tetratricopeptide repeat (TPR)-like superfamily protein isoform 1 [Theobroma cacao] ref|XP_007038898.1| Tetratricopeptide repeat (TPR)-like superfamily protein isoform 1 [Theobroma cacao] gb|EOY23398.1| Tetratricopeptide repeat (TPR)-like superfamily protein isoform 1 [Theobroma cacao] gb|EOY23399.1| Tetratricopeptide repeat (TPR)-like superfamily protein isoform 1 [Theobroma cacao]"
CP32_scaffold000113	31142	34807	Note="Single-stranded DNA-binding protein WHY1, chloroplastic"
CP32_scaffold000049	34946	35991	Note="Homeobox-leucine zipper protein family LENGTH=294"
CP32_scaffold000049	39975	40744	Note="conserved hypothetical protein [Ricinus communis] gb|EEF42224.1| conserved hypothetical protein [Ricinus communis]"
CP32_scaffold000049	44714	50008	Note="exocyst complex component 84B LENGTH=814"
CP32_scaffold000049	52594	58934	Note="phytochrome A LENGTH=1122"
CP32_scaffold000113	63341	66839	Note="Unknown protein"
CP32_scaffold000113	67222	67617	Note="Unknown protein"
CP32_scaffold000113	67627	69491	Note="Unknown protein"
CP32_scaffold000049	70731	73889	Note="basic helix-loop-helix (bHLH) DNA-binding superfamily protein LENGTH=281"
CP32_scaffold000049	78446	83002	Note="carbon-sulfur lyases LENGTH=135"
CP32_scaffold000049	89133	90204	Note="Unknown protein"
CP32_scaffold000113	92732	95612	Note="formin 8 LENGTH=760"
CP32_scaffold000049	98451	106650	Note="Serine/threonine-protein phosphatase 2A catalytic subunit A"
CP32_scaffold000113	101220	104941	Note="Unknown protein"
CP32_scaffold000049	108565	113440	Note="ARM repeat superfamily protein, putative isoform 1 [Theobroma cacao] gb|EOY00281.1| ARM repeat superfamily protein, putative isoform 1 [Theobroma cacao]"
CP32_scaffold000049	124241	142393	Note="SET domain protein 25 LENGTH=1423"
CP32_scaffold000113	126810	131033	Note="Pyruvate dehydrogenase E1 component subunit alpha, mitochondrial"
CP32_scaffold000113	142030	147311	Note="RNase H family protein LENGTH=353"
CP32_scaffold000049	171021	174428	Note="3-hydroxy-3-methylglutaryl-coenzyme A reductase 1"
CP32_scaffold000049	185473	190591	Note="RNA-binding protein 24"
CP32_scaffold000049	192125	197576	Note="Plant protein of unknown function (DUF936) LENGTH=505"
CP32_scaffold000049	201722	204669	Note="Photosystem II reaction center PsbP family protein LENGTH=247"
CP32_scaffold000049	206998	211105	Note="Unknown protein"
CP32_scaffold000113	211528	214686	Note="CYCLIN D1
CP32_scaffold000049	213501	220430	Note="HSP20-like chaperones superfamily protein LENGTH=143"
CP32_scaffold000113	216973	223266	Note="RNA-binding (RRM/RBD/RNP motifs) family protein LENGTH=538"
CP32_scaffold000049	229727	232919	Note="NAC domain containing protein 38 LENGTH=316"
CP32_scaffold000049	240159	244824	Note="Membrane transporter D1"
CP32_scaffold000049	245012	248276	Note="Outer envelope pore protein 21, chloroplastic"
CP32_scaffold000113	246071	246380	Note="Unknown protein"
CP32_scaffold000049	249600	254463	Note="Dolichyl-diphosphooligosaccharide--protein glycosyltransferase subunit 1A"
CP32_scaffold000049	256011	262285	Note="MLO-like protein 5"
CP32_scaffold000113	261234	261543	Note="Unknown protein"
CP32_scaffold000113	264540	265611	Note="Plant invertase/pectin methylesterase inhibitor superfamily LENGTH=573"
CP32_scaffold000049	265593	267275	Note="F-box/kelch-repeat protein"
CP32_scaffold000049	270295	282684	Note="Armadillo/beta-catenin-like repeat family protein LENGTH=1061"
CP32_scaffold000113	271882	272178	Note="Unknown protein"
CP32_scaffold000049	286900	288591	Note="Domain of unknown function (DUF23) LENGTH=588"
CP32_scaffold000049	298785	307564	Note="Pentatricopeptide repeat-containing protein"
CP32_scaffold000049	310623	314794	Note="Protein kinase superfamily protein LENGTH=381"
CP32_scaffold000113	316557	332899	Note="Ganglioside-induced differentiation-associated protein 2"
CP32_scaffold000049	317982	319265	Note="Protein kinase superfamily protein LENGTH=1113"
CP32_scaffold000049	320007	320300	Note="Protein kinase superfamily protein LENGTH=484"
CP32_scaffold000049	321958	326326	Note="catalase 2 LENGTH=492"
CP32_scaffold000049	329738	333481	Note="50S ribosomal protein L21, mitochondrial"
CP32_scaffold000049	336349	339734	Note="Unknown protein"
CP32_scaffold000113	338783	340443	Note="unknown protein
CP32_scaffold000113	343558	344307	Note="RING/U-box superfamily protein LENGTH=270"
CP32_scaffold000049	347782	351119	Note="1,4-alpha-glucan branching enzyme GlgB"
CP32_scaffold000113	359965	368189	Note="Ankyrin repeat family protein LENGTH=240"
CP32_scaffold000113	369485	373295	Note="Paired amphipathic helix protein Sin3-like 3"
CP32_scaffold000113	376328	386797	Note="Paired amphipathic helix protein Sin3-like 3"
CP32_scaffold000113	391177	399328	Note="DEAD/DEAH box helicase, putative LENGTH=1171"
MaFCo_19	CP32_scaffold000005_2532610-CP32_scaffold000005_2907973
CP32_scaffold000005	2536176	2539797	Note="Peptidase S24/S26A/S26B/S26C family protein LENGTH=168"
CP32_scaffold000005	2541242	2545614	Note="solanesyl diphosphate synthase 2 LENGTH=417"
CP32_scaffold000005	2546320	2551265	Note="mitogen-activated protein kinase 18 LENGTH=615"
CP32_scaffold000005	2555204	2557042	Note="ABC transporter G family member 10"
CP32_scaffold000005	2559863	2565197	Note="D-mannose binding lectin protein with Apple-like carbohydrate-binding domain LENGTH=443"
CP32_scaffold000005	2570362	2574915	Note="ubiquitin-conjugating enzyme 35 LENGTH=154"
CP32_scaffold000005	2576324	2579858	Note="Uroporphyrinogen decarboxylase LENGTH=418"
CP32_scaffold000005	2580454	2584703	Note="tubby like protein 7 LENGTH=379"
CP32_scaffold000005	2590145	2609921	Note="Pathogen-related protein"
CP32_scaffold000005	2610156	2616287	Note="Anaphase-promoting complex subunit 6"
CP32_scaffold000005	2617408	2620155	Note="Ras-related protein Rab-25"
CP32_scaffold000005	2620945	2622716	Note="Unknown protein"
CP32_scaffold000005	2621755	2625842	Note="Protein transport protein Sec61 subunit alpha"
CP32_scaffold000005	2627212	2633596	Note="Ubiquitin domain-containing protein LENGTH=114"
CP32_scaffold000005	2636103	2640217	Note="BES1/BZR1 homolog 4 LENGTH=325"
CP32_scaffold000005	2642712	2647639	Note="Heme A synthase"
CP32_scaffold000005	2649430	2652651	Note="dTDP-D-glucose 4,6-dehydratase"
CP32_scaffold000005	2654167	2658610	Note="Unknown protein"
CP32_scaffold000005	2659094	2663463	Note="B-box zinc finger family protein LENGTH=248"
CP32_scaffold000005	2664868	2666193	Note="WD repeat-containing protein 18 [Morus notabilis] gb|EXB54076.1| WD repeat-containing protein 18 [Morus notabilis]"
CP32_scaffold000005	2667287	2671391	Note="conserved hypothetical protein [Ricinus communis] gb|EEF30259.1| conserved hypothetical protein [Ricinus communis]"
CP32_scaffold000005	2673644	2676408	Note="Multiple organellar RNA editing factor 8, chloroplastic/mitochondrial"
CP32_scaffold000005	2677538	2686171	Note="RNA-binding (RRM/RBD/RNP motifs) family protein LENGTH=404"
CP32_scaffold000005	2683778	2685905	Note="TRICHOME BIREFRINGENCE-LIKE 28 LENGTH=424"
CP32_scaffold000005	2687385	2695805	Note="tRNA dimethylallyltransferase"
CP32_scaffold000005	2697228	2699672	Note="malate dehydrogenase LENGTH=403"
CP32_scaffold000005	2700175	2703992	Note="global transcription factor group E4 LENGTH=766"
CP32_scaffold000005	2708509	2713208	Note="TCP family transcription factor 4 LENGTH=420"
CP32_scaffold000005	2712565	2718113	Note="IQ-domain 10 LENGTH=259"
CP32_scaffold000005	2719255	2725763	Note="RING/U-box superfamily protein LENGTH=494"
CP32_scaffold000005	2729001	2731524	Note="unknown protein
CP32_scaffold000005	2732795	2734946	Note="Transcription elongation factor 1 homolog"
CP32_scaffold000005	2736868	2741089	Note="sequence-specific DNA binding transcription factors
CP32_scaffold000005	2742224	2747417	Note="Reticulon-4-interacting protein 1, mitochondrial"
CP32_scaffold000005	2749294	2751853	Note="Serine/arginine repetitive matrix protein 2, putative [Theobroma cacao] gb|EOY13125.1| Serine/arginine repetitive matrix protein 2, putative [Theobroma cacao]"
CP32_scaffold000005	2756720	2758924	Note="unknown protein
CP32_scaffold000005	2761811	2772512	Note="ATP-dependent zinc metalloprotease FtsH"
CP32_scaffold000005	2776299	2778894	Note="NAC domain containing protein 100 LENGTH=336"
CP32_scaffold000005	2780518	2781029	Note="Unknown protein"
CP32_scaffold000005	2782834	2785980	Note="receptor-like protein kinase 2 LENGTH=1151"
CP32_scaffold000005	2791271	2794709	Note="Fatty acid oxidation complex subunit alpha"
CP32_scaffold000005	2795540	2810224	Note="Enolase-phosphatase E1"
CP32_scaffold000005	2812081	2815543	Note="Core-2/I-branching beta-1,6-N-acetylglucosaminyltransferase family protein LENGTH=421"
CP32_scaffold000005	2816482	2821267	Note="cyclin-dependent kinase C
CP32_scaffold000005	2825438	2831799	Note="Heavy metal transport/detoxification superfamily protein LENGTH=166"
CP32_scaffold000005	2833635	2834942	Note="Heavy metal transport/detoxification superfamily protein LENGTH=166"
CP32_scaffold000005	2838253	2841217	Note="LOCATED IN: chloroplast
CP32_scaffold000005	2842819	2872100	Note="ATP-dependent RNA helicase A"
CP32_scaffold000005	2874524	2880728	Note="Magnesium transporter NIPA2"
CP32_scaffold000005	2885177	2888834	Note="Basic-leucine zipper (bZIP) transcription factor family protein LENGTH=374"
CP32_scaffold000005	2890408	2895557	Note="Magnesium transporter MRS2-4"
CP32_scaffold000005	2897549	2899495	Note="DnaJ domain
CP32_scaffold000005	2900992	2905520	Note="eukaryotic translation initiation factor 3 subunit C2 LENGTH=805"
CP32_scaffold000005	2907212	2907973	Note="Transmembrane 9 superfamily member 1"
MaFCo_10	CP32_scaffold000009_1923620-CP32_scaffold000009_2317405
CP32_scaffold000009	1930893	1939573	Note="Uridylate kinase"
CP32_scaffold000009	1950493	1956376	Note="Zinc finger C-x8-C-x5-C-x3-H type family protein LENGTH=676"
CP32_scaffold000009	1959293	1960304	Note="basic helix-loop-helix (bHLH) DNA-binding superfamily protein LENGTH=198"
CP32_scaffold000009	1960969	1965398	Note="Chromatin assembly factor 1 subunit B"
CP32_scaffold000009	1966367	1966912	Note="Pectinesterase inhibitor [Morus notabilis] gb|EXC33634.1| Pectinesterase inhibitor [Morus notabilis]"
CP32_scaffold000009	1970248	1970454	Note="Unknown protein"
CP32_scaffold000009	1970699	1972528	Note="Chloroplastic NIFS-like cysteine desulfurase isoform 1 [Theobroma cacao] ref|XP_007048350.1| Chloroplastic NIFS-like cysteine desulfurase isoform 1 [Theobroma cacao] gb|EOX92506.1| Chloroplastic NIFS-like cysteine desulfurase isoform 1 [Theobroma cacao] gb|EOX92507.1| Chloroplastic NIFS-like cysteine desulfurase isoform 1 [Theobroma cacao]"
CP32_scaffold000009	1970821	1983811	Note="ATP-dependent zinc metalloprotease FtsH"
CP32_scaffold000009	1985040	1995016	Note="Phosphatidylinositol 4-kinase"
CP32_scaffold000009	1995917	2004535	Note="NAC domain containing protein 82 LENGTH=489"
CP32_scaffold000009	2008365	2013311	Note="Protein kinase superfamily protein LENGTH=712"
CP32_scaffold000009	2011249	2014769	Note="NAD(P)H-quinone oxidoreductase subunit O, chloroplastic"
CP32_scaffold000009	2015422	2017022	Note="Photosystem I reaction center subunit N, chloroplastic"
CP32_scaffold000009	2017157	2021750	Note="SWIM zinc finger family protein LENGTH=703"
CP32_scaffold000009	2022519	2022740	Note="Unknown protein"
CP32_scaffold000009	2023650	2023871	Note="Unknown protein"
CP32_scaffold000009	2024128	2027658	Note="3'(2'),5'-bisphosphate nucleotidase"
CP32_scaffold000009	2026793	2031252	Note="Pyruvate dehydrogenase E1 component subunit alpha-1, mitochondrial"
CP32_scaffold000009	2031771	2037606	Note="histone deacetylase 14 LENGTH=423"
CP32_scaffold000009	2048797	2056040	Note="Pentatricopeptide repeat-containing protein"
CP32_scaffold000009	2063309	2068018	Note="S-adenosyl-L-methionine-dependent methyltransferases superfamily protein LENGTH=829"
CP32_scaffold000009	2069381	2077182	Note="Ca(2)-dependent phospholipid-binding protein (Copine) family LENGTH=401"
CP32_scaffold000009	2075668	2079097	Note="gibberellin 20 oxidase 2 LENGTH=378"
CP32_scaffold000009	2083270	2102411	Note="Chromodomain-helicase-DNA-binding protein 1-like"
CP32_scaffold000009	2092044	2092391	Note="Unknown protein"
CP32_scaffold000009	2102915	2106777	Note="Protein-lysine N-methyltransferase N6AMT2"
CP32_scaffold000009	2105807	2106562	Note="Sterile alpha motif (SAM) domain-containing protein LENGTH=527"
CP32_scaffold000009	2108350	2111307	Note="Alpha-ketoglutarate-dependent dioxygenase alkB homolog 6"
CP32_scaffold000009	2114022	2114537	Note="RING/U-box superfamily protein LENGTH=217"
CP32_scaffold000009	2115893	2122739	Note="Ribosome biogenesis protein NSA2 homolog"
CP32_scaffold000009	2123932	2131441	Note="exocyst subunit exo70 family protein A2 LENGTH=631"
CP32_scaffold000009	2137589	2137996	Note="Unknown protein"
CP32_scaffold000009	2140128	2141522	Note="Eukaryotic aspartyl protease family protein LENGTH=469"
CP32_scaffold000009	2141311	2142158	Note="Unknown protein"
CP32_scaffold000009	2144027	2148692	Note="Late embryogenesis abundant (LEA) hydroxyproline-rich glycoprotein family LENGTH=238"
CP32_scaffold000009	2148661	2155037	Note="E2F transcription factor 1 LENGTH=469"
CP32_scaffold000009	2156266	2158938	Note="HVA22-like protein J LENGTH=258"
CP32_scaffold000009	2156359	2156844	Note="COPII coat assembly protein SEC16, putative [Theobroma cacao] gb|EOY08426.1| COPII coat assembly protein SEC16, putative [Theobroma cacao]"
CP32_scaffold000009	2159611	2164061	Note="alpha/beta-Hydrolases superfamily protein LENGTH=312"
CP32_scaffold000009	2164893	2165497	Note="Unknown protein"
CP32_scaffold000009	2164947	2165408	Note="Ovate family protein LENGTH=183"
CP32_scaffold000009	2169865	2170596	Note="Ovate family protein 13, putative [Theobroma cacao] gb|EOY08420.1| Ovate family protein 13, putative [Theobroma cacao]"
CP32_scaffold000009	2179976	2181363	Note="Unknown protein"
CP32_scaffold000009	2190211	2194241	Note="N-acetyldiaminopimelate deacetylase"
CP32_scaffold000009	2193542	2193896	Note="Unknown protein"
CP32_scaffold000009	2194776	2200131	Note="Unknown protein"
CP32_scaffold000009	2195386	2208029	Note="LETM1-like protein LENGTH=872"
CP32_scaffold000009	2208706	2215453	Note="mRNA-decapping enzyme-like protein"
CP32_scaffold000009	2216503	2217445	Note="Casparian strip membrane protein 1"
CP32_scaffold000009	2218300	2232605	Note="UDP-N-acetylglucosamine--peptide N-acetylglucosaminyltransferase 110 kDa subunit"
CP32_scaffold000009	2233154	2235796	Note="Vacuolar protein sorting-associated protein 55 homolog"
CP32_scaffold000009	2237295	2238948	Note="NAC domain containing protein 90 LENGTH=235"
CP32_scaffold000009	2242301	2247939	Note="sorting nexin 1 LENGTH=402"
CP32_scaffold000009	2248790	2253277	Note="chaperone protein dnaJ-related LENGTH=315"
CP32_scaffold000009	2255214	2257453	Note="SAUR-like auxin-responsive protein family LENGTH=135"
CP32_scaffold000009	2259725	2261432	Note="Small nuclear ribonucleoprotein family protein LENGTH=79"
CP32_scaffold000009	2261276	2263841	Note="Pentatricopeptide repeat (PPR) superfamily protein LENGTH=623"
CP32_scaffold000009	2263997	2270116	Note="Signal recognition particle 54 kDa protein"
CP32_scaffold000009	2273909	2274733	Note="unknown protein
CP32_scaffold000009	2275800	2278140	Note="Cytochrome b-c1 complex subunit 9"
CP32_scaffold000009	2278409	2281418	Note="1-(5-phosphoribosyl)-5-[(5-phosphoribosylamino)methylideneamino] imidazole-4-carboxamide isomerase"
CP32_scaffold000009	2283041	2283559	Note="conserved hypothetical protein [Ricinus communis] gb|EEF33668.1| conserved hypothetical protein [Ricinus communis]"
CP32_scaffold000009	2286948	2288114	Note="Pentatricopeptide repeat-containing protein"
CP32_scaffold000009	2291464	2296734	Note="Cell division protein FtsZ"
CP32_scaffold000009	2300023	2301270	Note="F-box/LRR-repeat protein"
CP32_scaffold000009	2304688	2305332	Note="germin-like protein 8 LENGTH=219"
CP32_scaffold000009	2306245	2307580	Note="PEBP (phosphatidylethanolamine-binding protein) family protein LENGTH=177"
CP32_scaffold000009	2309393	2311734	Note="purple acid phosphatase 22 LENGTH=434"
CP32_scaffold000009	2314418	2314936	Note="Zinc finger A20 and AN1 domain-containing stress-associated protein 4"
CP32_scaffold000009	2317304	2317405	Note="Transcription initiation factor TFIID subunit 12, putative isoform 3 [Theobroma cacao] gb|EOY08193.1| Transcription initiation factor TFIID subunit 12, putative isoform 3 [Theobroma cacao]"
MaFCo_13	CP32_scaffold000017_2743863-CP32_scaffold000108_169208
CP32_scaffold000108	74275	78730	Note="Double Clp-N motif-containing P-loop nucleoside triphosphate hydrolases superfamily protein LENGTH=815"
CP32_scaffold000108	80882	96865	Note="Protein CLEC16A homolog"
CP32_scaffold000108	140727	142903	Note="F-box family protein LENGTH=479"
CP32_scaffold000108	146678	148570	Note="basic helix-loop-helix (bHLH) DNA-binding superfamily protein LENGTH=264"
CP32_scaffold000108	154685	169208	Note="DNA ligase IV LENGTH=1219"
CP32_scaffold000017	2743863	2744955	Note="unknown protein
CP32_scaffold000017	2746171	2748119	Note="Unknown protein"
CP32_scaffold000017	2749509	2750915	Note="Unknown protein"
CP32_scaffold000017	2758596	2763384	Note="RING finger protein [Gossypium arboreum]"
CP32_scaffold000017	2764126	2765379	Note="unknown protein
CP32_scaffold000017	2766680	2775207	Note="INVOLVED IN: chromosome segregation, cell division
CP32_scaffold000017	2781191	2785123	Note="COP9 signalosome complex subunit 5a"
CP32_scaffold000017	2785887	2788854	Note="Protein of unknown function (DUF1644) LENGTH=308"
CP32_scaffold000017	2789615	2794973	Note="Protein kinase superfamily protein LENGTH=682"
CP32_scaffold000017	2796765	2797097	Note="flowering promoting factor 1 LENGTH=110"
CP32_scaffold000017	2804397	2804888	Note="Unknown protein"
CP32_scaffold000017	2806963	2811556	Note="selenium binding LENGTH=183"
CP32_scaffold000017	2812451	2814174	Note="Plastid-lipid associated protein PAP / fibrillin family protein LENGTH=239"
CP32_scaffold000017	2816921	2824454	Note="Unknown protein"
CP32_scaffold000017	2825697	2840480	Note="Ubiquitin carboxyl-terminal hydrolase 26"
CP32_scaffold000017	2841808	2848309	Note="DUF1997 family protein [Medicago truncatula]"
CP32_scaffold000017	2845089	2845666	Note="Unknown protein"
CP32_scaffold000017	2845771	2849862	Note="FUNCTIONS IN: molecular_function unknown
CP32_scaffold000017	2850213	2853271	Note="endonuclease V family protein LENGTH=277"
CP32_scaffold000017	2854810	2855853	Note="Acetylglutamate kinase"
CP32_scaffold000017	2860013	2861423	Note="Unknown protein"
CP32_scaffold000017	2862043	2868129	Note="Syntaxin-32"
CP32_scaffold000017	2868687	2872185	Note="PsbP domain-containing protein 5, chloroplastic"
CP32_scaffold000017	2873670	2878923	Note="RING/U-box superfamily protein LENGTH=453"
CP32_scaffold000017	2880566	2883861	Note="Serine/threonine protein phosphatase 2A 55 kDa regulatory subunit B' delta isoform"
CP32_scaffold000017	2891558	2895320	Note="TIFY domain protein 8 isoform 3 [Theobroma cacao] gb|EOY31380.1| TIFY domain protein 8 isoform 3 [Theobroma cacao]"
CP32_scaffold000017	2897493	2899288	Note="gibberellin 3-oxidase 1 LENGTH=358"
CP32_scaffold000017	2904139	2905322	Note="1-aminocyclopropane-1-carboxylate oxidase 4"
CP32_scaffold000017	2908550	2909741	Note="2-oxoglutarate (2OG) and Fe(II)-dependent oxygenase superfamily protein LENGTH=356"
CP32_scaffold000017	2910122	2910475	Note="gibberellin 3-oxidase 1 [Marah macrocarpus]"
CP32_scaffold000017	2915468	2916659	Note="2-oxoglutarate (2OG) and Fe(II)-dependent oxygenase superfamily protein LENGTH=356"
CP32_scaffold000017	2923247	2924422	Note="1-aminocyclopropane-1-carboxylate oxidase 5"
CP32_scaffold000017	2928592	2929786	Note="2-oxoglutarate (2OG) and Fe(II)-dependent oxygenase superfamily protein LENGTH=356"
CP32_scaffold000017	2939568	2941204	Note="1-aminocyclopropane-1-carboxylate oxidase 4"
CP32_scaffold000017	2946303	2952969	Note="Coiled-coil domain-containing protein 93"
CP32_scaffold000017	2953575	2960296	Note="Transcriptional corepressor LEUNIG"
CP32_scaffold000017	2964997	2966527	Note="Flavin-binding monooxygenase family protein LENGTH=411"
CP32_scaffold000017	2972556	2973138	Note="Unknown protein"
CP32_scaffold000017	2974869	2980806	Note="pleiotropic drug resistance 12 LENGTH=1423"
CP32_scaffold000017	2987663	2990692	Note="Cytochrome c oxidase subunit 6b-2"
CP32_scaffold000017	2994529	2996671	Note="Tetraspanin family protein LENGTH=269"
CP32_scaffold000017	3000438	3002752	Note="nodulin MtN21 /EamA-like transporter family protein LENGTH=373"
CP32_scaffold000017	3012011	3012328	Note="Unknown protein"
CP32_scaffold000017	3021414	3025561	Note="XB3 ortholog 2 in Arabidopsis thaliana LENGTH=508"
CP32_scaffold000017	3031236	3032516	Note="RING-H2 finger protein ATL13"
CP32_scaffold000017	3038595	3039113	Note="RING-H2 finger protein ATL56"
CP32_scaffold000017	3044433	3044666	Note="4-coumarate:coA ligase 2 [Rubus idaeus]"
CP32_scaffold000017	3049301	3050767	Note="Unknown protein"
CP32_scaffold000017	3053607	3060435	Note="Xyloglucan endotransglucosylase/hydrolase family protein LENGTH=284"
CP32_scaffold000017	3063429	3068356	Note="ubiquitin-associated (UBA)/TS-N domain-containing protein LENGTH=413"
CP32_scaffold000017	3069460	3076827	Note="FGGY family of carbohydrate kinase LENGTH=579"
CP32_scaffold000017	3076321	3080312	Note="26S protease regulatory subunit 6A"
CP32_scaffold000017	3081808	3088095	Note="Protein kinase superfamily protein LENGTH=933"
CP32_scaffold000017	3089448	3090377	Note="Unknown protein"
CP32_scaffold000017	3093188	3098994	Note="ADP-ribosylation factor 3 LENGTH=182"
CP32_scaffold000017	3102299	3110149	Note="Glucose-methanol-choline (GMC) oxidoreductase family protein LENGTH=552"
CP32_scaffold000017	3112803	3114142	Note="Unknown protein"
CP32_scaffold000017	3122012	3123155	Note="CONSTANS-like 5 LENGTH=355"
CP32_scaffold000017	3130344	3133950	Note="Protein kinase superfamily protein LENGTH=579"
CP32_scaffold000017	3134922	3140690	Note="diacylglycerol kinase 7 LENGTH=492"
CP32_scaffold000017	3176590	3180838	Note="Double Clp-N motif-containing P-loop nucleoside triphosphate hydrolases superfamily protein LENGTH=990"
CP32_scaffold000017	3190038	3191003	Note="unknown protein
CP32_scaffold000017	3193766	3195623	Note="Syntaxin/t-SNARE family protein LENGTH=300"
MbFCo_19	CP32_scaffold000005_1580923-CP32_scaffold000005_2422557
CP32_scaffold000005	1580996	1584467	Note="B-box zinc finger family protein LENGTH=172"
CP32_scaffold000005	1591818	1598167	Note="ATP binding microtubule motor family protein, putative [Theobroma cacao] gb|EOX90899.1| ATP binding microtubule motor family protein, putative [Theobroma cacao]"
CP32_scaffold000005	1599154	1603059	Note="PLAC8 family protein LENGTH=264"
CP32_scaffold000005	1603595	1604266	Note="unknown protein
CP32_scaffold000005	1605651	1609378	Note="Polyketide cyclase/dehydrase and lipid transport superfamily protein LENGTH=385"
CP32_scaffold000005	1611077	1616027	Note="ARID/BRIGHT DNA-binding domain
CP32_scaffold000005	1616694	1617570	Note="Protein of unknown function (DUF604) LENGTH=526"
CP32_scaffold000005	1622770	1627676	Note="Subtilisin-like serine endopeptidase family protein LENGTH=759"
CP32_scaffold000005	1628337	1629631	Note="conserved hypothetical protein [Ricinus communis] gb|EEF43487.1| conserved hypothetical protein [Ricinus communis]"
CP32_scaffold000005	1633470	1634456	Note="ethylene response DNA binding factor 3 LENGTH=333"
CP32_scaffold000005	1640964	1643022	Note="Unknown protein"
CP32_scaffold000005	1641399	1652072	Note="NAD(P)-binding Rossmann-fold superfamily protein LENGTH=317"
CP32_scaffold000005	1653279	1661879	Note="conserved hypothetical protein [Ricinus communis] gb|EEF51185.1| conserved hypothetical protein [Ricinus communis]"
CP32_scaffold000005	1664019	1665113	Note="Haloacid dehalogenase-like hydrolase (HAD) superfamily protein LENGTH=373"
CP32_scaffold000005	1666219	1670797	Note="glutathione S-transferase THETA 1 LENGTH=245"
CP32_scaffold000005	1668611	1675847	Note="Leucine-rich repeat receptor-like protein kinase family protein LENGTH=1091"
CP32_scaffold000005	1678060	1678449	Note="Nuclear transcription factor Y subunit C-4"
CP32_scaffold000005	1678064	1684311	Note="Unknown protein"
CP32_scaffold000005	1679549	1685114	Note="Myosin heavy chain-related protein LENGTH=1029"
CP32_scaffold000005	1691209	1695103	Note="Stress responsive alpha-beta barrel domain protein LENGTH=276"
CP32_scaffold000005	1696655	1703105	Note="Transcription initiation factor TFIIE, beta subunit LENGTH=286"
CP32_scaffold000005	1704155	1706695	Note="40S ribosomal protein S10-3"
CP32_scaffold000005	1709300	1710505	Note="Protein of unknown function (DUF793) LENGTH=371"
CP32_scaffold000005	1715349	1717432	Note="1-aminocyclopropane-1-carboxylate synthase 11 LENGTH=460"
CP32_scaffold000005	1726162	1726969	Note="Unknown protein"
CP32_scaffold000005	1729739	1731375	Note="WRKY family transcription factor LENGTH=298"
CP32_scaffold000005	1733441	1739021	Note="unknown protein
CP32_scaffold000005	1739750	1740654	Note="Protein LURP-one-related 17"
CP32_scaffold000005	1742780	1750829	Note="respiratory burst oxidase protein F LENGTH=944"
CP32_scaffold000005	1753177	1755907	Note="unknown protein
CP32_scaffold000005	1760725	1769811	Note="ATP-dependent zinc metalloprotease FtsH"
CP32_scaffold000005	1771822	1778022	Note="Ubiquinone biosynthesis monooxygenase COQ6, mitochondrial"
CP32_scaffold000005	1778991	1779578	Note="Disease resistance-responsive (dirigent-like protein) family protein LENGTH=187"
CP32_scaffold000005	1781982	1797653	Note="Protein translocase subunit SecA"
CP32_scaffold000005	1797862	1798431	Note="plant disease resistance response protein, partial [Populus trichocarpa]"
CP32_scaffold000005	1800554	1815951	Note="Cation/H(+) antiporter 18"
CP32_scaffold000005	1820337	1828825	Note="Multiple RNA-binding domain-containing protein 1"
CP32_scaffold000005	1834766	1840668	Note="ribonuclease Ps LENGTH=826"
CP32_scaffold000005	1841082	1844104	Note="6-phosphogluconate dehydrogenase, decarboxylating 1"
CP32_scaffold000005	1845080	1850224	Note="Galactose mutarotase-like superfamily protein LENGTH=317"
CP32_scaffold000005	1854147	1855109	Note="Unknown protein"
CP32_scaffold000005	1857618	1858133	Note="Early nodulin-like protein 1 [Morus notabilis] gb|EXC02951.1| Early nodulin-like protein 1 [Morus notabilis]"
CP32_scaffold000005	1859964	1860816	Note="Unknown protein"
CP32_scaffold000005	1862920	1881103	Note="Keratin, type II cytoskeletal 8 [Gossypium arboreum]"
CP32_scaffold000005	1867844	1868715	Note="Unknown protein"
CP32_scaffold000005	1882937	1886065	Note="Protein of unknown function (DUF3133) LENGTH=664"
CP32_scaffold000005	1886660	1889903	Note="High mobility group B protein 6"
CP32_scaffold000005	1890367	1895354	Note="Transmembrane amino acid transporter family protein LENGTH=452"
CP32_scaffold000005	1896063	1896353	Note="Unknown protein"
CP32_scaffold000005	1898687	1900166	Note="WRKY family transcription factor LENGTH=313"
CP32_scaffold000005	1904389	1904738	Note="Unknown protein"
CP32_scaffold000005	1907909	1908838	Note="Unknown protein"
CP32_scaffold000005	1914874	1918580	Note="unknown protein
CP32_scaffold000005	1927821	1933928	Note="Long-chain-fatty-acid--CoA ligase 5"
CP32_scaffold000005	1935563	1941904	Note="Mitochondrial inner membrane protein OXA1"
CP32_scaffold000005	1942348	1944570	Note="RING/U-box superfamily protein LENGTH=382"
CP32_scaffold000005	1949044	1949451	Note="Unknown protein"
CP32_scaffold000005	1957408	1958592	Note="Unknown protein"
CP32_scaffold000005	1959161	1966508	Note="Pentatricopeptide repeat (PPR) superfamily protein LENGTH=559"
CP32_scaffold000005	1967546	1973042	Note="UDP-glucose 4-epimerase 5"
CP32_scaffold000005	1973825	1984963	Note="dynamin-like protein LENGTH=610"
CP32_scaffold000005	1985958	1988980	Note="lipases
CP32_scaffold000005	1990249	1997170	Note="ATP-dependent zinc metalloprotease FtsH"
CP32_scaffold000005	1997442	2000735	Note="Nuclear transport factor 2 (NTF2) family protein LENGTH=231"
CP32_scaffold000005	2002407	2004367	Note="RNA polymerase II transcriptional coactivator KELP"
CP32_scaffold000005	2007598	2008176	Note="DUF4228 domain protein [Medicago truncatula]"
CP32_scaffold000005	2008624	2010422	Note="DCD (Development and Cell Death) domain protein LENGTH=349"
CP32_scaffold000005	2023923	2028085	Note="auxin response factor 9 LENGTH=638"
CP32_scaffold000005	2030158	2046760	Note="cellulose synthase like G3 LENGTH=751"
CP32_scaffold000005	2052270	2056254	Note="Plant regulator RWP-RK family protein LENGTH=841"
CP32_scaffold000005	2057300	2060958	Note="Bidirectional sugar transporter SWEET7"
CP32_scaffold000005	2067288	2071708	Note="Tetratricopeptide repeat (TPR)-like superfamily protein LENGTH=609"
CP32_scaffold000005	2079469	2082030	Note="Ankyrin repeat family protein LENGTH=174"
CP32_scaffold000005	2083047	2085314	Note="Unknown protein"
CP32_scaffold000005	2086162	2087466	Note="Eukaryotic aspartyl protease family protein LENGTH=431"
CP32_scaffold000005	2089289	2090149	Note="unknown protein
CP32_scaffold000005	2092672	2095280	Note="Protein kinase superfamily protein LENGTH=509"
CP32_scaffold000005	2094604	2099464	Note="Major facilitator superfamily protein LENGTH=572"
CP32_scaffold000005	2096021	2096353	Note="Unknown protein"
CP32_scaffold000005	2101367	2102680	Note="Unknown protein"
CP32_scaffold000005	2101367	2107087	Note="Pentatricopeptide repeat-containing protein"
CP32_scaffold000005	2108341	2109720	Note="HXXXD-type acyl-transferase family protein LENGTH=444"
CP32_scaffold000005	2117448	2120707	Note="Pectin acetylesterase 8"
CP32_scaffold000005	2121226	2123950	Note="Profilin family protein LENGTH=148"
CP32_scaffold000005	2126057	2136875	Note="beta-amylase 2 LENGTH=689"
CP32_scaffold000005	2136367	2143708	Note="Unknown protein"
CP32_scaffold000005	2145570	2146172	Note="FUNCTIONS IN: molecular_function unknown
CP32_scaffold000005	2149023	2153020	Note="Embryo defective 3006, putative isoform 2 [Theobroma cacao] gb|EOY25373.1| Embryo defective 3006, putative isoform 2 [Theobroma cacao]"
CP32_scaffold000005	2156578	2159331	Note="Cytochrome P450 superfamily protein LENGTH=472"
CP32_scaffold000005	2173021	2174935	Note="Unknown protein"
CP32_scaffold000005	2179488	2182756	Note="Unknown protein"
CP32_scaffold000005	2190567	2194679	Note="ABC transporter G family member 14"
CP32_scaffold000005	2196104	2200269	Note="GDA1/CD39 nucleoside phosphatase family protein LENGTH=740"
CP32_scaffold000005	2201145	2203022	Note="carotenoid cleavage dioxygenase 1 LENGTH=538"
CP32_scaffold000005	2207430	2212672	Note="2-oxoglutarate (2OG) and Fe(II)-dependent oxygenase superfamily protein LENGTH=364"
CP32_scaffold000005	2213696	2217876	Note="Oxygen-dependent coproporphyrinogen-III oxidase"
CP32_scaffold000005	2217157	2217822	Note="[Oryza sativa Japonica Group] dbj|BAH94833.1| [Oryza sativa Japonica Group]"
CP32_scaffold000005	2219261	2221211	Note="Plant invertase/pectin methylesterase inhibitor superfamily LENGTH=602"
CP32_scaffold000005	2225789	2226400	Note="Unknown protein"
CP32_scaffold000005	2228292	2230055	Note="Protein FAR-RED IMPAIRED RESPONSE 1"
CP32_scaffold000005	2234974	2239067	Note="far-red elongated hypocotyls 3 LENGTH=839"
CP32_scaffold000005	2242498	2248647	Note="DHHC-type zinc finger family protein LENGTH=718"
CP32_scaffold000005	2251596	2280630	Note="Gamma aminobutyrate transaminase 1, mitochondrial"
CP32_scaffold000005	2257991	2263245	Note="Unknown protein"
CP32_scaffold000005	2276366	2280687	Note="Unknown protein"
CP32_scaffold000005	2285925	2294360	Note="FUNCTIONS IN: molecular_function unknown
CP32_scaffold000005	2305426	2314740	Note="Topoisomerase II-associated protein PAT1 LENGTH=782"
CP32_scaffold000005	2311688	2316258	Note="Unknown protein"
CP32_scaffold000005	2320420	2324134	Note="DNA topoisomerase 3-alpha [Morus notabilis] gb|EXC35009.1| DNA topoisomerase 3-alpha [Morus notabilis]"
CP32_scaffold000005	2324745	2332854	Note="N-acetyl-D-glucosamine kinase"
CP32_scaffold000005	2333850	2338120	Note="Lysine-specific histone demethylase 1 homolog 3"
CP32_scaffold000005	2343713	2347309	Note="Reticulon family protein LENGTH=267"
CP32_scaffold000005	2349802	2352277	Note="Oxygen-evolving enhancer protein 2, chloroplastic"
CP32_scaffold000005	2353406	2362924	Note="ATP-dependent RNA helicase, putative LENGTH=1168"
CP32_scaffold000005	2363561	2365087	Note="fucosyltransferase 1 LENGTH=558"
CP32_scaffold000005	2366208	2374066	Note="regulatory protein (NPR1) LENGTH=593"
CP32_scaffold000005	2373613	2377294	Note="PHYTOENE SYNTHASE LENGTH=437"
CP32_scaffold000005	2379597	2383301	Note="Aspartyl/glutamyl-tRNA(Asn/Gln) amidotransferase subunit B, putative isoform 1 [Theobroma cacao] gb|EOX93102.1| Aspartyl/glutamyl-tRNA(Asn/Gln) amidotransferase subunit B, putative isoform 1 [Theobroma cacao]"
CP32_scaffold000005	2384129	2389641	Note="Pleckstrin homology (PH) domain-containing protein LENGTH=504"
CP32_scaffold000005	2391105	2393358	Note="Photosystem II 10 kDa polypeptide, chloroplastic"
CP32_scaffold000005	2396429	2400993	Note="Protein kinase superfamily protein LENGTH=390"
CP32_scaffold000005	2402556	2408954	Note="Chaperone DnaJ-domain superfamily protein LENGTH=554"
CP32_scaffold000005	2412222	2413592	Note="unknown protein
CP32_scaffold000005	2419516	2422557	Note="Di-glucose binding protein with Kinesin motor domain LENGTH=1203"
